# Supplementary material for: Extracellular Vesicle MicroRNA in Malignant Pleural Effusion
Source: Genes (Basel). 2022 Nov 19;13(11):2159. doi: 10.3390/genes13112159 (PMC9691121; doi:10.3390/genes13112159)
Supplement: Supplementary file 1 [file genes-13-02159-s001.zip › Table S1.xlsx]

## Sheet: Breast_vs_ Lung Pval<0.05
										LungA	LungA	LungA	LungA	BreastA	BreastA	BreastA	BreastA
miRNA Name	Accession	logFC	LinearFC	P.Value	adj.P.Val	Avg. LungA	S.D. LungA	Avg. BreastA	S.D. BreastA	10_07	5A_05	8A_06	N11_08	13_09	16A_10	1_01	4_04
hsa-miR-1246	MIMAT0005898	4.45193	21.8859	0.00690814	0.880417	16.065	20.3566	624.827	1025.15	3.12	46.41	6.06	8.67	213.37	79.51	2158.77	47.66
hsa-miR-150-5p	MIMAT0000451	4.04751	16.5357	0.0183459	0.880417	16.42	22.2572	96.965	41.7917	1.04	48.27	15.24	1.13	141.79	120.91	74.67	50.49
hsa-miR-933	MIMAT0004976	1.90389	3.74222	0.0149852	0.880417	2.1225	2.11259	6.52	3.57313	1.05	1	1.15	5.29	11.85	4.75	4.28	5.2
hsa-miR-107	MIMAT0000104	1.67621	3.19586	0.0441755	0.880417	1.5175	0.823058	5.085	2.71477	1.04	2.75	1.15	1.13	4.14	8.2	1.86	6.14
hsa-miR-1972	MIMAT0009447	1.34507	2.54042	0.00302974	0.880417	1.08	0.0716473	3.1	1.68719	1.04	1	1.15	1.13	5.25	1.3	3.48	2.37
hsa-miR-1185-2-3p	MIMAT0022713	1.23918	2.36065	0.0448485	0.880417	1.275	0.428058	3.6	2.5206	1.04	1	1.15	1.91	3.04	7.05	1	3.31
hsa-miR-1234-3p	MIMAT0005589	1.20675	2.30818	0.0412471	0.880417	1.0825	0.0699405	2.9225	1.74357	1.05	1	1.15	1.13	3.04	2.45	1	5.2
hsa-miR-301b-3p	MIMAT0004958	-0.698847	-1.62321	0.0254607	0.880417	24.48	9.13803	14.4125	2.80508	35.26	24.12	12.95	25.59	17.36	13.95	10.76	15.58
hsa-miR-514b-5p	MIMAT0015087	-1.63218	-3.09982	0.0219608	0.880417	6.765	5.2378	2.075	1.42205	6.23	2.75	3.77	14.31	4.14	1.3	1.86	1
hsa-miR-301a-5p	MIMAT0022696	-1.94396	-3.8476	0.0309163	0.880417	5.3225	3.58726	1.0625	0.075	1.04	5.54	4.91	9.8	1.1	1.15	1	1
hsa-miR-34a-5p	MIMAT0000255	-2.6665	-6.34888	0.00789904	0.880417	15.4275	16.0093	1.855	1.03023	11.42	38.98	3.77	7.54	1.1	1.15	1.86	3.31

## Sheet: Breast_vs_Lung ALL
										LungA	LungA	LungA	LungA	BreastA	BreastA	BreastA	BreastA
miRNA Name	Accession	logFC	LinearFC	P.Value	adj.P.Val	Avg. LungA	S.D. LungA	Avg. BreastA	S.D. BreastA	10_07	5A_05	8A_06	N11_08	13_09	16A_10	1_01	4_04
hsa-miR-1972	MIMAT0009447	1.34507	2.54042	0.00302974	0.880417	1.08	0.0716473	3.1	1.68719	1.04	1	1.15	1.13	5.25	1.3	3.48	2.37
hsa-miR-1246	MIMAT0005898	4.45193	21.8859	0.00690814	0.880417	16.065	20.3566	624.827	1025.15	3.12	46.41	6.06	8.67	213.37	79.51	2158.77	47.66
hsa-miR-34a-5p	MIMAT0000255	-2.6665	-6.34888	0.00789904	0.880417	15.4275	16.0093	1.855	1.03023	11.42	38.98	3.77	7.54	1.1	1.15	1.86	3.31
hsa-miR-933	MIMAT0004976	1.90389	3.74222	0.0149852	0.880417	2.1225	2.11259	6.52	3.57313	1.05	1	1.15	5.29	11.85	4.75	4.28	5.2
hsa-miR-150-5p	MIMAT0000451	4.04751	16.5357	0.0183459	0.880417	16.42	22.2572	96.965	41.7917	1.04	48.27	15.24	1.13	141.79	120.91	74.67	50.49
hsa-miR-514b-5p	MIMAT0015087	-1.63218	-3.09982	0.0219608	0.880417	6.765	5.2378	2.075	1.42205	6.23	2.75	3.77	14.31	4.14	1.3	1.86	1
hsa-miR-301b-3p	MIMAT0004958	-0.698847	-1.62321	0.0254607	0.880417	24.48	9.13803	14.4125	2.80508	35.26	24.12	12.95	25.59	17.36	13.95	10.76	15.58
hsa-miR-301a-5p	MIMAT0022696	-1.94396	-3.8476	0.0309163	0.880417	5.3225	3.58726	1.0625	0.075	1.04	5.54	4.91	9.8	1.1	1.15	1	1
hsa-miR-1234-3p	MIMAT0005589	1.20675	2.30818	0.0412471	0.880417	1.0825	0.0699405	2.9225	1.74357	1.05	1	1.15	1.13	3.04	2.45	1	5.2
hsa-miR-107	MIMAT0000104	1.67621	3.19586	0.0441755	0.880417	1.5175	0.823058	5.085	2.71477	1.04	2.75	1.15	1.13	4.14	8.2	1.86	6.14
hsa-miR-1185-2-3p	MIMAT0022713	1.23918	2.36065	0.0448485	0.880417	1.275	0.428058	3.6	2.5206	1.04	1	1.15	1.91	3.04	7.05	1	3.31
hsa-miR-548y	MIMAT0018354	-1.50431	-2.83689	0.0506713	0.880417	4.805	4.42957	1.0625	0.075	7.27	1	1.15	9.8	1.1	1.15	1	1
hsa-miR-548al	MIMAT0019024	1.17842	2.26328	0.0525749	0.880417	1.08	0.0716473	2.71	1.30678	1.04	1	1.15	1.13	3.04	1.15	4.28	2.37
hsa-miR-802	MIMAT0004185	1.62212	3.07827	0.0538507	0.880417	1.6	1.01551	5.775	3.88641	3.12	1	1.15	1.13	6.35	10.5	1.05	5.2
hsa-miR-29c-3p	MIMAT0000681	-1.99638	-3.98998	0.0554274	0.880417	10.435	11.8808	1.1675	0.179513	13.49	25.97	1.15	1.13	1.1	1.15	1	1.42
hsa-miR-1307-5p	MIMAT0022727	1.56303	2.95474	0.0555855	0.880417	1.08	0.0716473	4.325	3.40523	1.04	1	1.15	1.13	1.1	8.2	1.86	6.14
hsa-miR-4454+hsa-miR-7975	MIMAT0018976	2.70306	6.51183	0.0574914	0.880417	30.895	37.0682	132.475	145.299	83.97	27.83	10.65	1.13	104.35	25.45	344.89	55.21
hsa-miR-574-5p	MIMAT0004795	1.97835	3.94042	0.0587127	0.880417	1.08	0.0716473	10.29	13.3406	1.04	1	1.15	1.13	9.65	1.15	29.36	1
hsa-miR-199a-3p+hsa-miR-199b-3p	MIMAT0000232	-2.29226	-4.89824	0.0651375	0.880417	56.7625	81.1934	9.0875	7.17433	12.45	178.32	12.95	23.33	15.16	15.1	5.09	1
hsa-miR-4536-3p	MIMAT0020959	-1.69418	-3.23593	0.0652526	0.880417	4.7275	3.63187	1.1	0.141421	3.12	1	9.5	5.29	1.1	1.3	1	1
hsa-miR-370-3p	MIMAT0000722	-0.68309	-1.60557	0.0657804	0.880417	1.945	1.21963	1.0625	0.075	1.04	3.68	1.15	1.91	1.1	1.15	1	1
hsa-miR-575	MIMAT0003240	1.32413	2.50382	0.0768062	0.880417	1.5175	0.823058	4.0975	2.09397	1.04	2.75	1.15	1.13	4.14	1.15	5.9	5.2
hsa-miR-566	MIMAT0003230	-1.17741	-2.2617	0.0803124	0.880417	2.9875	2.20589	1.075	0.0645497	1.04	1.82	6.06	3.03	1.1	1.15	1.05	1
hsa-miR-208b-3p	MIMAT0004960	-1.12377	-2.17916	0.095399	0.880417	4.0375	3.13235	1.64	1.11508	1.04	8.33	2.62	4.16	1.1	1.15	1	3.31
hsa-miR-626	MIMAT0003295	1.29156	2.44793	0.0972753	0.880417	2.87	2.39943	6.6275	4.44966	2.09	1.82	1.15	6.42	12.95	4.75	2.67	6.14
hsa-miR-513a-3p	MIMAT0004777	-0.790899	-1.73015	0.0976837	0.880417	2.205	1.50593	1.0625	0.075	1.04	1	2.62	4.16	1.1	1.15	1	1
hsa-miR-337-5p	MIMAT0004695	-1.94232	-3.84322	0.100275	0.880417	12.775	20.6583	1.0625	0.075	1.04	43.62	1.15	5.29	1.1	1.15	1	1
hsa-miR-939-5p	MIMAT0004982	-1.64711	-3.13205	0.103877	0.880417	9.605	4.81621	4.295	3.76852	9.34	7.4	16.39	5.29	1.1	7.05	1	8.03
hsa-miR-1298-5p	MIMAT0005800	-0.973277	-1.96329	0.105105	0.880417	3.2125	2.52154	1.2725	0.450583	1.05	4.61	6.06	1.13	1.94	1.15	1	1
hsa-miR-100-5p	MIMAT0000098	-1.28408	-2.43527	0.107133	0.880417	4.37	5.43988	1.0625	0.075	12.45	2.75	1.15	1.13	1.1	1.15	1	1
hsa-miR-3614-5p	MIMAT0017992	-1.67275	-3.18823	0.108965	0.880417	7.9325	6.12737	2.5825	2.99898	15.56	5.54	9.5	1.13	1.1	1.15	1	7.08
hsa-miR-196a-5p	MIMAT0000226	-1.4045	-2.64726	0.110938	0.880417	6.775	4.27533	3.2025	3.96083	11.42	5.54	1.47	8.67	1.1	1.15	9.14	1.42
hsa-miR-1262	MIMAT0005914	-0.711985	-1.63806	0.117982	0.880417	1.85	0.642236	1.075	0.0645497	1.05	1.82	2.62	1.91	1.1	1.15	1.05	1
hsa-miR-548z+hsa-miR-548h-3p	MIMAT0018446	-0.807832	-1.75058	0.121004	0.880417	2.21	1.40701	1.0625	0.075	1.04	1	3.77	3.03	1.1	1.15	1	1
hsa-miR-548ah-5p	MIMAT0018972	1.53879	2.9055	0.122304	0.880417	2.4025	2.67908	6.3825	3.99189	1.04	1	1.15	6.42	1.1	10.5	5.9	8.03
hsa-miR-1976	MIMAT0009451	0.747753	1.67918	0.123543	0.880417	416.743	146.305	700.658	245.054	514.14	554.53	235.56	362.74	974.3	727.01	378.06	723.26
hsa-miR-216b-5p	MIMAT0004959	-0.785838	-1.72409	0.13488	0.880417	2.5275	2.63485	1.0625	0.075	1.04	6.47	1.47	1.13	1.1	1.15	1	1
hsa-miR-125a-3p	MIMAT0004602	-0.971283	-1.96058	0.135804	0.880417	2.5025	1.6868	1.0625	0.075	3.12	4.61	1.15	1.13	1.1	1.15	1	1
hsa-miR-138-5p	MIMAT0000430	-1.13664	-2.19869	0.141276	0.880417	3.3375	3.0871	1.0625	0.075	1.04	1	3.77	7.54	1.1	1.15	1	1
hsa-miR-520f-3p	MIMAT0002830	1.75683	3.37954	0.146942	0.880417	2.215	2.21718	7.525	4.66977	1.04	5.54	1.15	1.13	8.55	1.15	12.37	8.03
hsa-miR-607	MIMAT0003275	1.33666	2.52567	0.155757	0.880417	3.07	2.91816	6.205	3.0934	1.04	1	7.21	3.03	9.65	2.45	7.52	5.2
hsa-let-7c-5p	MIMAT0000064	1.17637	2.26008	0.156101	0.880417	1.555	0.985376	3.6325	1.83872	1.04	1	1.15	3.03	1.1	4.75	3.48	5.2
hsa-miR-132-3p	MIMAT0000426	-1.51575	-2.85947	0.156362	0.880417	9.675	12.7829	3.3	4.43377	3.12	28.76	4.91	1.91	1.1	1.15	9.95	1
hsa-miR-206	MIMAT0000462	-2.68513	-6.43138	0.159213	0.880417	156.01	307.79	1.1675	0.179513	1.04	617.69	1.15	4.16	1.1	1.15	1	1.42
hsa-miR-548a-5p	MIMAT0004803	-0.946558	-1.92727	0.160358	0.880417	2.6825	1.80456	1.18	0.165126	5.2	1	2.62	1.91	1.1	1.15	1.05	1.42
hsa-miR-502-5p	MIMAT0002873	-1.4893	-2.80753	0.163463	0.880417	7.16	7.27641	1.4175	0.636311	15.56	1	1.15	10.93	1.1	1.15	1.05	2.37
hsa-miR-551b-3p	MIMAT0003233	1.1372	2.19954	0.168072	0.880417	1.3425	0.502751	3.955	3.18713	2.09	1	1.15	1.13	6.35	7.05	1	1.42
hsa-miR-29a-3p	MIMAT0000086	-1.71172	-3.2755	0.169201	0.880417	19.4325	24.7612	4.15	3.71237	55.99	11.11	9.5	1.13	8.55	1.15	5.9	1
hsa-miR-548ad-3p	MIMAT0018946	0.984988	1.9793	0.169737	0.880417	1.275	0.428058	3.39	2.81829	1.04	1	1.15	1.91	1.1	4.75	6.71	1
hsa-miR-28-5p	MIMAT0000085	1.20386	2.30355	0.170381	0.880417	1.555	0.985376	3.765	2.06863	1.04	1	1.15	3.03	1.1	4.75	5.9	3.31
hsa-miR-376a-3p	MIMAT0000729	-1.08375	-2.11954	0.171505	0.880417	11.5075	9.04546	5.8925	3.65765	6.23	25.05	7.21	7.54	1.1	9.35	5.09	8.03
hsa-miR-1180-3p	MIMAT0005825	-0.388709	-1.30922	0.17311	0.880417	1.5175	0.823058	1.0625	0.075	1.04	2.75	1.15	1.13	1.1	1.15	1	1
hsa-miR-1183	MIMAT0005828	-0.388709	-1.30922	0.17311	0.880417	1.5175	0.823058	1.0625	0.075	1.04	2.75	1.15	1.13	1.1	1.15	1	1
hsa-miR-151a-3p	MIMAT0000757	-0.388709	-1.30922	0.17311	0.880417	1.5175	0.823058	1.0625	0.075	1.04	2.75	1.15	1.13	1.1	1.15	1	1
hsa-miR-1236-3p	MIMAT0005591	-0.77584	-1.71219	0.180289	0.880417	2.075	1.15691	1.0625	0.075	3.12	1	1.15	3.03	1.1	1.15	1	1
hsa-miR-584-3p	MIMAT0022708	-1.19906	-2.29589	0.18342	0.880417	9.0875	1.53604	6.755	8.45728	9.34	11.11	8.36	7.54	3.04	1.15	3.48	19.35
hsa-miR-377-3p	MIMAT0000730	-0.575042	-1.48972	0.186825	0.880417	1.9825	1.75232	1.0625	0.075	1.04	4.61	1.15	1.13	1.1	1.15	1	1
hsa-miR-520g-3p	MIMAT0002858	-0.582461	-1.4974	0.187853	0.880417	1.9175	1.51006	1.0625	0.075	1.04	1	1.47	4.16	1.1	1.15	1	1
hsa-miR-323a-3p	MIMAT0000755	-0.745732	-1.67682	0.194645	0.880417	2.68	3.14703	1.0625	0.075	1.04	7.4	1.15	1.13	1.1	1.15	1	1
hsa-miR-1910-5p	MIMAT0007884	-0.78843	-1.72719	0.196153	0.880417	2.9125	3.61198	1.0625	0.075	1.04	8.33	1.15	1.13	1.1	1.15	1	1
hsa-miR-346	MIMAT0000773	-0.420091	-1.33801	0.196553	0.880417	1.6	1.01551	1.0625	0.075	3.12	1	1.15	1.13	1.1	1.15	1	1
hsa-miR-513a-5p	MIMAT0002877	0.758616	1.69187	0.197257	0.880417	1.0825	0.0699405	2.0575	1.10819	1.05	1	1.15	1.13	1.1	1.15	2.67	3.31
hsa-let-7d-5p	MIMAT0000065	-0.826214	-1.77303	0.197375	0.880417	3.1425	4.07195	1.0625	0.075	1.04	9.25	1.15	1.13	1.1	1.15	1	1
hsa-miR-660-5p	MIMAT0003338	-0.860767	-1.816	0.19841	0.880417	3.375	4.53692	1.0625	0.075	1.04	10.18	1.15	1.13	1.1	1.15	1	1
hsa-miR-21-5p	MIMAT0000076	-2.3459	-5.08376	0.199985	0.880417	436.833	678.203	73.9275	85.2144	224.94	1445.36	22.13	54.9	40.48	1.3	196.84	57.09
hsa-miR-1-3p	MIMAT0000416	-1.05843	-2.08267	0.203161	0.880417	5.2325	8.25181	1.0625	0.075	1.04	17.61	1.15	1.13	1.1	1.15	1	1
hsa-miR-30a-5p	MIMAT0000087	-1.05843	-2.08267	0.203161	0.880417	5.2325	8.25181	1.0625	0.075	1.04	17.61	1.15	1.13	1.1	1.15	1	1
hsa-miR-210-3p	MIMAT0000267	-0.669513	-1.59054	0.204337	0.880417	2.3775	2.56919	1.0625	0.075	6.23	1	1.15	1.13	1.1	1.15	1	1
hsa-miR-144-3p	MIMAT0000436	-1.74997	-3.36352	0.211795	0.880417	30.78	59.3467	1.0625	0.075	1.04	119.8	1.15	1.13	1.1	1.15	1	1
hsa-miR-509-3p	MIMAT0002881	0.52395	1.43789	0.21249	0.880417	1.16	0.213698	1.85	1.05707	1.04	1	1.47	1.13	1.94	1.15	1	3.31
hsa-miR-1193	MIMAT0015049	-0.797963	-1.73864	0.216429	0.880417	3.155	4.12387	1.075	0.0645497	9.34	1	1.15	1.13	1.1	1.15	1.05	1
hsa-miR-548aa+hsa-miR-548t-3p	MIMAT0018447	-0.98205	-1.97527	0.217735	0.880417	4.71	7.23364	1.075	0.0645497	15.56	1	1.15	1.13	1.1	1.15	1.05	1
hsa-miR-200b-3p	MIMAT0000318	1.12997	2.18855	0.225922	0.880417	1.08	0.0716473	6.94	11.7135	1.04	1	1.15	1.13	1.1	1.15	24.51	1
hsa-miR-19a-3p	MIMAT0000073	1.11785	2.17024	0.225939	0.880417	1.08	0.0716473	6.7375	11.3085	1.04	1	1.15	1.13	1.1	1.15	23.7	1
hsa-miR-106a-5p+hsa-miR-17-5p	MIMAT0000103	1.05045	2.07117	0.226044	0.880417	1.08	0.0716473	5.7275	9.28854	1.04	1	1.15	1.13	1.1	1.15	19.66	1
hsa-miR-148b-3p	MIMAT0000759	-1.07699	-2.10963	0.226053	0.880417	5.465	8.7168	1.0625	0.075	1.04	18.54	1.15	1.13	1.1	1.15	1	1
hsa-miR-20a-5p+hsa-miR-20b-5p	MIMAT0000075	1.03527	2.0495	0.226071	0.880417	1.08	0.0716473	5.525	8.88355	1.04	1	1.15	1.13	1.1	1.15	18.85	1
hsa-miR-92a-3p	MIMAT0000092	0.859229	1.81407	0.226547	0.880417	1.08	0.0716473	3.705	5.2437	1.04	1	1.15	1.13	1.1	1.15	11.57	1
hsa-miR-4516	MIMAT0019053	-0.635	-1.55294	0.226736	0.880417	2.5725	2.47066	1.2775	0.393309	6.23	1	1.15	1.91	1.1	1.15	1.86	1
hsa-miR-1206	MIMAT0005870	-0.842325	-1.79294	0.228159	0.880417	3.53	4.93374	1.0625	0.075	1.04	1	1.15	10.93	1.1	1.15	1	1
hsa-miR-147a	MIMAT0000251	0.616328	1.53297	0.228251	0.880417	1.08	0.0716473	2.2875	2.40914	1.04	1	1.15	1.13	1.1	1.15	5.9	1
hsa-miR-3144-5p	MIMAT0015014	-0.802965	-1.74468	0.228406	0.880417	3.2475	4.36879	1.0625	0.075	1.04	1	1.15	9.8	1.1	1.15	1	1
hsa-miR-561-5p	MIMAT0022706	-0.708411	-1.634	0.229362	0.880417	2.6825	3.23895	1.0625	0.075	1.04	1	1.15	7.54	1.1	1.15	1	1
hsa-miR-122-5p	MIMAT0000421	0.498015	1.41227	0.230325	0.880417	1.08	0.0716473	1.875	1.58456	1.04	1	1.15	1.13	1.1	1.15	1	4.25
hsa-miR-1304-5p	MIMAT0005892	0.498015	1.41227	0.230325	0.880417	1.08	0.0716473	1.875	1.58456	1.04	1	1.15	1.13	1.1	1.15	1	4.25
hsa-miR-548j-3p	MIMAT0026737	0.498015	1.41227	0.230325	0.880417	1.08	0.0716473	1.875	1.58456	1.04	1	1.15	1.13	1.1	1.15	1	4.25
hsa-miR-620	MIMAT0003289	-0.580587	-1.49546	0.231189	0.880417	2.12	2.11428	1.0625	0.075	1.04	1	1.15	5.29	1.1	1.15	1	1
hsa-miR-92b-3p	MIMAT0003218	-0.580587	-1.49546	0.231189	0.880417	2.12	2.11428	1.0625	0.075	1.04	1	1.15	5.29	1.1	1.15	1	1
hsa-miR-30d-5p	MIMAT0000245	0.425921	1.34343	0.232629	0.880417	1.08	0.0716473	1.6825	1.19995	1.04	1	1.15	1.13	1.1	1.15	3.48	1
hsa-miR-1270	MIMAT0005924	0.407857	1.32671	0.233422	0.880417	1.08	0.0716473	1.64	1.11508	1.04	1	1.15	1.13	1.1	1.15	1	3.31
hsa-miR-495-5p	MIMAT0022924	1.27254	2.41586	0.235568	0.880417	3.16	2.40861	8.59	6.84589	5.2	1	1.15	5.29	1.1	11.65	5.09	16.52
hsa-miR-1249-3p	MIMAT0005901	-0.497367	-1.41164	0.23644	0.880417	1.84	1.54792	1.0625	0.075	1.05	1	1.15	4.16	1.1	1.15	1	1
hsa-miR-103a-3p	MIMAT0000101	-0.455535	-1.37129	0.237712	0.880417	1.7375	1.35606	1.0625	0.075	1.05	1	3.77	1.13	1.1	1.15	1	1
hsa-miR-1268a	MIMAT0005922	0.330359	1.25733	0.238524	0.880417	1.08	0.0716473	1.48	0.795781	1.04	1	1.15	1.13	1.1	1.15	2.67	1
hsa-miR-320d	MIMAT0006764	0.330359	1.25733	0.238524	0.880417	1.08	0.0716473	1.48	0.795781	1.04	1	1.15	1.13	1.1	1.15	2.67	1
hsa-miR-450a-5p	MIMAT0001545	0.330359	1.25733	0.238524	0.880417	1.08	0.0716473	1.48	0.795781	1.04	1	1.15	1.13	1.1	1.15	2.67	1
hsa-miR-1245a	MIMAT0005897	-0.379599	-1.30098	0.238716	0.880417	1.555	0.985376	1.0625	0.075	1.04	1	1.15	3.03	1.1	1.15	1	1
hsa-miR-4451	MIMAT0018973	0.81139	1.7549	0.239764	0.880417	1.4225	0.487126	3.5525	3.72588	2.09	1	1.47	1.13	3.04	1.15	1.05	8.97
hsa-miR-497-5p	MIMAT0002820	-0.976305	-1.96742	0.240967	0.880417	7.58	4.47612	3.595	2.76401	1.04	11.11	9.5	8.67	7.45	2.45	3.48	1
hsa-miR-548c-5p+hsa-miR-548o-5p+hsa-miR-548am-5p	MIMAT0004806	-0.452083	-1.36801	0.242132	0.880417	1.735	1.35776	1.0625	0.075	1.04	1	3.77	1.13	1.1	1.15	1	1
hsa-miR-151b	MIMAT0010214	0.287371	1.22041	0.243368	0.880417	1.08	0.0716473	1.405	0.646349	1.04	1	1.15	1.13	1.1	1.15	1	2.37
hsa-miR-3615	MIMAT0017994	0.287371	1.22041	0.243368	0.880417	1.08	0.0716473	1.405	0.646349	1.04	1	1.15	1.13	1.1	1.15	1	2.37
hsa-miR-203a-5p	MIMAT0031890	-1.05181	-2.07314	0.244418	0.880417	4.3325	5.24145	1.285	0.441097	3.12	1	1.15	12.06	1.94	1.15	1.05	1
hsa-miR-301b-5p	MIMAT0032026	0.721841	1.64928	0.250559	0.880417	1.08	0.0716473	2.09	1.48124	1.04	1	1.15	1.13	1.1	1.15	1.86	4.25
hsa-miR-5196-5p	MIMAT0021128	-0.320834	-1.24905	0.25363	0.880417	1.4475	0.783555	1.0625	0.075	1.04	1	2.62	1.13	1.1	1.15	1	1
hsa-miR-891b	MIMAT0004913	0.120219	1.0869	0.254096	0.880417	1.08	0.0716473	1.18	0.165126	1.04	1	1.15	1.13	1.1	1.15	1.05	1.42
hsa-miR-362-3p	MIMAT0004683	-0.265023	-1.20166	0.254374	0.880417	65.2125	12.4071	55.3125	15.8542	63.24	76.14	48.52	72.95	71.32	64.55	35.84	49.54
hsa-miR-548ar-3p	MIMAT0022266	-0.829958	-1.77763	0.256273	0.880417	3.16	2.40861	1.3775	0.41331	5.2	1	1.15	5.29	1.94	1.15	1	1.42
hsa-miR-639	MIMAT0003309	1.10264	2.14747	0.258028	0.880417	1.08	0.0716473	3.755	4.53796	1.04	1	1.15	1.13	1.1	10.5	1.05	2.37
hsa-miR-520d-3p	MIMAT0002856	-0.669513	-1.59054	0.259325	0.880417	2.3775	2.56919	1.0625	0.075	6.23	1	1.15	1.13	1.1	1.15	1	1
hsa-miR-345-3p	MIMAT0022698	-0.623272	-1.54036	0.259612	0.880417	2.3075	2.50226	1.0625	0.075	1.04	1	6.06	1.13	1.1	1.15	1	1
hsa-miR-3928-3p	MIMAT0018205	0.360389	1.28377	0.261272	0.880417	1.08	0.0716473	1.56	0.988635	1.04	1	1.15	1.13	3.04	1.15	1.05	1
hsa-miR-4284	MIMAT0016915	0.652682	1.57209	0.26163	0.880417	1.08	0.0716473	2.4125	2.62881	1.04	1	1.15	1.13	6.35	1.3	1	1
hsa-miR-181b-2-3p	MIMAT0031893	0.199975	1.14868	0.264408	0.880417	1.08	0.0716473	1.2775	0.393309	1.04	1	1.15	1.13	1.1	1.15	1.86	1
hsa-miR-205-5p	MIMAT0000266	0.199975	1.14868	0.264408	0.880417	1.08	0.0716473	1.2775	0.393309	1.04	1	1.15	1.13	1.1	1.15	1.86	1
hsa-miR-592	MIMAT0003260	-0.213163	-1.15923	0.266256	0.880417	1.275	0.428058	1.0625	0.075	1.04	1	1.15	1.91	1.1	1.15	1	1
hsa-miR-874-3p	MIMAT0004911	-0.213163	-1.15923	0.266256	0.880417	1.275	0.428058	1.0625	0.075	1.04	1	1.15	1.91	1.1	1.15	1	1
hsa-miR-450b-3p	MIMAT0004910	-0.536367	-1.45032	0.26965	0.880417	2.12	2.11428	1.1	0.141421	1.04	1	1.15	5.29	1.1	1.3	1	1
hsa-miR-922	MIMAT0004972	-0.736726	-1.66639	0.270078	0.880417	3.1825	2.16051	2.1125	2.05928	6.23	2.75	2.62	1.13	1.1	1.15	1	5.2
hsa-miR-4707-5p	MIMAT0019807	-0.701976	-1.62673	0.271029	0.880417	3.17	3.68283	1.3875	0.7099	1.04	1.82	1.15	8.67	1.1	2.45	1	1
hsa-miR-210-5p	MIMAT0026475	-1.05045	-2.07118	0.273265	0.880417	5.3425	5.23416	1.62	0.60866	1.04	7.4	11.8	1.13	1.1	1.15	1.86	2.37
hsa-miR-208a-3p	MIMAT0000241	-0.697292	-1.62146	0.274008	0.880417	2.4475	2.68209	1.0625	0.075	1.04	6.47	1.15	1.13	1.1	1.15	1	1
hsa-miR-221-3p	MIMAT0000278	-0.697292	-1.62146	0.274008	0.880417	2.4475	2.68209	1.0625	0.075	1.04	6.47	1.15	1.13	1.1	1.15	1	1
hsa-miR-381-3p	MIMAT0000736	-0.59088	-1.50617	0.274682	0.880417	2.8425	2.96903	1.3825	0.347982	7.27	1.82	1.15	1.13	1.1	1.15	1.86	1.42
hsa-miR-223-3p	MIMAT0000280	1.84914	3.60286	0.27919	0.880417	10.11	18.0067	20.7675	21.5046	1.04	37.12	1.15	1.13	6.35	27.75	47.97	1
hsa-miR-222-3p	MIMAT0000279	-1.84393	-3.58987	0.279439	0.880417	45.76	51.6439	6.4725	9.88246	86.05	94.71	1.15	1.13	1.1	1.15	21.27	2.37
hsa-miR-630	MIMAT0003299	-1.93011	-3.81085	0.280758	0.880417	71.6175	130.194	6.535	10.9035	17.63	266.56	1.15	1.13	1.1	1.15	22.89	1
hsa-miR-142-3p	MIMAT0000434	1.0697	2.099	0.281014	0.880417	5.985	8.42189	6.885	3.56253	3.12	18.54	1.15	1.13	3.04	11.65	6.71	6.14
hsa-miR-1268b	MIMAT0018925	0.71951	1.64662	0.281139	0.880417	4.305	2.61152	6.48	4.18813	1.04	3.68	7.21	5.29	4.14	4.75	4.28	12.75
hsa-miR-134-3p	MIMAT0026481	0.56592	1.48033	0.28203	0.880417	1.08	0.0716473	2.25	2.43379	1.04	1	1.15	1.13	1.1	5.9	1	1
hsa-miR-584-5p	MIMAT0003249	0.447232	1.36342	0.284322	0.880417	1.3425	0.502751	2.0175	1.22552	2.09	1	1.15	1.13	1.1	3.6	1	2.37
hsa-miR-1228-3p	MIMAT0005583	-1.01516	-2.02113	0.285306	0.880417	4.1625	3.69051	1.86	1.52656	3.12	1	9.5	3.03	4.14	1.3	1	1
hsa-miR-491-3p	MIMAT0004765	0.487723	1.40223	0.286039	0.880417	1.08	0.0716473	1.9625	1.85893	1.04	1	1.15	1.13	1.1	4.75	1	1
hsa-miR-184	MIMAT0000454	-0.945275	-1.92556	0.286376	0.880417	5.71	3.95192	3.31	3.39888	9.34	3.68	1.15	8.67	3.04	8.2	1	1
hsa-miR-591	MIMAT0003259	0.55136	1.46547	0.287147	0.880417	1.5175	0.823058	2.57	2.24176	1.04	2.75	1.15	1.13	1.1	5.9	1.86	1.42
hsa-miR-1257	MIMAT0005908	-0.663588	-1.58402	0.288268	0.880417	2.0625	1.7084	1.0625	0.075	1.04	4.61	1.47	1.13	1.1	1.15	1	1
hsa-miR-382-5p	MIMAT0000737	-1.17682	-2.26077	0.289592	0.880417	12.2	22.1867	1.2775	0.393309	1.04	45.48	1.15	1.13	1.1	1.15	1.86	1
hsa-miR-4531	MIMAT0019070	-0.420091	-1.33801	0.290091	0.880417	1.6	1.01551	1.0625	0.075	3.12	1	1.15	1.13	1.1	1.15	1	1
hsa-miR-34c-3p	MIMAT0004677	0.342791	1.26821	0.291141	0.880417	1.08	0.0716473	1.5475	0.997509	1.04	1	1.15	1.13	3.04	1.15	1	1
hsa-miR-378i	MIMAT0019074	-1.30349	-2.46825	0.295717	0.880417	16.1475	30.0817	1.2725	0.450583	1.04	61.27	1.15	1.13	1.94	1.15	1	1
hsa-miR-193a-3p	MIMAT0000459	-0.213163	-1.15923	0.298744	0.880417	1.275	0.428058	1.0625	0.075	1.04	1	1.15	1.91	1.1	1.15	1	1
hsa-miR-216a-5p	MIMAT0000273	-0.33538	-1.26171	0.302131	0.880417	1.555	0.985376	1.1	0.141421	1.04	1	1.15	3.03	1.1	1.3	1	1
hsa-miR-146a-5p	MIMAT0000449	0.344173	1.26942	0.303957	0.880417	1.285	0.359861	1.73	0.786935	1.04	1.82	1.15	1.13	1.1	2.45	1	2.37
hsa-miR-141-3p	MIMAT0000432	1.08111	2.11567	0.304445	0.880417	2.3775	2.56919	9.1675	14.079	6.23	1	1.15	1.13	1.1	1.15	30.17	4.25
hsa-miR-200a-3p	MIMAT0000682	1.19587	2.29084	0.305269	0.880417	1.86	1.53477	12.175	21.1773	4.16	1	1.15	1.13	1.1	1.3	43.93	2.37
hsa-miR-378e	MIMAT0018927	0.840672	1.79088	0.30584	0.880417	1.5575	0.983645	2.85	1.58053	1.05	1	1.15	3.03	4.14	1.15	1.86	4.25
hsa-miR-302b-3p	MIMAT0000715	-0.833523	-1.78203	0.30589	0.880417	4.235	4.519	1.6525	0.941183	4.16	1	10.65	1.13	3.04	1.15	1	1.42
hsa-miR-455-5p	MIMAT0003150	-0.493916	-1.40826	0.306628	0.880417	1.8375	1.54963	1.0625	0.075	1.04	1	1.15	4.16	1.1	1.15	1	1
hsa-miR-200c-3p	MIMAT0000617	1.24838	2.37575	0.308347	0.880417	2.295	2.17124	13.45	22.0173	1.04	5.54	1.47	1.13	1.1	1.15	46.35	5.2
hsa-miR-365a-3p+hsa-miR-365b-3p	MIMAT0000710	-0.792128	-1.73163	0.319324	0.880417	5.6925	4.23018	3.135	2.32147	9.34	9.25	1.15	3.03	1.1	1.15	5.09	5.2
hsa-miR-340-5p	MIMAT0004692	-0.866183	-1.82283	0.321792	0.880417	3.4875	2.75981	1.675	1.2842	5.2	6.47	1.15	1.13	1.1	3.6	1	1
hsa-miR-665	MIMAT0004952	-0.669513	-1.59054	0.330667	0.880417	2.3775	2.56919	1.0625	0.075	6.23	1	1.15	1.13	1.1	1.15	1	1
hsa-miR-1307-3p	MIMAT0005951	-0.559469	-1.47373	0.330674	0.880417	2.595	3.07715	1.1675	0.179513	1.04	1	7.21	1.13	1.1	1.15	1	1.42
hsa-miR-451a	MIMAT0001631	2.99697	7.9832	0.332487	0.880417	5924.06	11845.9	175.77	207.174	1.04	23692.9	1.15	1.13	128.58	480.89	37.46	56.15
hsa-miR-369-3p	MIMAT0000721	0.788671	1.72748	0.352574	0.880417	1.5475	0.483348	3.9325	3.91972	2.09	1.82	1.15	1.13	1.1	9.35	4.28	1
hsa-miR-211-5p	MIMAT0000268	0.102622	1.07372	0.359619	0.880417	1.08	0.0716473	1.1675	0.179513	1.04	1	1.15	1.13	1.1	1.15	1	1.42
hsa-miR-3180	MIMAT0018178	0.102622	1.07372	0.359619	0.880417	1.08	0.0716473	1.1675	0.179513	1.04	1	1.15	1.13	1.1	1.15	1	1.42
hsa-miR-423-3p	MIMAT0001340	0.102622	1.07372	0.359619	0.880417	1.08	0.0716473	1.1675	0.179513	1.04	1	1.15	1.13	1.1	1.15	1	1.42
hsa-miR-449b-5p	MIMAT0003327	0.102622	1.07372	0.359619	0.880417	1.08	0.0716473	1.1675	0.179513	1.04	1	1.15	1.13	1.1	1.15	1	1.42
hsa-miR-1261	MIMAT0005913	0.495577	1.40988	0.360666	0.880417	1.4225	0.487126	2.41	1.9051	2.09	1	1.47	1.13	1.1	2.45	5.09	1
hsa-miR-325	MIMAT0000771	0.319312	1.24773	0.361313	0.880417	1.16	0.213698	1.64	1.11508	1.04	1	1.47	1.13	1.1	1.15	1	3.31
hsa-miR-517c-3p+hsa-miR-519a-3p	MIMAT0002866	-0.420091	-1.33801	0.362458	0.880417	1.6	1.01551	1.0625	0.075	3.12	1	1.15	1.13	1.1	1.15	1	1
hsa-miR-937-3p	MIMAT0004980	0.477374	1.39221	0.362826	0.880417	1.16	0.213698	2.25	2.43379	1.04	1	1.47	1.13	1.1	5.9	1	1
hsa-miR-509-3-5p	MIMAT0004975	0.652568	1.57196	0.36483	0.880417	1.6	1.01551	2.8725	2.12109	3.12	1	1.15	1.13	4.14	1.15	1	5.2
hsa-miR-1306-3p	MIMAT0005950	-0.112396	-1.08102	0.366454	0.880417	1.16	0.213698	1.0625	0.075	1.04	1	1.47	1.13	1.1	1.15	1	1
hsa-miR-3065-3p	MIMAT0015378	-0.112396	-1.08102	0.366454	0.880417	1.16	0.213698	1.0625	0.075	1.04	1	1.47	1.13	1.1	1.15	1	1
hsa-miR-335-5p	MIMAT0000765	-0.112396	-1.08102	0.366454	0.880417	1.16	0.213698	1.0625	0.075	1.04	1	1.47	1.13	1.1	1.15	1	1
hsa-miR-543	MIMAT0004954	0.583409	1.49839	0.369269	0.880417	5.085	1.56921	8.2575	4.83156	4.16	3.68	7.21	5.29	15.16	4.75	5.09	8.03
hsa-miR-629-5p	MIMAT0004810	-0.526715	-1.44064	0.373669	0.880417	2.5825	2.10058	1.675	1.2842	1.04	5.54	2.62	1.13	1.1	3.6	1	1
hsa-miR-608	MIMAT0003276	0.180788	1.1335	0.375071	0.880417	1.08	0.0716473	1.2725	0.450583	1.04	1	1.15	1.13	1.94	1.15	1	1
hsa-miR-28-3p	MIMAT0004502	-0.684878	-1.60757	0.376595	0.880417	3.735	2.06981	2.5625	2.41012	1.04	3.68	6.06	4.16	1.1	1.15	1.86	6.14
hsa-miR-4461	MIMAT0018983	-0.604333	-1.52028	0.378666	0.880417	2.12	2.05441	1.0625	0.075	5.2	1	1.15	1.13	1.1	1.15	1	1
hsa-miR-1322	MIMAT0005953	0.342791	1.26821	0.382174	0.880417	1.08	0.0716473	1.5475	0.997509	1.04	1	1.15	1.13	3.04	1.15	1	1
hsa-miR-181a-2-3p	MIMAT0004558	0.738392	1.66832	0.384226	0.880417	1.555	0.985376	3.305	3.28395	1.04	1	1.15	3.03	3.04	1.15	1	8.03
hsa-miR-299-5p	MIMAT0002890	-0.852879	-1.8061	0.387957	0.880417	5.2775	4.30174	2.8525	2.82462	3.12	1	6.06	10.93	1.94	7.05	1	1.42
hsa-miR-212-3p	MIMAT0000269	0.854996	1.80875	0.3937	0.880417	3.65	1.84364	9.16	7.66145	4.16	5.54	3.77	1.13	16.26	15.1	4.28	1
hsa-miR-548i	MIMAT0005935	-0.112396	-1.08102	0.401429	0.880417	1.16	0.213698	1.0625	0.075	1.04	1	1.47	1.13	1.1	1.15	1	1
hsa-miR-1296-3p	MIMAT0026637	0.967866	1.95594	0.407757	0.880417	2.965	3.80386	6.1575	6.60518	1.04	1	1.15	8.67	15.16	7.05	1	1.42
hsa-miR-337-3p	MIMAT0000754	-0.841723	-1.79219	0.407991	0.880417	5.145	4.22223	3.0225	2.85202	4.16	11.11	1.15	4.16	3.04	7.05	1	1
hsa-miR-499a-5p	MIMAT0002870	-1.35977	-2.56644	0.409666	0.880417	60.505	118.797	2.15	2.03715	1.04	238.7	1.15	1.13	1.1	1.3	1	5.2
hsa-miR-130a-3p	MIMAT0000425	-1.4076	-2.65296	0.410615	0.880417	45.4875	83.0831	8.76	15.3535	1.04	169.96	1.15	9.8	1.1	1.15	31.79	1
hsa-miR-598-3p	MIMAT0003266	0.920163	1.89233	0.411287	0.880417	3.7675	4.13605	6.5975	5.40756	3.12	1	1.15	9.8	6.35	13.95	5.09	1
hsa-miR-29b-3p	MIMAT0000100	-1.35434	-2.5568	0.41324	0.880417	29.81	51.49	7.345	12.5235	106.78	10.18	1.15	1.13	1.1	1.15	26.13	1
hsa-miR-1302	MIMAT0005890	0.405337	1.3244	0.414586	0.880417	1.08	0.0716473	1.6875	1.27565	1.04	1	1.15	1.13	1.1	3.6	1.05	1
hsa-miR-517a-3p	MIMAT0002852	0.498015	1.41227	0.418911	0.880417	1.08	0.0716473	1.875	1.58456	1.04	1	1.15	1.13	1.1	1.15	1	4.25
hsa-miR-1285-5p	MIMAT0022719	0.959105	1.9441	0.422043	0.880417	7.1725	4.52768	16.375	15.9147	8.31	12.04	7.21	1.13	37.18	3.6	20.47	4.25
hsa-miR-1255a	MIMAT0005906	0.866734	1.82353	0.423905	0.880417	2.8825	3.65207	4.4425	3.8017	1.04	1	8.36	1.13	9.65	4.75	1	2.37
hsa-miR-6503-5p	MIMAT0025462	-0.598721	-1.51437	0.43089	0.880417	2.6375	3.08905	1.1675	0.179513	7.27	1	1.15	1.13	1.1	1.15	1	1.42
hsa-miR-1269a	MIMAT0005923	0.563066	1.47741	0.433342	0.880417	1.08	0.0716473	2.085	2.0043	1.04	1	1.15	1.13	1.1	1.15	5.09	1
hsa-miR-126-3p	MIMAT0000445	-0.976579	-1.96779	0.434121	0.880417	16.86	27.8087	4.92	6.19166	1.04	58.49	2.62	5.29	14.05	1.15	3.48	1
hsa-miR-769-5p	MIMAT0003886	-0.580587	-1.49546	0.435409	0.880417	2.12	2.11428	1.0625	0.075	1.04	1	1.15	5.29	1.1	1.15	1	1
hsa-miR-548m	MIMAT0005917	0.650179	1.56936	0.436751	0.880417	5.3125	6.87501	4.575	1.69449	1.04	1	3.77	15.44	4.14	3.6	3.48	7.08
hsa-miR-378g	MIMAT0018937	-1.04739	-2.06678	0.444289	0.880417	17.545	32.87	1.835	1.53793	1.05	66.85	1.15	1.13	4.14	1.15	1.05	1
hsa-miR-675-5p	MIMAT0004284	-0.452083	-1.36801	0.451253	0.880417	1.735	1.35776	1.0625	0.075	1.04	1	3.77	1.13	1.1	1.15	1	1
hsa-miR-30e-3p	MIMAT0000693	0.468662	1.38383	0.452489	0.880417	1.285	0.359861	2.825	3.58364	1.04	1.82	1.15	1.13	1.1	8.2	1	1
hsa-miR-3613-3p	MIMAT0017991	0.498015	1.41227	0.453468	0.880417	1.08	0.0716473	1.875	1.58456	1.04	1	1.15	1.13	1.1	1.15	1	4.25
hsa-miR-6721-5p	MIMAT0025852	0.504365	1.4185	0.456951	0.880417	12.37	5.2997	18.255	9.69043	13.49	11.11	6.06	18.82	21.76	30.05	13.18	8.03
hsa-miR-487b-5p	MIMAT0026614	-0.582367	-1.4973	0.459049	0.880417	3.605	2.49723	2.2525	1.39416	2.09	1	4.91	6.42	1.1	3.6	1	3.31
hsa-miR-199a-5p	MIMAT0000231	-0.756696	-1.68962	0.459491	0.880417	6.9525	4.89597	5.52	5.33688	13.49	1.82	7.21	5.29	11.85	1.15	1.05	8.03
hsa-miR-4488	MIMAT0019022	0.630147	1.54772	0.461648	0.880417	1.08	0.0716473	2.5375	3.0087	1.04	1	1.15	1.13	1.1	7.05	1	1
hsa-miR-181a-3p	MIMAT0000270	0.52575	1.43968	0.462464	0.880417	3.0325	1.6655	5.545	5.17646	5.2	2.75	1.15	3.03	12.95	4.75	3.48	1
hsa-miR-140-5p	MIMAT0000431	-0.417497	-1.33561	0.466316	0.880417	2.215	2.21718	1.2775	0.393309	1.04	5.54	1.15	1.13	1.1	1.15	1.86	1
hsa-miR-362-5p	MIMAT0000705	-0.638716	-1.55694	0.471647	0.880417	4.63	3.46884	3.2425	3.39233	6.23	1	2.62	8.67	1.1	8.2	2.67	1
hsa-miR-450a-2-3p	MIMAT0031074	0.576511	1.49124	0.471715	0.880417	1.555	0.985376	2.46	1.59171	1.04	1	1.15	3.03	1.1	1.15	4.28	3.31
hsa-miR-767-5p	MIMAT0003882	-0.648406	-1.56744	0.472044	0.880417	4.0275	4.11441	2.3475	2.5291	4.16	1	1.15	9.8	1.1	1.15	1	6.14
hsa-miR-499b-5p	MIMAT0019897	0.407857	1.32671	0.472198	0.880417	1.08	0.0716473	1.64	1.11508	1.04	1	1.15	1.13	1.1	1.15	1	3.31
hsa-miR-328-5p	MIMAT0026486	0.248936	1.18833	0.475683	0.880417	1.08	0.0716473	1.3875	0.7099	1.04	1	1.15	1.13	1.1	2.45	1	1
hsa-miR-3144-3p	MIMAT0015015	-0.151686	-1.11087	0.481279	0.880417	80.4	4.467	75.21	22.5414	86.05	75.21	79.5	80.84	80.13	99.06	44.74	76.91
hsa-miR-379-5p	MIMAT0000733	0.437952	1.35468	0.487789	0.880417	1.4475	0.783555	2.48	2.58585	1.04	1	2.62	1.13	6.35	1.15	1	1.42
hsa-miR-135b-5p	MIMAT0000758	0.589254	1.50447	0.488042	0.880417	1.6	1.01551	4.9175	7.66859	3.12	1	1.15	1.13	1.1	1.15	16.42	1
hsa-miR-302a-3p	MIMAT0000684	0.491992	1.40639	0.490605	0.880417	2.12	2.11428	3.0675	2.83151	1.04	1	1.15	5.29	3.04	1.15	1	7.08
hsa-miR-510-3p	MIMAT0026613	-0.580289	-1.49515	0.500615	0.880417	3.3275	4.32024	1.405	0.646349	1.04	1	1.47	9.8	1.1	1.15	1	2.37
hsa-miR-519d-3p	MIMAT0002853	-0.275581	-1.21048	0.509077	0.880417	1.3425	0.502751	1.0625	0.075	2.09	1	1.15	1.13	1.1	1.15	1	1
hsa-miR-764	MIMAT0010367	-0.505851	-1.41996	0.519267	0.880417	2.87	2.18445	2.1	2.10119	1.04	5.54	3.77	1.13	5.25	1.15	1	1
hsa-miR-1287-5p	MIMAT0005878	0.563019	1.47736	0.520713	0.880417	1.735	1.35776	3.27	3.81582	1.04	1	3.77	1.13	1.1	1.15	1.86	8.97
hsa-miR-4755-5p	MIMAT0019895	0.199975	1.14868	0.522992	0.880417	1.08	0.0716473	1.2775	0.393309	1.04	1	1.15	1.13	1.1	1.15	1.86	1
hsa-miR-612	MIMAT0003280	-0.15018	-1.10971	0.530409	0.880417	166.545	26.0893	153.843	44.9412	177.26	165.31	131.14	192.47	207.87	158.86	98.13	150.51
hsa-miR-485-3p	MIMAT0002176	0.287371	1.22041	0.530828	0.880417	1.08	0.0716473	1.405	0.646349	1.04	1	1.15	1.13	1.1	1.15	1	2.37
hsa-miR-526b-5p	MIMAT0002835	0.376607	1.29828	0.532691	0.880417	1.275	0.428058	2.25	2.43379	1.04	1	1.15	1.91	1.1	5.9	1	1
hsa-miR-761	MIMAT0010364	0.38931	1.30977	0.535859	0.880417	1.8175	0.941324	3.0225	2.85202	2.09	1	1.15	3.03	3.04	7.05	1	1
hsa-miR-3147	MIMAT0015019	0.587801	1.50295	0.536373	0.880417	2.335	1.52754	4.515	4.24302	4.16	1	1.15	3.03	1.1	1.15	5.9	9.91
hsa-miR-627-5p	MIMAT0003296	-0.375432	-1.29723	0.538965	0.880417	15.2725	11.323	10.3375	4.03661	12.45	31.55	11.8	5.29	5.25	13.95	13.18	8.97
hsa-miR-324-3p	MIMAT0000762	-0.437085	-1.35387	0.541625	0.880417	6.475	3.09316	6.1575	4.64843	3.12	4.61	9.5	8.67	9.65	10.5	3.48	1
hsa-miR-149-5p	MIMAT0000450	0.428007	1.34537	0.542947	0.880417	2.065	1.70641	3.305	3.54576	1.05	4.61	1.47	1.13	8.55	1.3	1	2.37
hsa-miR-181d-3p	MIMAT0026608	-0.367443	-1.29006	0.544222	0.880417	1.8375	1.54963	1.1675	0.179513	1.04	1	1.15	4.16	1.1	1.15	1	1.42
hsa-miR-1197	MIMAT0005955	0.461491	1.37696	0.545034	0.880417	1.6425	0.775215	2.495	1.613	1.04	1	2.62	1.91	1.1	1.15	3.48	4.25
hsa-miR-891a-5p	MIMAT0004902	0.566231	1.48065	0.545442	0.880417	1.8375	1.54963	3	2.8159	1.04	1	1.15	4.16	1.1	1.15	2.67	7.08
hsa-miR-1278	MIMAT0005936	-0.424666	-1.34226	0.547978	0.880417	3.0925	3.50107	1.78	1.22649	8.31	1	1.15	1.91	1.1	3.6	1	1.42
hsa-miR-548e-5p	MIMAT0026736	-0.587099	-1.50222	0.553364	0.880417	11.3775	3.49208	11.0275	7.06609	15.56	8.33	12.95	8.67	17.36	13.95	1	11.8
hsa-miR-548v	MIMAT0015020	-0.213163	-1.15923	0.561252	0.880417	1.275	0.428058	1.0625	0.075	1.04	1	1.15	1.91	1.1	1.15	1	1
hsa-miR-769-3p	MIMAT0003887	0.487723	1.40223	0.567098	0.880417	1.08	0.0716473	1.9625	1.85893	1.04	1	1.15	1.13	1.1	4.75	1	1
hsa-miR-148a-3p	MIMAT0000243	-1.02361	-2.03299	0.569893	0.880417	27.4175	44.0826	21.0975	40.0284	14.53	92.86	1.15	1.13	1.1	1.15	81.14	1
hsa-miR-487a-3p	MIMAT0002178	-0.542477	-1.45647	0.573567	0.880417	7.5475	6.01263	4.5875	3.15816	15.56	1	7.21	6.42	8.55	3.6	1	5.2
hsa-miR-33b-5p	MIMAT0003301	0.593947	1.50937	0.574945	0.880417	4.355	4.40701	5.5025	3.69608	10.38	1	4.91	1.13	6.35	4.75	1	9.91
hsa-miR-590-5p	MIMAT0003258	-0.469693	-1.38482	0.575609	0.880417	3.4325	2.97256	2.2075	1.53174	1.04	3.68	1.47	7.54	1.1	2.45	4.28	1
hsa-miR-19b-3p	MIMAT0000074	0.742962	1.67361	0.57925	0.880417	2.9125	3.61198	18.2675	34.3684	1.04	8.33	1.15	1.13	1.1	1.15	69.82	1
hsa-miR-301a-3p	MIMAT0000688	-0.463603	-1.37898	0.590403	0.880417	3.615	4.19178	1.85	1.05707	1.04	1	2.62	9.8	1.94	1.15	1	3.31
hsa-miR-888-5p	MIMAT0004916	-0.616915	-1.53359	0.591954	0.880417	5.2625	6.09916	4.13	5.88257	3.12	1	2.62	14.31	12.95	1.15	1	1.42
hsa-miR-191-5p	MIMAT0000440	0.468193	1.38338	0.592254	0.880417	1.5175	0.823058	3.5025	4.83874	1.04	2.75	1.15	1.13	1.1	1.15	10.76	1
hsa-miR-363-3p	MIMAT0000707	0.525598	1.43953	0.594081	0.880417	6.5025	3.67205	8.9225	6.19988	7.27	9.25	8.36	1.13	11.85	16.25	4.28	3.31
hsa-miR-577	MIMAT0003242	0.454634	1.37043	0.601726	0.880417	2.335	1.52754	3.975	3.61766	4.16	1	1.15	3.03	8.55	1.15	1	5.2
hsa-miR-525-5p	MIMAT0002838	0.463473	1.37886	0.602686	0.880417	3.235	4.07482	3.6425	3.11626	9.34	1	1.47	1.13	1.94	3.6	1	8.03
hsa-miR-1305	MIMAT0005893	-0.568543	-1.48302	0.604236	0.880417	5.775	4.76925	3.4125	2.11145	12.45	4.61	4.91	1.13	1.1	5.9	4.28	2.37
hsa-miR-23c	MIMAT0018000	0.287089	1.22018	0.609232	0.880417	1.4475	0.783555	2.1375	2.07981	1.04	1	2.62	1.13	5.25	1.3	1	1
hsa-miR-95-3p	MIMAT0000094	0.495618	1.40992	0.611976	0.880417	4.29	3.95433	4.9575	3.34536	9.34	5.54	1.15	1.13	8.55	7.05	1.86	2.37
hsa-miR-597-5p	MIMAT0003265	-0.305707	-1.23602	0.627885	0.880417	1.985	1.75053	1.3875	0.7099	1.05	4.61	1.15	1.13	1.1	2.45	1	1
hsa-miR-25-3p	MIMAT0000081	-0.735747	-1.66526	0.632912	0.880417	28.92	55.6267	4.715	7.2636	1.04	112.36	1.15	1.13	1.1	1.15	15.61	1
hsa-let-7a-5p	MIMAT0000062	0.84848	1.8006	0.633221	0.880417	30.935	45.1663	44.8725	71.8601	24.89	96.57	1.15	1.13	14.05	1.3	152.34	11.8
hsa-miR-183-5p	MIMAT0000261	-0.436262	-1.35309	0.63355	0.880417	13.085	7.74506	14.3675	10.9689	7.27	11.11	9.5	24.46	27.27	17.4	1	11.8
hsa-miR-127-3p	MIMAT0000446	-0.18407	-1.13608	0.643641	0.880417	1.5175	0.823058	1.2725	0.450583	1.04	2.75	1.15	1.13	1.94	1.15	1	1
hsa-miR-526a+hsa-miR-518c-5p+hsa-miR-518d-5p	MIMAT0002845	0.486837	1.40137	0.644775	0.880417	2.79	2.97643	3.9475	3.33147	1.04	1	7.21	1.91	7.45	1.15	1.05	6.14
hsa-miR-30a-3p	MIMAT0000088	-0.348182	-1.27296	0.650121	0.880417	3.1425	4.07195	1.8225	1.54662	1.04	9.25	1.15	1.13	4.14	1.15	1	1
hsa-miR-16-5p	MIMAT0000069	-0.782088	-1.71962	0.656387	0.880417	50.9825	99.7517	6.94	11.7135	1.04	200.61	1.15	1.13	1.1	1.15	24.51	1
hsa-miR-515-3p	MIMAT0002827	0.386201	1.30695	0.658053	0.880417	1.555	0.985376	2.0925	1.26289	1.04	1	1.15	3.03	1.1	3.6	2.67	1
hsa-let-7b-5p	MIMAT0000063	-0.597311	-1.51289	0.666428	0.880417	38.8175	62.347	14.5675	17.3585	16.6	131.87	3.77	3.03	4.14	2.45	39.88	11.8
hsa-miR-320e	MIMAT0015072	-0.811038	-1.75447	0.670098	0.880417	772.817	1456.36	148.555	235.021	92.27	2956.71	34.75	7.54	43.79	8.2	500.23	42
hsa-miR-582-5p	MIMAT0003247	0.524322	1.43826	0.671391	0.880417	4.8525	5.18392	6.95	6.43424	5.2	1	1.15	12.06	1.94	13.95	1.05	10.86
hsa-miR-24-3p	MIMAT0000080	0.431869	1.34898	0.67142	0.880417	2.4475	2.68209	6.535	10.9035	1.04	6.47	1.15	1.13	1.1	1.15	22.89	1
hsa-miR-196a-3p	MIMAT0004562	0.201032	1.14952	0.67454	0.880417	1.4475	0.783555	1.875	1.58456	1.04	1	2.62	1.13	1.1	1.15	1	4.25
hsa-miR-520c-3p	MIMAT0002846	-0.112396	-1.08102	0.674672	0.880417	1.16	0.213698	1.0625	0.075	1.04	1	1.47	1.13	1.1	1.15	1	1
hsa-miR-190a-5p	MIMAT0000458	-0.327843	-1.25514	0.676775	0.880417	3.2225	4.0226	2.085	2.0043	1.04	9.25	1.47	1.13	1.1	1.15	5.09	1
hsa-miR-18a-5p	MIMAT0000072	0.324823	1.25251	0.677282	0.880417	1.84	1.54792	3.475	4.85052	1.05	1	1.15	4.16	10.75	1.15	1	1
hsa-miR-1272	MIMAT0005925	0.248936	1.18833	0.683099	0.880417	1.08	0.0716473	1.3875	0.7099	1.04	1	1.15	1.13	1.1	2.45	1	1
hsa-miR-5001-5p	MIMAT0021021	0.447706	1.36387	0.685122	0.880417	3.3375	3.0871	5.99	7.73295	1.04	1	3.77	7.54	4.14	17.4	1	1.42
hsa-miR-10b-5p	MIMAT0000254	-0.327579	-1.25491	0.692017	0.880417	3.4075	2.87383	2.5675	1.88862	3.12	1.82	1.15	7.54	1.1	1.3	2.67	5.2
hsa-miR-3605-5p	MIMAT0017981	0.153479	1.11225	0.699224	0.880417	1.275	0.428058	1.5475	0.997509	1.04	1	1.15	1.91	3.04	1.15	1	1
hsa-miR-4536-5p	MIMAT0019078	-0.342311	-1.26779	0.7004	0.880417	5.365	6.91545	2.9125	2.16155	15.56	1	3.77	1.13	5.25	1.15	1	4.25
hsa-miR-887-5p	MIMAT0026720	-0.412795	-1.33126	0.701297	0.880417	3.605	2.93424	2.59	2.53457	6.23	1	6.06	1.13	6.35	1.15	1.86	1
hsa-miR-378f	MIMAT0018932	0.274712	1.20975	0.705628	0.880417	1.5375	0.542548	2.925	3.75067	2.09	1	1.15	1.91	8.55	1.15	1	1
hsa-miR-1226-3p	MIMAT0005577	0.102622	1.07372	0.706259	0.880417	1.08	0.0716473	1.1675	0.179513	1.04	1	1.15	1.13	1.1	1.15	1	1.42
hsa-miR-651-5p	MIMAT0003321	-0.305112	-1.23551	0.711752	0.880417	2.2825	1.81786	1.72	1.17994	2.09	1	4.91	1.13	1.1	1.3	3.48	1
hsa-miR-147b	MIMAT0004928	0.126807	1.09187	0.717056	0.880417	1.285	0.359861	1.5475	0.997509	1.04	1.82	1.15	1.13	3.04	1.15	1	1
hsa-miR-378b	MIMAT0014999	0.160391	1.11759	0.717208	0.880417	1.16	0.213698	1.3875	0.7099	1.04	1	1.47	1.13	1.1	2.45	1	1
hsa-miR-650	MIMAT0003320	-0.215453	-1.16107	0.73192	0.880417	1.6	1.01551	1.2725	0.450583	3.12	1	1.15	1.13	1.94	1.15	1	1
hsa-miR-503-3p	MIMAT0022925	-0.0273021	-1.0191	0.732738	0.880417	1.0825	0.0699405	1.0625	0.075	1.05	1	1.15	1.13	1.1	1.15	1	1
hsa-miR-556-5p	MIMAT0003220	-0.0273021	-1.0191	0.732738	0.880417	1.0825	0.0699405	1.0625	0.075	1.05	1	1.15	1.13	1.1	1.15	1	1
hsa-miR-99b-5p	MIMAT0000689	-0.0273021	-1.0191	0.732738	0.880417	1.0825	0.0699405	1.0625	0.075	1.05	1	1.15	1.13	1.1	1.15	1	1
hsa-miR-421	MIMAT0003339	0.306243	1.23648	0.737089	0.880417	2.12	2.05441	2.7925	2.88792	5.2	1	1.15	1.13	1.94	1.15	1	7.08
hsa-miR-197-5p	MIMAT0022691	-0.29138	-1.22381	0.740275	0.880417	4.465	4.14708	3.27	3.00909	6.23	1	9.5	1.13	7.45	1.15	3.48	1
hsa-miR-374a-5p	MIMAT0000727	-0.352501	-1.27677	0.742774	0.880417	5.0025	7.79181	2.49	2.81402	1.04	16.69	1.15	1.13	1.1	1.15	6.71	1
hsa-miR-585-3p	MIMAT0003250	-0.136424	-1.09918	0.751211	0.880417	15.9825	6.80393	13.79	3.17743	13.49	8.33	24.42	17.69	17.36	15.1	9.95	12.75
hsa-miR-563	MIMAT0003227	-0.233872	-1.17599	0.753406	0.880417	3.16	2.40861	2.2175	1.03397	5.2	1	1.15	5.29	1.94	2.45	3.48	1
hsa-miR-603	MIMAT0003271	-0.321348	-1.2495	0.75608	0.880417	6.525	10.8635	2.1675	1.27571	22.82	1	1.15	1.13	3.04	1.15	3.48	1
hsa-miR-1290	MIMAT0005880	-0.269835	-1.20567	0.757374	0.880417	4.155	2.68617	3.76	3.33252	3.12	1	7.21	5.29	4.14	1.15	8.33	1.42
hsa-miR-4425	MIMAT0018940	-0.0238507	-1.01667	0.761745	0.880417	1.08	0.0716473	1.0625	0.075	1.04	1	1.15	1.13	1.1	1.15	1	1
hsa-miR-511-5p	MIMAT0002808	-0.0238507	-1.01667	0.761745	0.880417	1.08	0.0716473	1.0625	0.075	1.04	1	1.15	1.13	1.1	1.15	1	1
hsa-miR-514b-3p	MIMAT0015088	-0.0238507	-1.01667	0.761745	0.880417	1.08	0.0716473	1.0625	0.075	1.04	1	1.15	1.13	1.1	1.15	1	1
hsa-miR-767-3p	MIMAT0003883	-0.0238507	-1.01667	0.761745	0.880417	1.08	0.0716473	1.0625	0.075	1.04	1	1.15	1.13	1.1	1.15	1	1
hsa-let-7g-5p	MIMAT0000414	-0.352942	-1.27716	0.762609	0.880417	7.9775	12.0617	4.39	5.40039	1.04	25.97	3.77	1.13	3.04	1.15	12.37	1
hsa-miR-542-3p	MIMAT0003389	0.287783	1.22076	0.763852	0.880417	2.02	1.92743	3.6875	5.30854	1.04	1	4.91	1.13	1.1	11.65	1	1
hsa-miR-1253	MIMAT0005904	0.326546	1.25401	0.764483	0.880417	5.5975	6.17766	6.1825	4.89887	14.53	1.82	4.91	1.13	3.04	1.15	11.57	8.97
hsa-let-7e-5p	MIMAT0000066	-0.0238507	-1.01667	0.766505	0.880417	1.08	0.0716473	1.0625	0.075	1.04	1	1.15	1.13	1.1	1.15	1	1
hsa-let-7f-5p	MIMAT0000067	-0.0238507	-1.01667	0.766505	0.880417	1.08	0.0716473	1.0625	0.075	1.04	1	1.15	1.13	1.1	1.15	1	1
hsa-let-7i-5p	MIMAT0000415	-0.0238507	-1.01667	0.766505	0.880417	1.08	0.0716473	1.0625	0.075	1.04	1	1.15	1.13	1.1	1.15	1	1
hsa-miR-1-5p	MIMAT0031892	-0.0238507	-1.01667	0.766505	0.880417	1.08	0.0716473	1.0625	0.075	1.04	1	1.15	1.13	1.1	1.15	1	1
hsa-miR-101-3p	MIMAT0000099	-0.0238507	-1.01667	0.766505	0.880417	1.08	0.0716473	1.0625	0.075	1.04	1	1.15	1.13	1.1	1.15	1	1
hsa-miR-105-5p	MIMAT0000102	-0.0238507	-1.01667	0.766505	0.880417	1.08	0.0716473	1.0625	0.075	1.04	1	1.15	1.13	1.1	1.15	1	1
hsa-miR-106b-5p	MIMAT0000680	-0.0238507	-1.01667	0.766505	0.880417	1.08	0.0716473	1.0625	0.075	1.04	1	1.15	1.13	1.1	1.15	1	1
hsa-miR-10a-5p	MIMAT0000253	-0.0238507	-1.01667	0.766505	0.880417	1.08	0.0716473	1.0625	0.075	1.04	1	1.15	1.13	1.1	1.15	1	1
hsa-miR-1178-3p	MIMAT0005823	-0.0238507	-1.01667	0.766505	0.880417	1.08	0.0716473	1.0625	0.075	1.04	1	1.15	1.13	1.1	1.15	1	1
hsa-miR-1185-1-3p	MIMAT0022838	-0.0238507	-1.01667	0.766505	0.880417	1.08	0.0716473	1.0625	0.075	1.04	1	1.15	1.13	1.1	1.15	1	1
hsa-miR-1202	MIMAT0005865	-0.0238507	-1.01667	0.766505	0.880417	1.08	0.0716473	1.0625	0.075	1.04	1	1.15	1.13	1.1	1.15	1	1
hsa-miR-1204	MIMAT0005868	-0.0238507	-1.01667	0.766505	0.880417	1.08	0.0716473	1.0625	0.075	1.04	1	1.15	1.13	1.1	1.15	1	1
hsa-miR-1205	MIMAT0005869	-0.0238507	-1.01667	0.766505	0.880417	1.08	0.0716473	1.0625	0.075	1.04	1	1.15	1.13	1.1	1.15	1	1
hsa-miR-1224-3p	MIMAT0005459	-0.0238507	-1.01667	0.766505	0.880417	1.08	0.0716473	1.0625	0.075	1.04	1	1.15	1.13	1.1	1.15	1	1
hsa-miR-1224-5p	MIMAT0005458	-0.0238507	-1.01667	0.766505	0.880417	1.08	0.0716473	1.0625	0.075	1.04	1	1.15	1.13	1.1	1.15	1	1
hsa-miR-1233-3p	MIMAT0005588	-0.0238507	-1.01667	0.766505	0.880417	1.08	0.0716473	1.0625	0.075	1.04	1	1.15	1.13	1.1	1.15	1	1
hsa-miR-124-3p	MIMAT0000422	-0.0238507	-1.01667	0.766505	0.880417	1.08	0.0716473	1.0625	0.075	1.04	1	1.15	1.13	1.1	1.15	1	1
hsa-miR-1244	MIMAT0005896	-0.0238507	-1.01667	0.766505	0.880417	1.08	0.0716473	1.0625	0.075	1.04	1	1.15	1.13	1.1	1.15	1	1
hsa-miR-1245b-3p	MIMAT0019951	-0.0238507	-1.01667	0.766505	0.880417	1.08	0.0716473	1.0625	0.075	1.04	1	1.15	1.13	1.1	1.15	1	1
hsa-miR-1245b-5p	MIMAT0019950	-0.0238507	-1.01667	0.766505	0.880417	1.08	0.0716473	1.0625	0.075	1.04	1	1.15	1.13	1.1	1.15	1	1
hsa-miR-1247-5p	MIMAT0005899	-0.0238507	-1.01667	0.766505	0.880417	1.08	0.0716473	1.0625	0.075	1.04	1	1.15	1.13	1.1	1.15	1	1
hsa-miR-1248	MIMAT0005900	-0.0238507	-1.01667	0.766505	0.880417	1.08	0.0716473	1.0625	0.075	1.04	1	1.15	1.13	1.1	1.15	1	1
hsa-miR-1249-5p	MIMAT0032029	-0.0238507	-1.01667	0.766505	0.880417	1.08	0.0716473	1.0625	0.075	1.04	1	1.15	1.13	1.1	1.15	1	1
hsa-miR-1250-5p	MIMAT0005902	-0.0238507	-1.01667	0.766505	0.880417	1.08	0.0716473	1.0625	0.075	1.04	1	1.15	1.13	1.1	1.15	1	1
hsa-miR-1252-5p	MIMAT0005944	-0.0238507	-1.01667	0.766505	0.880417	1.08	0.0716473	1.0625	0.075	1.04	1	1.15	1.13	1.1	1.15	1	1
hsa-miR-1254	MIMAT0005905	-0.0238507	-1.01667	0.766505	0.880417	1.08	0.0716473	1.0625	0.075	1.04	1	1.15	1.13	1.1	1.15	1	1
hsa-miR-1255b-5p	MIMAT0005945	-0.0238507	-1.01667	0.766505	0.880417	1.08	0.0716473	1.0625	0.075	1.04	1	1.15	1.13	1.1	1.15	1	1
hsa-miR-125a-5p	MIMAT0000443	-0.0238507	-1.01667	0.766505	0.880417	1.08	0.0716473	1.0625	0.075	1.04	1	1.15	1.13	1.1	1.15	1	1
hsa-miR-1260a	MIMAT0005911	-0.0238507	-1.01667	0.766505	0.880417	1.08	0.0716473	1.0625	0.075	1.04	1	1.15	1.13	1.1	1.15	1	1
hsa-miR-1260b	MIMAT0015041	-0.0238507	-1.01667	0.766505	0.880417	1.08	0.0716473	1.0625	0.075	1.04	1	1.15	1.13	1.1	1.15	1	1
hsa-miR-1264	MIMAT0005791	-0.0238507	-1.01667	0.766505	0.880417	1.08	0.0716473	1.0625	0.075	1.04	1	1.15	1.13	1.1	1.15	1	1
hsa-miR-1266-5p	MIMAT0005920	-0.0238507	-1.01667	0.766505	0.880417	1.08	0.0716473	1.0625	0.075	1.04	1	1.15	1.13	1.1	1.15	1	1
hsa-miR-1269b	MIMAT0019059	-0.0238507	-1.01667	0.766505	0.880417	1.08	0.0716473	1.0625	0.075	1.04	1	1.15	1.13	1.1	1.15	1	1
hsa-miR-127-5p	MIMAT0004604	-0.0238507	-1.01667	0.766505	0.880417	1.08	0.0716473	1.0625	0.075	1.04	1	1.15	1.13	1.1	1.15	1	1
hsa-miR-1271-3p	MIMAT0022712	-0.0238507	-1.01667	0.766505	0.880417	1.08	0.0716473	1.0625	0.075	1.04	1	1.15	1.13	1.1	1.15	1	1
hsa-miR-1271-5p	MIMAT0005796	-0.0238507	-1.01667	0.766505	0.880417	1.08	0.0716473	1.0625	0.075	1.04	1	1.15	1.13	1.1	1.15	1	1
hsa-miR-1273c	MIMAT0015017	-0.0238507	-1.01667	0.766505	0.880417	1.08	0.0716473	1.0625	0.075	1.04	1	1.15	1.13	1.1	1.15	1	1
hsa-miR-1275	MIMAT0005929	-0.0238507	-1.01667	0.766505	0.880417	1.08	0.0716473	1.0625	0.075	1.04	1	1.15	1.13	1.1	1.15	1	1
hsa-miR-1276	MIMAT0005930	-0.0238507	-1.01667	0.766505	0.880417	1.08	0.0716473	1.0625	0.075	1.04	1	1.15	1.13	1.1	1.15	1	1
hsa-miR-1277-3p	MIMAT0005933	-0.0238507	-1.01667	0.766505	0.880417	1.08	0.0716473	1.0625	0.075	1.04	1	1.15	1.13	1.1	1.15	1	1
hsa-miR-128-1-5p	MIMAT0026477	-0.0238507	-1.01667	0.766505	0.880417	1.08	0.0716473	1.0625	0.075	1.04	1	1.15	1.13	1.1	1.15	1	1
hsa-miR-128-2-5p	MIMAT0031095	-0.0238507	-1.01667	0.766505	0.880417	1.08	0.0716473	1.0625	0.075	1.04	1	1.15	1.13	1.1	1.15	1	1
hsa-miR-128-3p	MIMAT0000424	-0.0238507	-1.01667	0.766505	0.880417	1.08	0.0716473	1.0625	0.075	1.04	1	1.15	1.13	1.1	1.15	1	1
hsa-miR-1281	MIMAT0005939	-0.0238507	-1.01667	0.766505	0.880417	1.08	0.0716473	1.0625	0.075	1.04	1	1.15	1.13	1.1	1.15	1	1
hsa-miR-1283	MIMAT0005799	-0.0238507	-1.01667	0.766505	0.880417	1.08	0.0716473	1.0625	0.075	1.04	1	1.15	1.13	1.1	1.15	1	1
hsa-miR-1285-3p	MIMAT0005876	-0.0238507	-1.01667	0.766505	0.880417	1.08	0.0716473	1.0625	0.075	1.04	1	1.15	1.13	1.1	1.15	1	1
hsa-miR-1287-3p	MIMAT0026738	-0.0238507	-1.01667	0.766505	0.880417	1.08	0.0716473	1.0625	0.075	1.04	1	1.15	1.13	1.1	1.15	1	1
hsa-miR-1288-3p	MIMAT0005942	-0.0238507	-1.01667	0.766505	0.880417	1.08	0.0716473	1.0625	0.075	1.04	1	1.15	1.13	1.1	1.15	1	1
hsa-miR-1289	MIMAT0005879	-0.0238507	-1.01667	0.766505	0.880417	1.08	0.0716473	1.0625	0.075	1.04	1	1.15	1.13	1.1	1.15	1	1
hsa-miR-129-2-3p	MIMAT0004605	-0.0238507	-1.01667	0.766505	0.880417	1.08	0.0716473	1.0625	0.075	1.04	1	1.15	1.13	1.1	1.15	1	1
hsa-miR-129-5p	MIMAT0000242	-0.0238507	-1.01667	0.766505	0.880417	1.08	0.0716473	1.0625	0.075	1.04	1	1.15	1.13	1.1	1.15	1	1
hsa-miR-1291	MIMAT0005881	-0.0238507	-1.01667	0.766505	0.880417	1.08	0.0716473	1.0625	0.075	1.04	1	1.15	1.13	1.1	1.15	1	1
hsa-miR-1296-5p	MIMAT0005794	-0.0238507	-1.01667	0.766505	0.880417	1.08	0.0716473	1.0625	0.075	1.04	1	1.15	1.13	1.1	1.15	1	1
hsa-miR-1297	MIMAT0005886	-0.0238507	-1.01667	0.766505	0.880417	1.08	0.0716473	1.0625	0.075	1.04	1	1.15	1.13	1.1	1.15	1	1
hsa-miR-1299	MIMAT0005887	-0.0238507	-1.01667	0.766505	0.880417	1.08	0.0716473	1.0625	0.075	1.04	1	1.15	1.13	1.1	1.15	1	1
hsa-miR-1301-3p	MIMAT0005797	-0.0238507	-1.01667	0.766505	0.880417	1.08	0.0716473	1.0625	0.075	1.04	1	1.15	1.13	1.1	1.15	1	1
hsa-miR-1303	MIMAT0005891	-0.0238507	-1.01667	0.766505	0.880417	1.08	0.0716473	1.0625	0.075	1.04	1	1.15	1.13	1.1	1.15	1	1
hsa-miR-1304-3p	MIMAT0022720	-0.0238507	-1.01667	0.766505	0.880417	1.08	0.0716473	1.0625	0.075	1.04	1	1.15	1.13	1.1	1.15	1	1
hsa-miR-1306-5p	MIMAT0022726	-0.0238507	-1.01667	0.766505	0.880417	1.08	0.0716473	1.0625	0.075	1.04	1	1.15	1.13	1.1	1.15	1	1
hsa-miR-130b-3p	MIMAT0000691	-0.0238507	-1.01667	0.766505	0.880417	1.08	0.0716473	1.0625	0.075	1.04	1	1.15	1.13	1.1	1.15	1	1
hsa-miR-133b	MIMAT0000770	-0.0238507	-1.01667	0.766505	0.880417	1.08	0.0716473	1.0625	0.075	1.04	1	1.15	1.13	1.1	1.15	1	1
hsa-miR-134-5p+hsa-miR-6728-5p	MIMAT0000447	-0.0238507	-1.01667	0.766505	0.880417	1.08	0.0716473	1.0625	0.075	1.04	1	1.15	1.13	1.1	1.15	1	1
hsa-miR-135a-5p	MIMAT0000428	-0.0238507	-1.01667	0.766505	0.880417	1.08	0.0716473	1.0625	0.075	1.04	1	1.15	1.13	1.1	1.15	1	1
hsa-miR-136-5p	MIMAT0000448	-0.0238507	-1.01667	0.766505	0.880417	1.08	0.0716473	1.0625	0.075	1.04	1	1.15	1.13	1.1	1.15	1	1
hsa-miR-137	MIMAT0000429	-0.0238507	-1.01667	0.766505	0.880417	1.08	0.0716473	1.0625	0.075	1.04	1	1.15	1.13	1.1	1.15	1	1
hsa-miR-139-5p	MIMAT0000250	-0.0238507	-1.01667	0.766505	0.880417	1.08	0.0716473	1.0625	0.075	1.04	1	1.15	1.13	1.1	1.15	1	1
hsa-miR-140-3p	MIMAT0004597	-0.0238507	-1.01667	0.766505	0.880417	1.08	0.0716473	1.0625	0.075	1.04	1	1.15	1.13	1.1	1.15	1	1
hsa-miR-142-5p	MIMAT0000433	-0.0238507	-1.01667	0.766505	0.880417	1.08	0.0716473	1.0625	0.075	1.04	1	1.15	1.13	1.1	1.15	1	1
hsa-miR-143-3p	MIMAT0000435	-0.0238507	-1.01667	0.766505	0.880417	1.08	0.0716473	1.0625	0.075	1.04	1	1.15	1.13	1.1	1.15	1	1
hsa-miR-145-5p	MIMAT0000437	-0.0238507	-1.01667	0.766505	0.880417	1.08	0.0716473	1.0625	0.075	1.04	1	1.15	1.13	1.1	1.15	1	1
hsa-miR-1469	MIMAT0007347	-0.0238507	-1.01667	0.766505	0.880417	1.08	0.0716473	1.0625	0.075	1.04	1	1.15	1.13	1.1	1.15	1	1
hsa-miR-146b-3p	MIMAT0004766	-0.0238507	-1.01667	0.766505	0.880417	1.08	0.0716473	1.0625	0.075	1.04	1	1.15	1.13	1.1	1.15	1	1
hsa-miR-146b-5p	MIMAT0002809	-0.0238507	-1.01667	0.766505	0.880417	1.08	0.0716473	1.0625	0.075	1.04	1	1.15	1.13	1.1	1.15	1	1
hsa-miR-151a-5p	MIMAT0004697	-0.0238507	-1.01667	0.766505	0.880417	1.08	0.0716473	1.0625	0.075	1.04	1	1.15	1.13	1.1	1.15	1	1
hsa-miR-152-3p	MIMAT0000438	-0.0238507	-1.01667	0.766505	0.880417	1.08	0.0716473	1.0625	0.075	1.04	1	1.15	1.13	1.1	1.15	1	1
hsa-miR-152-5p	MIMAT0026479	-0.0238507	-1.01667	0.766505	0.880417	1.08	0.0716473	1.0625	0.075	1.04	1	1.15	1.13	1.1	1.15	1	1
hsa-miR-153-3p	MIMAT0000439	-0.0238507	-1.01667	0.766505	0.880417	1.08	0.0716473	1.0625	0.075	1.04	1	1.15	1.13	1.1	1.15	1	1
hsa-miR-1537-3p	MIMAT0007399	-0.0238507	-1.01667	0.766505	0.880417	1.08	0.0716473	1.0625	0.075	1.04	1	1.15	1.13	1.1	1.15	1	1
hsa-miR-154-5p	MIMAT0000452	-0.0238507	-1.01667	0.766505	0.880417	1.08	0.0716473	1.0625	0.075	1.04	1	1.15	1.13	1.1	1.15	1	1
hsa-miR-155-5p	MIMAT0000646	-0.0238507	-1.01667	0.766505	0.880417	1.08	0.0716473	1.0625	0.075	1.04	1	1.15	1.13	1.1	1.15	1	1
hsa-miR-181b-5p+hsa-miR-181d-5p	MIMAT0000257	-0.0238507	-1.01667	0.766505	0.880417	1.08	0.0716473	1.0625	0.075	1.04	1	1.15	1.13	1.1	1.15	1	1
hsa-miR-181c-5p	MIMAT0000258	-0.0238507	-1.01667	0.766505	0.880417	1.08	0.0716473	1.0625	0.075	1.04	1	1.15	1.13	1.1	1.15	1	1
hsa-miR-182-3p	MIMAT0000260	-0.0238507	-1.01667	0.766505	0.880417	1.08	0.0716473	1.0625	0.075	1.04	1	1.15	1.13	1.1	1.15	1	1
hsa-miR-182-5p	MIMAT0000259	-0.0238507	-1.01667	0.766505	0.880417	1.08	0.0716473	1.0625	0.075	1.04	1	1.15	1.13	1.1	1.15	1	1
hsa-miR-188-3p	MIMAT0004613	-0.0238507	-1.01667	0.766505	0.880417	1.08	0.0716473	1.0625	0.075	1.04	1	1.15	1.13	1.1	1.15	1	1
hsa-miR-18b-5p	MIMAT0001412	-0.0238507	-1.01667	0.766505	0.880417	1.08	0.0716473	1.0625	0.075	1.04	1	1.15	1.13	1.1	1.15	1	1
hsa-miR-1908-3p	MIMAT0026916	-0.0238507	-1.01667	0.766505	0.880417	1.08	0.0716473	1.0625	0.075	1.04	1	1.15	1.13	1.1	1.15	1	1
hsa-miR-1908-5p	MIMAT0007881	-0.0238507	-1.01667	0.766505	0.880417	1.08	0.0716473	1.0625	0.075	1.04	1	1.15	1.13	1.1	1.15	1	1
hsa-miR-1909-3p	MIMAT0007883	-0.0238507	-1.01667	0.766505	0.880417	1.08	0.0716473	1.0625	0.075	1.04	1	1.15	1.13	1.1	1.15	1	1
hsa-miR-190a-3p	MIMAT0026482	-0.0238507	-1.01667	0.766505	0.880417	1.08	0.0716473	1.0625	0.075	1.04	1	1.15	1.13	1.1	1.15	1	1
hsa-miR-190b	MIMAT0004929	-0.0238507	-1.01667	0.766505	0.880417	1.08	0.0716473	1.0625	0.075	1.04	1	1.15	1.13	1.1	1.15	1	1
hsa-miR-1910-3p	MIMAT0026917	-0.0238507	-1.01667	0.766505	0.880417	1.08	0.0716473	1.0625	0.075	1.04	1	1.15	1.13	1.1	1.15	1	1
hsa-miR-1915-3p	MIMAT0007892	-0.0238507	-1.01667	0.766505	0.880417	1.08	0.0716473	1.0625	0.075	1.04	1	1.15	1.13	1.1	1.15	1	1
hsa-miR-193b-3p	MIMAT0002819	-0.0238507	-1.01667	0.766505	0.880417	1.08	0.0716473	1.0625	0.075	1.04	1	1.15	1.13	1.1	1.15	1	1
hsa-miR-194-5p	MIMAT0000460	-0.0238507	-1.01667	0.766505	0.880417	1.08	0.0716473	1.0625	0.075	1.04	1	1.15	1.13	1.1	1.15	1	1
hsa-miR-195-5p	MIMAT0000461	-0.0238507	-1.01667	0.766505	0.880417	1.08	0.0716473	1.0625	0.075	1.04	1	1.15	1.13	1.1	1.15	1	1
hsa-miR-196b-5p	MIMAT0001080	-0.0238507	-1.01667	0.766505	0.880417	1.08	0.0716473	1.0625	0.075	1.04	1	1.15	1.13	1.1	1.15	1	1
hsa-miR-197-3p	MIMAT0000227	-0.0238507	-1.01667	0.766505	0.880417	1.08	0.0716473	1.0625	0.075	1.04	1	1.15	1.13	1.1	1.15	1	1
hsa-miR-198	MIMAT0000228	-0.0238507	-1.01667	0.766505	0.880417	1.08	0.0716473	1.0625	0.075	1.04	1	1.15	1.13	1.1	1.15	1	1
hsa-miR-202-3p	MIMAT0002811	-0.0238507	-1.01667	0.766505	0.880417	1.08	0.0716473	1.0625	0.075	1.04	1	1.15	1.13	1.1	1.15	1	1
hsa-miR-203a-3p	MIMAT0000264	-0.0238507	-1.01667	0.766505	0.880417	1.08	0.0716473	1.0625	0.075	1.04	1	1.15	1.13	1.1	1.15	1	1
hsa-miR-204-5p	MIMAT0000265	-0.0238507	-1.01667	0.766505	0.880417	1.08	0.0716473	1.0625	0.075	1.04	1	1.15	1.13	1.1	1.15	1	1
hsa-miR-208b-5p	MIMAT0026722	-0.0238507	-1.01667	0.766505	0.880417	1.08	0.0716473	1.0625	0.075	1.04	1	1.15	1.13	1.1	1.15	1	1
hsa-miR-211-3p	MIMAT0022694	-0.0238507	-1.01667	0.766505	0.880417	1.08	0.0716473	1.0625	0.075	1.04	1	1.15	1.13	1.1	1.15	1	1
hsa-miR-2110	MIMAT0010133	-0.0238507	-1.01667	0.766505	0.880417	1.08	0.0716473	1.0625	0.075	1.04	1	1.15	1.13	1.1	1.15	1	1
hsa-miR-2113	MIMAT0009206	-0.0238507	-1.01667	0.766505	0.880417	1.08	0.0716473	1.0625	0.075	1.04	1	1.15	1.13	1.1	1.15	1	1
hsa-miR-2116-5p	MIMAT0011160	-0.0238507	-1.01667	0.766505	0.880417	1.08	0.0716473	1.0625	0.075	1.04	1	1.15	1.13	1.1	1.15	1	1
hsa-miR-2117	MIMAT0011162	-0.0238507	-1.01667	0.766505	0.880417	1.08	0.0716473	1.0625	0.075	1.04	1	1.15	1.13	1.1	1.15	1	1
hsa-miR-214-3p	MIMAT0000271	-0.0238507	-1.01667	0.766505	0.880417	1.08	0.0716473	1.0625	0.075	1.04	1	1.15	1.13	1.1	1.15	1	1
hsa-miR-215-5p	MIMAT0000272	-0.0238507	-1.01667	0.766505	0.880417	1.08	0.0716473	1.0625	0.075	1.04	1	1.15	1.13	1.1	1.15	1	1
hsa-miR-218-5p	MIMAT0000275	-0.0238507	-1.01667	0.766505	0.880417	1.08	0.0716473	1.0625	0.075	1.04	1	1.15	1.13	1.1	1.15	1	1
hsa-miR-219a-1-3p	MIMAT0004567	-0.0238507	-1.01667	0.766505	0.880417	1.08	0.0716473	1.0625	0.075	1.04	1	1.15	1.13	1.1	1.15	1	1
hsa-miR-219a-2-3p	MIMAT0004675	-0.0238507	-1.01667	0.766505	0.880417	1.08	0.0716473	1.0625	0.075	1.04	1	1.15	1.13	1.1	1.15	1	1
hsa-miR-219a-5p	MIMAT0000276	-0.0238507	-1.01667	0.766505	0.880417	1.08	0.0716473	1.0625	0.075	1.04	1	1.15	1.13	1.1	1.15	1	1
hsa-miR-219b-3p	MIMAT0019748	-0.0238507	-1.01667	0.766505	0.880417	1.08	0.0716473	1.0625	0.075	1.04	1	1.15	1.13	1.1	1.15	1	1
hsa-miR-221-5p	MIMAT0004568	-0.0238507	-1.01667	0.766505	0.880417	1.08	0.0716473	1.0625	0.075	1.04	1	1.15	1.13	1.1	1.15	1	1
hsa-miR-224-5p	MIMAT0000281	-0.0238507	-1.01667	0.766505	0.880417	1.08	0.0716473	1.0625	0.075	1.04	1	1.15	1.13	1.1	1.15	1	1
hsa-miR-2278	MIMAT0011778	-0.0238507	-1.01667	0.766505	0.880417	1.08	0.0716473	1.0625	0.075	1.04	1	1.15	1.13	1.1	1.15	1	1
hsa-miR-2682-5p	MIMAT0013517	-0.0238507	-1.01667	0.766505	0.880417	1.08	0.0716473	1.0625	0.075	1.04	1	1.15	1.13	1.1	1.15	1	1
hsa-miR-27a-3p	MIMAT0000084	-0.0238507	-1.01667	0.766505	0.880417	1.08	0.0716473	1.0625	0.075	1.04	1	1.15	1.13	1.1	1.15	1	1
hsa-miR-27b-3p	MIMAT0000419	-0.0238507	-1.01667	0.766505	0.880417	1.08	0.0716473	1.0625	0.075	1.04	1	1.15	1.13	1.1	1.15	1	1
hsa-miR-296-3p	MIMAT0004679	-0.0238507	-1.01667	0.766505	0.880417	1.08	0.0716473	1.0625	0.075	1.04	1	1.15	1.13	1.1	1.15	1	1
hsa-miR-296-5p	MIMAT0000690	-0.0238507	-1.01667	0.766505	0.880417	1.08	0.0716473	1.0625	0.075	1.04	1	1.15	1.13	1.1	1.15	1	1
hsa-miR-297	MIMAT0004450	-0.0238507	-1.01667	0.766505	0.880417	1.08	0.0716473	1.0625	0.075	1.04	1	1.15	1.13	1.1	1.15	1	1
hsa-miR-298	MIMAT0004901	-0.0238507	-1.01667	0.766505	0.880417	1.08	0.0716473	1.0625	0.075	1.04	1	1.15	1.13	1.1	1.15	1	1
hsa-miR-299-3p	MIMAT0000687	-0.0238507	-1.01667	0.766505	0.880417	1.08	0.0716473	1.0625	0.075	1.04	1	1.15	1.13	1.1	1.15	1	1
hsa-miR-300	MIMAT0004903	-0.0238507	-1.01667	0.766505	0.880417	1.08	0.0716473	1.0625	0.075	1.04	1	1.15	1.13	1.1	1.15	1	1
hsa-miR-302a-5p	MIMAT0000683	-0.0238507	-1.01667	0.766505	0.880417	1.08	0.0716473	1.0625	0.075	1.04	1	1.15	1.13	1.1	1.15	1	1
hsa-miR-302c-3p	MIMAT0000717	-0.0238507	-1.01667	0.766505	0.880417	1.08	0.0716473	1.0625	0.075	1.04	1	1.15	1.13	1.1	1.15	1	1
hsa-miR-302f	MIMAT0005932	-0.0238507	-1.01667	0.766505	0.880417	1.08	0.0716473	1.0625	0.075	1.04	1	1.15	1.13	1.1	1.15	1	1
hsa-miR-3065-5p	MIMAT0015066	-0.0238507	-1.01667	0.766505	0.880417	1.08	0.0716473	1.0625	0.075	1.04	1	1.15	1.13	1.1	1.15	1	1
hsa-miR-3074-3p	MIMAT0015027	-0.0238507	-1.01667	0.766505	0.880417	1.08	0.0716473	1.0625	0.075	1.04	1	1.15	1.13	1.1	1.15	1	1
hsa-miR-31-5p	MIMAT0000089	-0.0238507	-1.01667	0.766505	0.880417	1.08	0.0716473	1.0625	0.075	1.04	1	1.15	1.13	1.1	1.15	1	1
hsa-miR-3127-5p	MIMAT0014990	-0.0238507	-1.01667	0.766505	0.880417	1.08	0.0716473	1.0625	0.075	1.04	1	1.15	1.13	1.1	1.15	1	1
hsa-miR-3130-3p	MIMAT0014994	-0.0238507	-1.01667	0.766505	0.880417	1.08	0.0716473	1.0625	0.075	1.04	1	1.15	1.13	1.1	1.15	1	1
hsa-miR-3131	MIMAT0014996	-0.0238507	-1.01667	0.766505	0.880417	1.08	0.0716473	1.0625	0.075	1.04	1	1.15	1.13	1.1	1.15	1	1
hsa-miR-3136-5p	MIMAT0015003	-0.0238507	-1.01667	0.766505	0.880417	1.08	0.0716473	1.0625	0.075	1.04	1	1.15	1.13	1.1	1.15	1	1
hsa-miR-3140-3p	MIMAT0015008	-0.0238507	-1.01667	0.766505	0.880417	1.08	0.0716473	1.0625	0.075	1.04	1	1.15	1.13	1.1	1.15	1	1
hsa-miR-3140-5p	MIMAT0019204	-0.0238507	-1.01667	0.766505	0.880417	1.08	0.0716473	1.0625	0.075	1.04	1	1.15	1.13	1.1	1.15	1	1
hsa-miR-3150b-3p	MIMAT0018194	-0.0238507	-1.01667	0.766505	0.880417	1.08	0.0716473	1.0625	0.075	1.04	1	1.15	1.13	1.1	1.15	1	1
hsa-miR-3151-5p	MIMAT0015024	-0.0238507	-1.01667	0.766505	0.880417	1.08	0.0716473	1.0625	0.075	1.04	1	1.15	1.13	1.1	1.15	1	1
hsa-miR-3158-3p	MIMAT0015032	-0.0238507	-1.01667	0.766505	0.880417	1.08	0.0716473	1.0625	0.075	1.04	1	1.15	1.13	1.1	1.15	1	1
hsa-miR-3161	MIMAT0015035	-0.0238507	-1.01667	0.766505	0.880417	1.08	0.0716473	1.0625	0.075	1.04	1	1.15	1.13	1.1	1.15	1	1
hsa-miR-3164	MIMAT0015038	-0.0238507	-1.01667	0.766505	0.880417	1.08	0.0716473	1.0625	0.075	1.04	1	1.15	1.13	1.1	1.15	1	1
hsa-miR-3179	MIMAT0015056	-0.0238507	-1.01667	0.766505	0.880417	1.08	0.0716473	1.0625	0.075	1.04	1	1.15	1.13	1.1	1.15	1	1
hsa-miR-3180-3p	MIMAT0015058	-0.0238507	-1.01667	0.766505	0.880417	1.08	0.0716473	1.0625	0.075	1.04	1	1.15	1.13	1.1	1.15	1	1
hsa-miR-3180-5p	MIMAT0015057	-0.0238507	-1.01667	0.766505	0.880417	1.08	0.0716473	1.0625	0.075	1.04	1	1.15	1.13	1.1	1.15	1	1
hsa-miR-3185	MIMAT0015065	-0.0238507	-1.01667	0.766505	0.880417	1.08	0.0716473	1.0625	0.075	1.04	1	1.15	1.13	1.1	1.15	1	1
hsa-miR-3190-3p	MIMAT0022839	-0.0238507	-1.01667	0.766505	0.880417	1.08	0.0716473	1.0625	0.075	1.04	1	1.15	1.13	1.1	1.15	1	1
hsa-miR-3192-5p	MIMAT0015076	-0.0238507	-1.01667	0.766505	0.880417	1.08	0.0716473	1.0625	0.075	1.04	1	1.15	1.13	1.1	1.15	1	1
hsa-miR-3195	MIMAT0015079	-0.0238507	-1.01667	0.766505	0.880417	1.08	0.0716473	1.0625	0.075	1.04	1	1.15	1.13	1.1	1.15	1	1
hsa-miR-3196	MIMAT0015080	-0.0238507	-1.01667	0.766505	0.880417	1.08	0.0716473	1.0625	0.075	1.04	1	1.15	1.13	1.1	1.15	1	1
hsa-miR-32-5p	MIMAT0000090	-0.0238507	-1.01667	0.766505	0.880417	1.08	0.0716473	1.0625	0.075	1.04	1	1.15	1.13	1.1	1.15	1	1
hsa-miR-3202	MIMAT0015089	-0.0238507	-1.01667	0.766505	0.880417	1.08	0.0716473	1.0625	0.075	1.04	1	1.15	1.13	1.1	1.15	1	1
hsa-miR-320a	MIMAT0000510	-0.0238507	-1.01667	0.766505	0.880417	1.08	0.0716473	1.0625	0.075	1.04	1	1.15	1.13	1.1	1.15	1	1
hsa-miR-320b	MIMAT0005792	-0.0238507	-1.01667	0.766505	0.880417	1.08	0.0716473	1.0625	0.075	1.04	1	1.15	1.13	1.1	1.15	1	1
hsa-miR-320c	MIMAT0005793	-0.0238507	-1.01667	0.766505	0.880417	1.08	0.0716473	1.0625	0.075	1.04	1	1.15	1.13	1.1	1.15	1	1
hsa-miR-323a-5p	MIMAT0004696	-0.0238507	-1.01667	0.766505	0.880417	1.08	0.0716473	1.0625	0.075	1.04	1	1.15	1.13	1.1	1.15	1	1
hsa-miR-323b-5p	MIMAT0001630	-0.0238507	-1.01667	0.766505	0.880417	1.08	0.0716473	1.0625	0.075	1.04	1	1.15	1.13	1.1	1.15	1	1
hsa-miR-324-5p	MIMAT0000761	-0.0238507	-1.01667	0.766505	0.880417	1.08	0.0716473	1.0625	0.075	1.04	1	1.15	1.13	1.1	1.15	1	1
hsa-miR-326	MIMAT0000756	-0.0238507	-1.01667	0.766505	0.880417	1.08	0.0716473	1.0625	0.075	1.04	1	1.15	1.13	1.1	1.15	1	1
hsa-miR-328-3p	MIMAT0000752	-0.0238507	-1.01667	0.766505	0.880417	1.08	0.0716473	1.0625	0.075	1.04	1	1.15	1.13	1.1	1.15	1	1
hsa-miR-329-3p	MIMAT0001629	-0.0238507	-1.01667	0.766505	0.880417	1.08	0.0716473	1.0625	0.075	1.04	1	1.15	1.13	1.1	1.15	1	1
hsa-miR-329-5p	MIMAT0026555	-0.0238507	-1.01667	0.766505	0.880417	1.08	0.0716473	1.0625	0.075	1.04	1	1.15	1.13	1.1	1.15	1	1
hsa-miR-330-3p	MIMAT0000751	-0.0238507	-1.01667	0.766505	0.880417	1.08	0.0716473	1.0625	0.075	1.04	1	1.15	1.13	1.1	1.15	1	1
hsa-miR-330-5p	MIMAT0004693	-0.0238507	-1.01667	0.766505	0.880417	1.08	0.0716473	1.0625	0.075	1.04	1	1.15	1.13	1.1	1.15	1	1
hsa-miR-331-3p	MIMAT0000760	-0.0238507	-1.01667	0.766505	0.880417	1.08	0.0716473	1.0625	0.075	1.04	1	1.15	1.13	1.1	1.15	1	1
hsa-miR-331-5p	MIMAT0004700	-0.0238507	-1.01667	0.766505	0.880417	1.08	0.0716473	1.0625	0.075	1.04	1	1.15	1.13	1.1	1.15	1	1
hsa-miR-338-5p	MIMAT0004701	-0.0238507	-1.01667	0.766505	0.880417	1.08	0.0716473	1.0625	0.075	1.04	1	1.15	1.13	1.1	1.15	1	1
hsa-miR-339-3p	MIMAT0004702	-0.0238507	-1.01667	0.766505	0.880417	1.08	0.0716473	1.0625	0.075	1.04	1	1.15	1.13	1.1	1.15	1	1
hsa-miR-339-5p	MIMAT0000764	-0.0238507	-1.01667	0.766505	0.880417	1.08	0.0716473	1.0625	0.075	1.04	1	1.15	1.13	1.1	1.15	1	1
hsa-miR-33a-5p	MIMAT0000091	-0.0238507	-1.01667	0.766505	0.880417	1.08	0.0716473	1.0625	0.075	1.04	1	1.15	1.13	1.1	1.15	1	1
hsa-miR-342-5p	MIMAT0004694	-0.0238507	-1.01667	0.766505	0.880417	1.08	0.0716473	1.0625	0.075	1.04	1	1.15	1.13	1.1	1.15	1	1
hsa-miR-345-5p	MIMAT0000772	-0.0238507	-1.01667	0.766505	0.880417	1.08	0.0716473	1.0625	0.075	1.04	1	1.15	1.13	1.1	1.15	1	1
hsa-miR-34b-3p	MIMAT0004676	-0.0238507	-1.01667	0.766505	0.880417	1.08	0.0716473	1.0625	0.075	1.04	1	1.15	1.13	1.1	1.15	1	1
hsa-miR-34c-5p	MIMAT0000686	-0.0238507	-1.01667	0.766505	0.880417	1.08	0.0716473	1.0625	0.075	1.04	1	1.15	1.13	1.1	1.15	1	1
hsa-miR-3605-3p	MIMAT0017982	-0.0238507	-1.01667	0.766505	0.880417	1.08	0.0716473	1.0625	0.075	1.04	1	1.15	1.13	1.1	1.15	1	1
hsa-miR-361-3p	MIMAT0004682	-0.0238507	-1.01667	0.766505	0.880417	1.08	0.0716473	1.0625	0.075	1.04	1	1.15	1.13	1.1	1.15	1	1
hsa-miR-3613-5p	MIMAT0017990	-0.0238507	-1.01667	0.766505	0.880417	1.08	0.0716473	1.0625	0.075	1.04	1	1.15	1.13	1.1	1.15	1	1
hsa-miR-3614-3p	MIMAT0017993	-0.0238507	-1.01667	0.766505	0.880417	1.08	0.0716473	1.0625	0.075	1.04	1	1.15	1.13	1.1	1.15	1	1
hsa-miR-363-5p	MIMAT0003385	-0.0238507	-1.01667	0.766505	0.880417	1.08	0.0716473	1.0625	0.075	1.04	1	1.15	1.13	1.1	1.15	1	1
hsa-miR-365b-5p	MIMAT0022833	-0.0238507	-1.01667	0.766505	0.880417	1.08	0.0716473	1.0625	0.075	1.04	1	1.15	1.13	1.1	1.15	1	1
hsa-miR-367-3p	MIMAT0000719	-0.0238507	-1.01667	0.766505	0.880417	1.08	0.0716473	1.0625	0.075	1.04	1	1.15	1.13	1.1	1.15	1	1
hsa-miR-369-5p	MIMAT0001621	-0.0238507	-1.01667	0.766505	0.880417	1.08	0.0716473	1.0625	0.075	1.04	1	1.15	1.13	1.1	1.15	1	1
hsa-miR-3690	MIMAT0018119	-0.0238507	-1.01667	0.766505	0.880417	1.08	0.0716473	1.0625	0.075	1.04	1	1.15	1.13	1.1	1.15	1	1
hsa-miR-370-5p	MIMAT0026483	-0.0238507	-1.01667	0.766505	0.880417	1.08	0.0716473	1.0625	0.075	1.04	1	1.15	1.13	1.1	1.15	1	1
hsa-miR-371b-5p	MIMAT0019892	-0.0238507	-1.01667	0.766505	0.880417	1.08	0.0716473	1.0625	0.075	1.04	1	1.15	1.13	1.1	1.15	1	1
hsa-miR-373-3p	MIMAT0000726	-0.0238507	-1.01667	0.766505	0.880417	1.08	0.0716473	1.0625	0.075	1.04	1	1.15	1.13	1.1	1.15	1	1
hsa-miR-374a-3p	MIMAT0004688	-0.0238507	-1.01667	0.766505	0.880417	1.08	0.0716473	1.0625	0.075	1.04	1	1.15	1.13	1.1	1.15	1	1
hsa-miR-374b-5p	MIMAT0004955	-0.0238507	-1.01667	0.766505	0.880417	1.08	0.0716473	1.0625	0.075	1.04	1	1.15	1.13	1.1	1.15	1	1
hsa-miR-374c-5p	MIMAT0018443	-0.0238507	-1.01667	0.766505	0.880417	1.08	0.0716473	1.0625	0.075	1.04	1	1.15	1.13	1.1	1.15	1	1
hsa-miR-375	MIMAT0000728	-0.0238507	-1.01667	0.766505	0.880417	1.08	0.0716473	1.0625	0.075	1.04	1	1.15	1.13	1.1	1.15	1	1
hsa-miR-376a-2-5p	MIMAT0022928	-0.0238507	-1.01667	0.766505	0.880417	1.08	0.0716473	1.0625	0.075	1.04	1	1.15	1.13	1.1	1.15	1	1
hsa-miR-376b-3p	MIMAT0002172	-0.0238507	-1.01667	0.766505	0.880417	1.08	0.0716473	1.0625	0.075	1.04	1	1.15	1.13	1.1	1.15	1	1
hsa-miR-376c-5p	MIMAT0022861	-0.0238507	-1.01667	0.766505	0.880417	1.08	0.0716473	1.0625	0.075	1.04	1	1.15	1.13	1.1	1.15	1	1
hsa-miR-378c	MIMAT0016847	-0.0238507	-1.01667	0.766505	0.880417	1.08	0.0716473	1.0625	0.075	1.04	1	1.15	1.13	1.1	1.15	1	1
hsa-miR-381-5p	MIMAT0022862	-0.0238507	-1.01667	0.766505	0.880417	1.08	0.0716473	1.0625	0.075	1.04	1	1.15	1.13	1.1	1.15	1	1
hsa-miR-382-3p	MIMAT0022697	-0.0238507	-1.01667	0.766505	0.880417	1.08	0.0716473	1.0625	0.075	1.04	1	1.15	1.13	1.1	1.15	1	1
hsa-miR-383-5p	MIMAT0000738	-0.0238507	-1.01667	0.766505	0.880417	1.08	0.0716473	1.0625	0.075	1.04	1	1.15	1.13	1.1	1.15	1	1
hsa-miR-384	MIMAT0001075	-0.0238507	-1.01667	0.766505	0.880417	1.08	0.0716473	1.0625	0.075	1.04	1	1.15	1.13	1.1	1.15	1	1
hsa-miR-3916	MIMAT0018190	-0.0238507	-1.01667	0.766505	0.880417	1.08	0.0716473	1.0625	0.075	1.04	1	1.15	1.13	1.1	1.15	1	1
hsa-miR-3918	MIMAT0018192	-0.0238507	-1.01667	0.766505	0.880417	1.08	0.0716473	1.0625	0.075	1.04	1	1.15	1.13	1.1	1.15	1	1
hsa-miR-409-3p	MIMAT0001639	-0.0238507	-1.01667	0.766505	0.880417	1.08	0.0716473	1.0625	0.075	1.04	1	1.15	1.13	1.1	1.15	1	1
hsa-miR-409-5p	MIMAT0001638	-0.0238507	-1.01667	0.766505	0.880417	1.08	0.0716473	1.0625	0.075	1.04	1	1.15	1.13	1.1	1.15	1	1
hsa-miR-410-3p	MIMAT0002171	-0.0238507	-1.01667	0.766505	0.880417	1.08	0.0716473	1.0625	0.075	1.04	1	1.15	1.13	1.1	1.15	1	1
hsa-miR-412-3p	MIMAT0002170	-0.0238507	-1.01667	0.766505	0.880417	1.08	0.0716473	1.0625	0.075	1.04	1	1.15	1.13	1.1	1.15	1	1
hsa-miR-422a	MIMAT0001339	-0.0238507	-1.01667	0.766505	0.880417	1.08	0.0716473	1.0625	0.075	1.04	1	1.15	1.13	1.1	1.15	1	1
hsa-miR-425-5p	MIMAT0003393	-0.0238507	-1.01667	0.766505	0.880417	1.08	0.0716473	1.0625	0.075	1.04	1	1.15	1.13	1.1	1.15	1	1
hsa-miR-429	MIMAT0001536	-0.0238507	-1.01667	0.766505	0.880417	1.08	0.0716473	1.0625	0.075	1.04	1	1.15	1.13	1.1	1.15	1	1
hsa-miR-431-5p	MIMAT0001625	-0.0238507	-1.01667	0.766505	0.880417	1.08	0.0716473	1.0625	0.075	1.04	1	1.15	1.13	1.1	1.15	1	1
hsa-miR-432-5p	MIMAT0002814	-0.0238507	-1.01667	0.766505	0.880417	1.08	0.0716473	1.0625	0.075	1.04	1	1.15	1.13	1.1	1.15	1	1
hsa-miR-433-3p	MIMAT0001627	-0.0238507	-1.01667	0.766505	0.880417	1.08	0.0716473	1.0625	0.075	1.04	1	1.15	1.13	1.1	1.15	1	1
hsa-miR-4421	MIMAT0018934	-0.0238507	-1.01667	0.766505	0.880417	1.08	0.0716473	1.0625	0.075	1.04	1	1.15	1.13	1.1	1.15	1	1
hsa-miR-4431	MIMAT0018947	-0.0238507	-1.01667	0.766505	0.880417	1.08	0.0716473	1.0625	0.075	1.04	1	1.15	1.13	1.1	1.15	1	1
hsa-miR-4435	MIMAT0018951	-0.0238507	-1.01667	0.766505	0.880417	1.08	0.0716473	1.0625	0.075	1.04	1	1.15	1.13	1.1	1.15	1	1
hsa-miR-4448	MIMAT0018967	-0.0238507	-1.01667	0.766505	0.880417	1.08	0.0716473	1.0625	0.075	1.04	1	1.15	1.13	1.1	1.15	1	1
hsa-miR-4458	MIMAT0018980	-0.0238507	-1.01667	0.766505	0.880417	1.08	0.0716473	1.0625	0.075	1.04	1	1.15	1.13	1.1	1.15	1	1
hsa-miR-4485-3p	MIMAT0019019	-0.0238507	-1.01667	0.766505	0.880417	1.08	0.0716473	1.0625	0.075	1.04	1	1.15	1.13	1.1	1.15	1	1
hsa-miR-449a	MIMAT0001541	-0.0238507	-1.01667	0.766505	0.880417	1.08	0.0716473	1.0625	0.075	1.04	1	1.15	1.13	1.1	1.15	1	1
hsa-miR-449c-5p	MIMAT0010251	-0.0238507	-1.01667	0.766505	0.880417	1.08	0.0716473	1.0625	0.075	1.04	1	1.15	1.13	1.1	1.15	1	1
hsa-miR-450a-1-3p	MIMAT0022700	-0.0238507	-1.01667	0.766505	0.880417	1.08	0.0716473	1.0625	0.075	1.04	1	1.15	1.13	1.1	1.15	1	1
hsa-miR-450b-5p	MIMAT0004909	-0.0238507	-1.01667	0.766505	0.880417	1.08	0.0716473	1.0625	0.075	1.04	1	1.15	1.13	1.1	1.15	1	1
hsa-miR-452-5p	MIMAT0001635	-0.0238507	-1.01667	0.766505	0.880417	1.08	0.0716473	1.0625	0.075	1.04	1	1.15	1.13	1.1	1.15	1	1
hsa-miR-4521	MIMAT0019058	-0.0238507	-1.01667	0.766505	0.880417	1.08	0.0716473	1.0625	0.075	1.04	1	1.15	1.13	1.1	1.15	1	1
hsa-miR-4524a-5p	MIMAT0019062	-0.0238507	-1.01667	0.766505	0.880417	1.08	0.0716473	1.0625	0.075	1.04	1	1.15	1.13	1.1	1.15	1	1
hsa-miR-4532	MIMAT0019071	-0.0238507	-1.01667	0.766505	0.880417	1.08	0.0716473	1.0625	0.075	1.04	1	1.15	1.13	1.1	1.15	1	1
hsa-miR-455-3p	MIMAT0004784	-0.0238507	-1.01667	0.766505	0.880417	1.08	0.0716473	1.0625	0.075	1.04	1	1.15	1.13	1.1	1.15	1	1
hsa-miR-4707-3p	MIMAT0019808	-0.0238507	-1.01667	0.766505	0.880417	1.08	0.0716473	1.0625	0.075	1.04	1	1.15	1.13	1.1	1.15	1	1
hsa-miR-4787-3p	MIMAT0019957	-0.0238507	-1.01667	0.766505	0.880417	1.08	0.0716473	1.0625	0.075	1.04	1	1.15	1.13	1.1	1.15	1	1
hsa-miR-4792	MIMAT0019964	-0.0238507	-1.01667	0.766505	0.880417	1.08	0.0716473	1.0625	0.075	1.04	1	1.15	1.13	1.1	1.15	1	1
hsa-miR-483-3p	MIMAT0002173	-0.0238507	-1.01667	0.766505	0.880417	1.08	0.0716473	1.0625	0.075	1.04	1	1.15	1.13	1.1	1.15	1	1
hsa-miR-483-5p	MIMAT0004761	-0.0238507	-1.01667	0.766505	0.880417	1.08	0.0716473	1.0625	0.075	1.04	1	1.15	1.13	1.1	1.15	1	1
hsa-miR-484	MIMAT0002174	-0.0238507	-1.01667	0.766505	0.880417	1.08	0.0716473	1.0625	0.075	1.04	1	1.15	1.13	1.1	1.15	1	1
hsa-miR-485-5p	MIMAT0002175	-0.0238507	-1.01667	0.766505	0.880417	1.08	0.0716473	1.0625	0.075	1.04	1	1.15	1.13	1.1	1.15	1	1
hsa-miR-486-3p	MIMAT0004762	-0.0238507	-1.01667	0.766505	0.880417	1.08	0.0716473	1.0625	0.075	1.04	1	1.15	1.13	1.1	1.15	1	1
hsa-miR-487b-3p	MIMAT0003180	-0.0238507	-1.01667	0.766505	0.880417	1.08	0.0716473	1.0625	0.075	1.04	1	1.15	1.13	1.1	1.15	1	1
hsa-miR-488-3p	MIMAT0004763	-0.0238507	-1.01667	0.766505	0.880417	1.08	0.0716473	1.0625	0.075	1.04	1	1.15	1.13	1.1	1.15	1	1
hsa-miR-489-3p	MIMAT0002805	-0.0238507	-1.01667	0.766505	0.880417	1.08	0.0716473	1.0625	0.075	1.04	1	1.15	1.13	1.1	1.15	1	1
hsa-miR-490-5p	MIMAT0004764	-0.0238507	-1.01667	0.766505	0.880417	1.08	0.0716473	1.0625	0.075	1.04	1	1.15	1.13	1.1	1.15	1	1
hsa-miR-491-5p	MIMAT0002807	-0.0238507	-1.01667	0.766505	0.880417	1.08	0.0716473	1.0625	0.075	1.04	1	1.15	1.13	1.1	1.15	1	1
hsa-miR-492	MIMAT0002812	-0.0238507	-1.01667	0.766505	0.880417	1.08	0.0716473	1.0625	0.075	1.04	1	1.15	1.13	1.1	1.15	1	1
hsa-miR-493-3p	MIMAT0003161	-0.0238507	-1.01667	0.766505	0.880417	1.08	0.0716473	1.0625	0.075	1.04	1	1.15	1.13	1.1	1.15	1	1
hsa-miR-494-3p	MIMAT0002816	-0.0238507	-1.01667	0.766505	0.880417	1.08	0.0716473	1.0625	0.075	1.04	1	1.15	1.13	1.1	1.15	1	1
hsa-miR-494-5p	MIMAT0026607	-0.0238507	-1.01667	0.766505	0.880417	1.08	0.0716473	1.0625	0.075	1.04	1	1.15	1.13	1.1	1.15	1	1
hsa-miR-496	MIMAT0002818	-0.0238507	-1.01667	0.766505	0.880417	1.08	0.0716473	1.0625	0.075	1.04	1	1.15	1.13	1.1	1.15	1	1
hsa-miR-498	MIMAT0002824	-0.0238507	-1.01667	0.766505	0.880417	1.08	0.0716473	1.0625	0.075	1.04	1	1.15	1.13	1.1	1.15	1	1
hsa-miR-5001-3p	MIMAT0021022	-0.0238507	-1.01667	0.766505	0.880417	1.08	0.0716473	1.0625	0.075	1.04	1	1.15	1.13	1.1	1.15	1	1
hsa-miR-501-3p	MIMAT0004774	-0.0238507	-1.01667	0.766505	0.880417	1.08	0.0716473	1.0625	0.075	1.04	1	1.15	1.13	1.1	1.15	1	1
hsa-miR-5010-5p	MIMAT0021043	-0.0238507	-1.01667	0.766505	0.880417	1.08	0.0716473	1.0625	0.075	1.04	1	1.15	1.13	1.1	1.15	1	1
hsa-miR-504-3p	MIMAT0026612	-0.0238507	-1.01667	0.766505	0.880417	1.08	0.0716473	1.0625	0.075	1.04	1	1.15	1.13	1.1	1.15	1	1
hsa-miR-504-5p	MIMAT0002875	-0.0238507	-1.01667	0.766505	0.880417	1.08	0.0716473	1.0625	0.075	1.04	1	1.15	1.13	1.1	1.15	1	1
hsa-miR-505-3p	MIMAT0002876	-0.0238507	-1.01667	0.766505	0.880417	1.08	0.0716473	1.0625	0.075	1.04	1	1.15	1.13	1.1	1.15	1	1
hsa-miR-506-3p	MIMAT0002878	-0.0238507	-1.01667	0.766505	0.880417	1.08	0.0716473	1.0625	0.075	1.04	1	1.15	1.13	1.1	1.15	1	1
hsa-miR-506-5p	MIMAT0022701	-0.0238507	-1.01667	0.766505	0.880417	1.08	0.0716473	1.0625	0.075	1.04	1	1.15	1.13	1.1	1.15	1	1
hsa-miR-507	MIMAT0002879	-0.0238507	-1.01667	0.766505	0.880417	1.08	0.0716473	1.0625	0.075	1.04	1	1.15	1.13	1.1	1.15	1	1
hsa-miR-508-3p	MIMAT0002880	-0.0238507	-1.01667	0.766505	0.880417	1.08	0.0716473	1.0625	0.075	1.04	1	1.15	1.13	1.1	1.15	1	1
hsa-miR-510-5p	MIMAT0002882	-0.0238507	-1.01667	0.766505	0.880417	1.08	0.0716473	1.0625	0.075	1.04	1	1.15	1.13	1.1	1.15	1	1
hsa-miR-512-3p	MIMAT0002823	-0.0238507	-1.01667	0.766505	0.880417	1.08	0.0716473	1.0625	0.075	1.04	1	1.15	1.13	1.1	1.15	1	1
hsa-miR-513b-5p	MIMAT0005788	-0.0238507	-1.01667	0.766505	0.880417	1.08	0.0716473	1.0625	0.075	1.04	1	1.15	1.13	1.1	1.15	1	1
hsa-miR-513c-3p	MIMAT0022728	-0.0238507	-1.01667	0.766505	0.880417	1.08	0.0716473	1.0625	0.075	1.04	1	1.15	1.13	1.1	1.15	1	1
hsa-miR-513c-5p	MIMAT0005789	-0.0238507	-1.01667	0.766505	0.880417	1.08	0.0716473	1.0625	0.075	1.04	1	1.15	1.13	1.1	1.15	1	1
hsa-miR-514a-5p	MIMAT0022702	-0.0238507	-1.01667	0.766505	0.880417	1.08	0.0716473	1.0625	0.075	1.04	1	1.15	1.13	1.1	1.15	1	1
hsa-miR-516a-3p+hsa-miR-516b-3p	MIMAT0006778	-0.0238507	-1.01667	0.766505	0.880417	1.08	0.0716473	1.0625	0.075	1.04	1	1.15	1.13	1.1	1.15	1	1
hsa-miR-516a-5p	MIMAT0004770	-0.0238507	-1.01667	0.766505	0.880417	1.08	0.0716473	1.0625	0.075	1.04	1	1.15	1.13	1.1	1.15	1	1
hsa-miR-516b-5p	MIMAT0002859	-0.0238507	-1.01667	0.766505	0.880417	1.08	0.0716473	1.0625	0.075	1.04	1	1.15	1.13	1.1	1.15	1	1
hsa-miR-517b-3p	MIMAT0002857	-0.0238507	-1.01667	0.766505	0.880417	1.08	0.0716473	1.0625	0.075	1.04	1	1.15	1.13	1.1	1.15	1	1
hsa-miR-518b	MIMAT0002844	-0.0238507	-1.01667	0.766505	0.880417	1.08	0.0716473	1.0625	0.075	1.04	1	1.15	1.13	1.1	1.15	1	1
hsa-miR-518c-3p	MIMAT0002848	-0.0238507	-1.01667	0.766505	0.880417	1.08	0.0716473	1.0625	0.075	1.04	1	1.15	1.13	1.1	1.15	1	1
hsa-miR-518d-3p	MIMAT0002864	-0.0238507	-1.01667	0.766505	0.880417	1.08	0.0716473	1.0625	0.075	1.04	1	1.15	1.13	1.1	1.15	1	1
hsa-miR-518e-3p	MIMAT0002861	-0.0238507	-1.01667	0.766505	0.880417	1.08	0.0716473	1.0625	0.075	1.04	1	1.15	1.13	1.1	1.15	1	1
hsa-miR-519b-3p	MIMAT0002837	-0.0238507	-1.01667	0.766505	0.880417	1.08	0.0716473	1.0625	0.075	1.04	1	1.15	1.13	1.1	1.15	1	1
hsa-miR-519b-5p+hsa-miR-519c-5p+hsa-miR-523-5p+hsa-miR-518e-5p+hsa-miR-522-5p+hsa-miR-519a-5p	MIMAT0005454	-0.0238507	-1.01667	0.766505	0.880417	1.08	0.0716473	1.0625	0.075	1.04	1	1.15	1.13	1.1	1.15	1	1
hsa-miR-519e-3p	MIMAT0002829	-0.0238507	-1.01667	0.766505	0.880417	1.08	0.0716473	1.0625	0.075	1.04	1	1.15	1.13	1.1	1.15	1	1
hsa-miR-520a-3p	MIMAT0002834	-0.0238507	-1.01667	0.766505	0.880417	1.08	0.0716473	1.0625	0.075	1.04	1	1.15	1.13	1.1	1.15	1	1
hsa-miR-520a-5p	MIMAT0002833	-0.0238507	-1.01667	0.766505	0.880417	1.08	0.0716473	1.0625	0.075	1.04	1	1.15	1.13	1.1	1.15	1	1
hsa-miR-520b	MIMAT0002843	-0.0238507	-1.01667	0.766505	0.880417	1.08	0.0716473	1.0625	0.075	1.04	1	1.15	1.13	1.1	1.15	1	1
hsa-miR-520d-5p+hsa-miR-527+hsa-miR-518a-5p	MIMAT0002855	-0.0238507	-1.01667	0.766505	0.880417	1.08	0.0716473	1.0625	0.075	1.04	1	1.15	1.13	1.1	1.15	1	1
hsa-miR-520e	MIMAT0002825	-0.0238507	-1.01667	0.766505	0.880417	1.08	0.0716473	1.0625	0.075	1.04	1	1.15	1.13	1.1	1.15	1	1
hsa-miR-520h	MIMAT0002867	-0.0238507	-1.01667	0.766505	0.880417	1.08	0.0716473	1.0625	0.075	1.04	1	1.15	1.13	1.1	1.15	1	1
hsa-miR-521	MIMAT0002854	-0.0238507	-1.01667	0.766505	0.880417	1.08	0.0716473	1.0625	0.075	1.04	1	1.15	1.13	1.1	1.15	1	1
hsa-miR-522-3p	MIMAT0002868	-0.0238507	-1.01667	0.766505	0.880417	1.08	0.0716473	1.0625	0.075	1.04	1	1.15	1.13	1.1	1.15	1	1
hsa-miR-523-3p	MIMAT0002840	-0.0238507	-1.01667	0.766505	0.880417	1.08	0.0716473	1.0625	0.075	1.04	1	1.15	1.13	1.1	1.15	1	1
hsa-miR-524-3p	MIMAT0002850	-0.0238507	-1.01667	0.766505	0.880417	1.08	0.0716473	1.0625	0.075	1.04	1	1.15	1.13	1.1	1.15	1	1
hsa-miR-525-3p	MIMAT0002839	-0.0238507	-1.01667	0.766505	0.880417	1.08	0.0716473	1.0625	0.075	1.04	1	1.15	1.13	1.1	1.15	1	1
hsa-miR-532-5p	MIMAT0002888	-0.0238507	-1.01667	0.766505	0.880417	1.08	0.0716473	1.0625	0.075	1.04	1	1.15	1.13	1.1	1.15	1	1
hsa-miR-539-3p	MIMAT0022705	-0.0238507	-1.01667	0.766505	0.880417	1.08	0.0716473	1.0625	0.075	1.04	1	1.15	1.13	1.1	1.15	1	1
hsa-miR-539-5p	MIMAT0003163	-0.0238507	-1.01667	0.766505	0.880417	1.08	0.0716473	1.0625	0.075	1.04	1	1.15	1.13	1.1	1.15	1	1
hsa-miR-541-3p	MIMAT0004920	-0.0238507	-1.01667	0.766505	0.880417	1.08	0.0716473	1.0625	0.075	1.04	1	1.15	1.13	1.1	1.15	1	1
hsa-miR-544a	MIMAT0003164	-0.0238507	-1.01667	0.766505	0.880417	1.08	0.0716473	1.0625	0.075	1.04	1	1.15	1.13	1.1	1.15	1	1
hsa-miR-545-3p	MIMAT0003165	-0.0238507	-1.01667	0.766505	0.880417	1.08	0.0716473	1.0625	0.075	1.04	1	1.15	1.13	1.1	1.15	1	1
hsa-miR-548a-3p	MIMAT0003251	-0.0238507	-1.01667	0.766505	0.880417	1.08	0.0716473	1.0625	0.075	1.04	1	1.15	1.13	1.1	1.15	1	1
hsa-miR-548ak	MIMAT0019013	-0.0238507	-1.01667	0.766505	0.880417	1.08	0.0716473	1.0625	0.075	1.04	1	1.15	1.13	1.1	1.15	1	1
hsa-miR-548b-3p	MIMAT0003254	-0.0238507	-1.01667	0.766505	0.880417	1.08	0.0716473	1.0625	0.075	1.04	1	1.15	1.13	1.1	1.15	1	1
hsa-miR-548d-3p	MIMAT0003323	-0.0238507	-1.01667	0.766505	0.880417	1.08	0.0716473	1.0625	0.075	1.04	1	1.15	1.13	1.1	1.15	1	1
hsa-miR-548d-5p	MIMAT0004812	-0.0238507	-1.01667	0.766505	0.880417	1.08	0.0716473	1.0625	0.075	1.04	1	1.15	1.13	1.1	1.15	1	1
hsa-miR-548e-3p	MIMAT0005874	-0.0238507	-1.01667	0.766505	0.880417	1.08	0.0716473	1.0625	0.075	1.04	1	1.15	1.13	1.1	1.15	1	1
hsa-miR-548h-5p	MIMAT0005928	-0.0238507	-1.01667	0.766505	0.880417	1.08	0.0716473	1.0625	0.075	1.04	1	1.15	1.13	1.1	1.15	1	1
hsa-miR-548j-5p	MIMAT0005875	-0.0238507	-1.01667	0.766505	0.880417	1.08	0.0716473	1.0625	0.075	1.04	1	1.15	1.13	1.1	1.15	1	1
hsa-miR-548k	MIMAT0005882	-0.0238507	-1.01667	0.766505	0.880417	1.08	0.0716473	1.0625	0.075	1.04	1	1.15	1.13	1.1	1.15	1	1
hsa-miR-548l	MIMAT0005889	-0.0238507	-1.01667	0.766505	0.880417	1.08	0.0716473	1.0625	0.075	1.04	1	1.15	1.13	1.1	1.15	1	1
hsa-miR-548n	MIMAT0005916	-0.0238507	-1.01667	0.766505	0.880417	1.08	0.0716473	1.0625	0.075	1.04	1	1.15	1.13	1.1	1.15	1	1
hsa-miR-548o-3p+hsa-miR-548ah-3p+hsa-miR-548av-3p	MIMAT0005919	-0.0238507	-1.01667	0.766505	0.880417	1.08	0.0716473	1.0625	0.075	1.04	1	1.15	1.13	1.1	1.15	1	1
hsa-miR-548q	MIMAT0011163	-0.0238507	-1.01667	0.766505	0.880417	1.08	0.0716473	1.0625	0.075	1.04	1	1.15	1.13	1.1	1.15	1	1
hsa-miR-549a	MIMAT0003333	-0.0238507	-1.01667	0.766505	0.880417	1.08	0.0716473	1.0625	0.075	1.04	1	1.15	1.13	1.1	1.15	1	1
hsa-miR-550a-5p	MIMAT0004800	-0.0238507	-1.01667	0.766505	0.880417	1.08	0.0716473	1.0625	0.075	1.04	1	1.15	1.13	1.1	1.15	1	1
hsa-miR-551a	MIMAT0003214	-0.0238507	-1.01667	0.766505	0.880417	1.08	0.0716473	1.0625	0.075	1.04	1	1.15	1.13	1.1	1.15	1	1
hsa-miR-552-3p	MIMAT0003215	-0.0238507	-1.01667	0.766505	0.880417	1.08	0.0716473	1.0625	0.075	1.04	1	1.15	1.13	1.1	1.15	1	1
hsa-miR-553	MIMAT0003216	-0.0238507	-1.01667	0.766505	0.880417	1.08	0.0716473	1.0625	0.075	1.04	1	1.15	1.13	1.1	1.15	1	1
hsa-miR-554	MIMAT0003217	-0.0238507	-1.01667	0.766505	0.880417	1.08	0.0716473	1.0625	0.075	1.04	1	1.15	1.13	1.1	1.15	1	1
hsa-miR-556-3p	MIMAT0004793	-0.0238507	-1.01667	0.766505	0.880417	1.08	0.0716473	1.0625	0.075	1.04	1	1.15	1.13	1.1	1.15	1	1
hsa-miR-561-3p	MIMAT0003225	-0.0238507	-1.01667	0.766505	0.880417	1.08	0.0716473	1.0625	0.075	1.04	1	1.15	1.13	1.1	1.15	1	1
hsa-miR-562	MIMAT0003226	-0.0238507	-1.01667	0.766505	0.880417	1.08	0.0716473	1.0625	0.075	1.04	1	1.15	1.13	1.1	1.15	1	1
hsa-miR-564	MIMAT0003228	-0.0238507	-1.01667	0.766505	0.880417	1.08	0.0716473	1.0625	0.075	1.04	1	1.15	1.13	1.1	1.15	1	1
hsa-miR-567	MIMAT0003231	-0.0238507	-1.01667	0.766505	0.880417	1.08	0.0716473	1.0625	0.075	1.04	1	1.15	1.13	1.1	1.15	1	1
hsa-miR-568	MIMAT0003232	-0.0238507	-1.01667	0.766505	0.880417	1.08	0.0716473	1.0625	0.075	1.04	1	1.15	1.13	1.1	1.15	1	1
hsa-miR-570-3p	MIMAT0003235	-0.0238507	-1.01667	0.766505	0.880417	1.08	0.0716473	1.0625	0.075	1.04	1	1.15	1.13	1.1	1.15	1	1
hsa-miR-571	MIMAT0003236	-0.0238507	-1.01667	0.766505	0.880417	1.08	0.0716473	1.0625	0.075	1.04	1	1.15	1.13	1.1	1.15	1	1
hsa-miR-573	MIMAT0003238	-0.0238507	-1.01667	0.766505	0.880417	1.08	0.0716473	1.0625	0.075	1.04	1	1.15	1.13	1.1	1.15	1	1
hsa-miR-576-5p	MIMAT0003241	-0.0238507	-1.01667	0.766505	0.880417	1.08	0.0716473	1.0625	0.075	1.04	1	1.15	1.13	1.1	1.15	1	1
hsa-miR-578	MIMAT0003243	-0.0238507	-1.01667	0.766505	0.880417	1.08	0.0716473	1.0625	0.075	1.04	1	1.15	1.13	1.1	1.15	1	1
hsa-miR-579-3p	MIMAT0003244	-0.0238507	-1.01667	0.766505	0.880417	1.08	0.0716473	1.0625	0.075	1.04	1	1.15	1.13	1.1	1.15	1	1
hsa-miR-580-3p	MIMAT0003245	-0.0238507	-1.01667	0.766505	0.880417	1.08	0.0716473	1.0625	0.075	1.04	1	1.15	1.13	1.1	1.15	1	1
hsa-miR-582-3p	MIMAT0004797	-0.0238507	-1.01667	0.766505	0.880417	1.08	0.0716473	1.0625	0.075	1.04	1	1.15	1.13	1.1	1.15	1	1
hsa-miR-589-5p	MIMAT0004799	-0.0238507	-1.01667	0.766505	0.880417	1.08	0.0716473	1.0625	0.075	1.04	1	1.15	1.13	1.1	1.15	1	1
hsa-miR-590-3p	MIMAT0004801	-0.0238507	-1.01667	0.766505	0.880417	1.08	0.0716473	1.0625	0.075	1.04	1	1.15	1.13	1.1	1.15	1	1
hsa-miR-595	MIMAT0003263	-0.0238507	-1.01667	0.766505	0.880417	1.08	0.0716473	1.0625	0.075	1.04	1	1.15	1.13	1.1	1.15	1	1
hsa-miR-596	MIMAT0003264	-0.0238507	-1.01667	0.766505	0.880417	1.08	0.0716473	1.0625	0.075	1.04	1	1.15	1.13	1.1	1.15	1	1
hsa-miR-599	MIMAT0003267	-0.0238507	-1.01667	0.766505	0.880417	1.08	0.0716473	1.0625	0.075	1.04	1	1.15	1.13	1.1	1.15	1	1
hsa-miR-600	MIMAT0003268	-0.0238507	-1.01667	0.766505	0.880417	1.08	0.0716473	1.0625	0.075	1.04	1	1.15	1.13	1.1	1.15	1	1
hsa-miR-601	MIMAT0003269	-0.0238507	-1.01667	0.766505	0.880417	1.08	0.0716473	1.0625	0.075	1.04	1	1.15	1.13	1.1	1.15	1	1
hsa-miR-604	MIMAT0003272	-0.0238507	-1.01667	0.766505	0.880417	1.08	0.0716473	1.0625	0.075	1.04	1	1.15	1.13	1.1	1.15	1	1
hsa-miR-605-5p	MIMAT0003273	-0.0238507	-1.01667	0.766505	0.880417	1.08	0.0716473	1.0625	0.075	1.04	1	1.15	1.13	1.1	1.15	1	1
hsa-miR-606	MIMAT0003274	-0.0238507	-1.01667	0.766505	0.880417	1.08	0.0716473	1.0625	0.075	1.04	1	1.15	1.13	1.1	1.15	1	1
hsa-miR-610	MIMAT0003278	-0.0238507	-1.01667	0.766505	0.880417	1.08	0.0716473	1.0625	0.075	1.04	1	1.15	1.13	1.1	1.15	1	1
hsa-miR-613	MIMAT0003281	-0.0238507	-1.01667	0.766505	0.880417	1.08	0.0716473	1.0625	0.075	1.04	1	1.15	1.13	1.1	1.15	1	1
hsa-miR-614	MIMAT0003282	-0.0238507	-1.01667	0.766505	0.880417	1.08	0.0716473	1.0625	0.075	1.04	1	1.15	1.13	1.1	1.15	1	1
hsa-miR-615-3p	MIMAT0003283	-0.0238507	-1.01667	0.766505	0.880417	1.08	0.0716473	1.0625	0.075	1.04	1	1.15	1.13	1.1	1.15	1	1
hsa-miR-615-5p	MIMAT0004804	-0.0238507	-1.01667	0.766505	0.880417	1.08	0.0716473	1.0625	0.075	1.04	1	1.15	1.13	1.1	1.15	1	1
hsa-miR-617	MIMAT0003286	-0.0238507	-1.01667	0.766505	0.880417	1.08	0.0716473	1.0625	0.075	1.04	1	1.15	1.13	1.1	1.15	1	1
hsa-miR-619-3p	MIMAT0003288	-0.0238507	-1.01667	0.766505	0.880417	1.08	0.0716473	1.0625	0.075	1.04	1	1.15	1.13	1.1	1.15	1	1
hsa-miR-624-3p	MIMAT0004807	-0.0238507	-1.01667	0.766505	0.880417	1.08	0.0716473	1.0625	0.075	1.04	1	1.15	1.13	1.1	1.15	1	1
hsa-miR-625-5p	MIMAT0003294	-0.0238507	-1.01667	0.766505	0.880417	1.08	0.0716473	1.0625	0.075	1.04	1	1.15	1.13	1.1	1.15	1	1
hsa-miR-628-3p	MIMAT0003297	-0.0238507	-1.01667	0.766505	0.880417	1.08	0.0716473	1.0625	0.075	1.04	1	1.15	1.13	1.1	1.15	1	1
hsa-miR-628-5p	MIMAT0004809	-0.0238507	-1.01667	0.766505	0.880417	1.08	0.0716473	1.0625	0.075	1.04	1	1.15	1.13	1.1	1.15	1	1
hsa-miR-631	MIMAT0003300	-0.0238507	-1.01667	0.766505	0.880417	1.08	0.0716473	1.0625	0.075	1.04	1	1.15	1.13	1.1	1.15	1	1
hsa-miR-637	MIMAT0003307	-0.0238507	-1.01667	0.766505	0.880417	1.08	0.0716473	1.0625	0.075	1.04	1	1.15	1.13	1.1	1.15	1	1
hsa-miR-638	MIMAT0003308	-0.0238507	-1.01667	0.766505	0.880417	1.08	0.0716473	1.0625	0.075	1.04	1	1.15	1.13	1.1	1.15	1	1
hsa-miR-641	MIMAT0003311	-0.0238507	-1.01667	0.766505	0.880417	1.08	0.0716473	1.0625	0.075	1.04	1	1.15	1.13	1.1	1.15	1	1
hsa-miR-642a-3p	MIMAT0020924	-0.0238507	-1.01667	0.766505	0.880417	1.08	0.0716473	1.0625	0.075	1.04	1	1.15	1.13	1.1	1.15	1	1
hsa-miR-643	MIMAT0003313	-0.0238507	-1.01667	0.766505	0.880417	1.08	0.0716473	1.0625	0.075	1.04	1	1.15	1.13	1.1	1.15	1	1
hsa-miR-648	MIMAT0003318	-0.0238507	-1.01667	0.766505	0.880417	1.08	0.0716473	1.0625	0.075	1.04	1	1.15	1.13	1.1	1.15	1	1
hsa-miR-649	MIMAT0003319	-0.0238507	-1.01667	0.766505	0.880417	1.08	0.0716473	1.0625	0.075	1.04	1	1.15	1.13	1.1	1.15	1	1
hsa-miR-6503-3p	MIMAT0025463	-0.0238507	-1.01667	0.766505	0.880417	1.08	0.0716473	1.0625	0.075	1.04	1	1.15	1.13	1.1	1.15	1	1
hsa-miR-651-3p	MIMAT0026624	-0.0238507	-1.01667	0.766505	0.880417	1.08	0.0716473	1.0625	0.075	1.04	1	1.15	1.13	1.1	1.15	1	1
hsa-miR-6511a-3p	MIMAT0025479	-0.0238507	-1.01667	0.766505	0.880417	1.08	0.0716473	1.0625	0.075	1.04	1	1.15	1.13	1.1	1.15	1	1
hsa-miR-6511a-5p	MIMAT0025478	-0.0238507	-1.01667	0.766505	0.880417	1.08	0.0716473	1.0625	0.075	1.04	1	1.15	1.13	1.1	1.15	1	1
hsa-miR-652-3p	MIMAT0003322	-0.0238507	-1.01667	0.766505	0.880417	1.08	0.0716473	1.0625	0.075	1.04	1	1.15	1.13	1.1	1.15	1	1
hsa-miR-652-5p	MIMAT0022709	-0.0238507	-1.01667	0.766505	0.880417	1.08	0.0716473	1.0625	0.075	1.04	1	1.15	1.13	1.1	1.15	1	1
hsa-miR-654-3p	MIMAT0004814	-0.0238507	-1.01667	0.766505	0.880417	1.08	0.0716473	1.0625	0.075	1.04	1	1.15	1.13	1.1	1.15	1	1
hsa-miR-655-3p	MIMAT0003331	-0.0238507	-1.01667	0.766505	0.880417	1.08	0.0716473	1.0625	0.075	1.04	1	1.15	1.13	1.1	1.15	1	1
hsa-miR-661	MIMAT0003324	-0.0238507	-1.01667	0.766505	0.880417	1.08	0.0716473	1.0625	0.075	1.04	1	1.15	1.13	1.1	1.15	1	1
hsa-miR-663a	MIMAT0003326	-0.0238507	-1.01667	0.766505	0.880417	1.08	0.0716473	1.0625	0.075	1.04	1	1.15	1.13	1.1	1.15	1	1
hsa-miR-664b-3p	MIMAT0022272	-0.0238507	-1.01667	0.766505	0.880417	1.08	0.0716473	1.0625	0.075	1.04	1	1.15	1.13	1.1	1.15	1	1
hsa-miR-664b-5p	MIMAT0022271	-0.0238507	-1.01667	0.766505	0.880417	1.08	0.0716473	1.0625	0.075	1.04	1	1.15	1.13	1.1	1.15	1	1
hsa-miR-671-3p	MIMAT0004819	-0.0238507	-1.01667	0.766505	0.880417	1.08	0.0716473	1.0625	0.075	1.04	1	1.15	1.13	1.1	1.15	1	1
hsa-miR-671-5p	MIMAT0003880	-0.0238507	-1.01667	0.766505	0.880417	1.08	0.0716473	1.0625	0.075	1.04	1	1.15	1.13	1.1	1.15	1	1
hsa-miR-6720-3p	MIMAT0025851	-0.0238507	-1.01667	0.766505	0.880417	1.08	0.0716473	1.0625	0.075	1.04	1	1.15	1.13	1.1	1.15	1	1
hsa-miR-6724-5p	MIMAT0025856	-0.0238507	-1.01667	0.766505	0.880417	1.08	0.0716473	1.0625	0.075	1.04	1	1.15	1.13	1.1	1.15	1	1
hsa-miR-7-5p	MIMAT0000252	-0.0238507	-1.01667	0.766505	0.880417	1.08	0.0716473	1.0625	0.075	1.04	1	1.15	1.13	1.1	1.15	1	1
hsa-miR-708-5p	MIMAT0004926	-0.0238507	-1.01667	0.766505	0.880417	1.08	0.0716473	1.0625	0.075	1.04	1	1.15	1.13	1.1	1.15	1	1
hsa-miR-744-5p	MIMAT0004945	-0.0238507	-1.01667	0.766505	0.880417	1.08	0.0716473	1.0625	0.075	1.04	1	1.15	1.13	1.1	1.15	1	1
hsa-miR-758-5p	MIMAT0022929	-0.0238507	-1.01667	0.766505	0.880417	1.08	0.0716473	1.0625	0.075	1.04	1	1.15	1.13	1.1	1.15	1	1
hsa-miR-760	MIMAT0004957	-0.0238507	-1.01667	0.766505	0.880417	1.08	0.0716473	1.0625	0.075	1.04	1	1.15	1.13	1.1	1.15	1	1
hsa-miR-765	MIMAT0003945	-0.0238507	-1.01667	0.766505	0.880417	1.08	0.0716473	1.0625	0.075	1.04	1	1.15	1.13	1.1	1.15	1	1
hsa-miR-766-3p	MIMAT0003888	-0.0238507	-1.01667	0.766505	0.880417	1.08	0.0716473	1.0625	0.075	1.04	1	1.15	1.13	1.1	1.15	1	1
hsa-miR-766-5p	MIMAT0022714	-0.0238507	-1.01667	0.766505	0.880417	1.08	0.0716473	1.0625	0.075	1.04	1	1.15	1.13	1.1	1.15	1	1
hsa-miR-873-5p	MIMAT0004953	-0.0238507	-1.01667	0.766505	0.880417	1.08	0.0716473	1.0625	0.075	1.04	1	1.15	1.13	1.1	1.15	1	1
hsa-miR-874-5p	MIMAT0026718	-0.0238507	-1.01667	0.766505	0.880417	1.08	0.0716473	1.0625	0.075	1.04	1	1.15	1.13	1.1	1.15	1	1
hsa-miR-875-3p	MIMAT0004923	-0.0238507	-1.01667	0.766505	0.880417	1.08	0.0716473	1.0625	0.075	1.04	1	1.15	1.13	1.1	1.15	1	1
hsa-miR-876-3p	MIMAT0004925	-0.0238507	-1.01667	0.766505	0.880417	1.08	0.0716473	1.0625	0.075	1.04	1	1.15	1.13	1.1	1.15	1	1
hsa-miR-876-5p	MIMAT0004924	-0.0238507	-1.01667	0.766505	0.880417	1.08	0.0716473	1.0625	0.075	1.04	1	1.15	1.13	1.1	1.15	1	1
hsa-miR-877-5p	MIMAT0004949	-0.0238507	-1.01667	0.766505	0.880417	1.08	0.0716473	1.0625	0.075	1.04	1	1.15	1.13	1.1	1.15	1	1
hsa-miR-885-3p	MIMAT0004948	-0.0238507	-1.01667	0.766505	0.880417	1.08	0.0716473	1.0625	0.075	1.04	1	1.15	1.13	1.1	1.15	1	1
hsa-miR-885-5p	MIMAT0004947	-0.0238507	-1.01667	0.766505	0.880417	1.08	0.0716473	1.0625	0.075	1.04	1	1.15	1.13	1.1	1.15	1	1
hsa-miR-887-3p	MIMAT0004951	-0.0238507	-1.01667	0.766505	0.880417	1.08	0.0716473	1.0625	0.075	1.04	1	1.15	1.13	1.1	1.15	1	1
hsa-miR-889-3p	MIMAT0004921	-0.0238507	-1.01667	0.766505	0.880417	1.08	0.0716473	1.0625	0.075	1.04	1	1.15	1.13	1.1	1.15	1	1
hsa-miR-890	MIMAT0004912	-0.0238507	-1.01667	0.766505	0.880417	1.08	0.0716473	1.0625	0.075	1.04	1	1.15	1.13	1.1	1.15	1	1
hsa-miR-892a	MIMAT0004907	-0.0238507	-1.01667	0.766505	0.880417	1.08	0.0716473	1.0625	0.075	1.04	1	1.15	1.13	1.1	1.15	1	1
hsa-miR-892b	MIMAT0004918	-0.0238507	-1.01667	0.766505	0.880417	1.08	0.0716473	1.0625	0.075	1.04	1	1.15	1.13	1.1	1.15	1	1
hsa-miR-9-5p	MIMAT0000441	-0.0238507	-1.01667	0.766505	0.880417	1.08	0.0716473	1.0625	0.075	1.04	1	1.15	1.13	1.1	1.15	1	1
hsa-miR-924	MIMAT0004974	-0.0238507	-1.01667	0.766505	0.880417	1.08	0.0716473	1.0625	0.075	1.04	1	1.15	1.13	1.1	1.15	1	1
hsa-miR-92a-1-5p	MIMAT0004507	-0.0238507	-1.01667	0.766505	0.880417	1.08	0.0716473	1.0625	0.075	1.04	1	1.15	1.13	1.1	1.15	1	1
hsa-miR-934	MIMAT0004977	-0.0238507	-1.01667	0.766505	0.880417	1.08	0.0716473	1.0625	0.075	1.04	1	1.15	1.13	1.1	1.15	1	1
hsa-miR-935	MIMAT0004978	-0.0238507	-1.01667	0.766505	0.880417	1.08	0.0716473	1.0625	0.075	1.04	1	1.15	1.13	1.1	1.15	1	1
hsa-miR-936	MIMAT0004979	-0.0238507	-1.01667	0.766505	0.880417	1.08	0.0716473	1.0625	0.075	1.04	1	1.15	1.13	1.1	1.15	1	1
hsa-miR-940	MIMAT0004983	-0.0238507	-1.01667	0.766505	0.880417	1.08	0.0716473	1.0625	0.075	1.04	1	1.15	1.13	1.1	1.15	1	1
hsa-miR-941	MIMAT0004984	-0.0238507	-1.01667	0.766505	0.880417	1.08	0.0716473	1.0625	0.075	1.04	1	1.15	1.13	1.1	1.15	1	1
hsa-miR-942-3p	MIMAT0026734	-0.0238507	-1.01667	0.766505	0.880417	1.08	0.0716473	1.0625	0.075	1.04	1	1.15	1.13	1.1	1.15	1	1
hsa-miR-942-5p	MIMAT0004985	-0.0238507	-1.01667	0.766505	0.880417	1.08	0.0716473	1.0625	0.075	1.04	1	1.15	1.13	1.1	1.15	1	1
hsa-miR-944	MIMAT0004987	-0.0238507	-1.01667	0.766505	0.880417	1.08	0.0716473	1.0625	0.075	1.04	1	1.15	1.13	1.1	1.15	1	1
hsa-miR-98-3p	MIMAT0022842	-0.0238507	-1.01667	0.766505	0.880417	1.08	0.0716473	1.0625	0.075	1.04	1	1.15	1.13	1.1	1.15	1	1
hsa-miR-98-5p	MIMAT0000096	-0.0238507	-1.01667	0.766505	0.880417	1.08	0.0716473	1.0625	0.075	1.04	1	1.15	1.13	1.1	1.15	1	1
hsa-miR-99a-5p	MIMAT0000097	-0.0238507	-1.01667	0.766505	0.880417	1.08	0.0716473	1.0625	0.075	1.04	1	1.15	1.13	1.1	1.15	1	1
hsa-miR-199b-5p	MIMAT0000263	-0.280273	-1.21442	0.766779	0.880417	3.405	3.92232	3.4	4.73357	2.09	9.25	1.15	1.13	1.1	10.5	1	1
hsa-miR-4647	MIMAT0019709	-0.2811	-1.21512	0.769693	0.882493	3.2475	4.36879	1.875	1.58456	1.04	1	1.15	9.8	1.1	1.15	1	4.25
hsa-miR-1827	MIMAT0006767	-0.31221	-1.24161	0.776114	0.887479	5.985	7.89861	3.1225	2.69558	17.63	1	1.15	4.16	1.1	2.45	1.86	7.08
hsa-miR-518f-3p	MIMAT0002842	0.142266	1.10364	0.776266	0.887479	1.555	0.985376	1.875	1.58456	1.04	1	1.15	3.03	1.1	1.15	1	4.25
hsa-miR-30e-5p	MIMAT0000692	0.230835	1.17351	0.792048	0.904227	4.0725	5.93186	3.1675	2.47779	1.04	12.97	1.15	1.13	1.1	1.15	4.28	6.14
hsa-miR-4787-5p	MIMAT0019956	-0.199621	-1.1484	0.794655	0.905907	1.8175	0.941324	1.64	1.11508	2.09	1	1.15	3.03	1.1	1.15	1	3.31
hsa-miR-22-3p	MIMAT0000077	-0.516212	-1.4302	0.797822	0.90621	156.547	299.435	34.37	55.6003	14.53	605.62	4.91	1.13	10.75	1.15	117.55	8.03
hsa-miR-509-5p	MIMAT0004779	0.14507	1.10578	0.798054	0.90621	1.75	1.28756	2.15	2.03715	1.04	3.68	1.15	1.13	1.1	1.3	1	5.2
hsa-miR-1203	MIMAT0005866	-0.0238507	-1.01667	0.800466	0.90621	1.08	0.0716473	1.0625	0.075	1.04	1	1.15	1.13	1.1	1.15	1	1
hsa-miR-499b-3p	MIMAT0019898	-0.0238507	-1.01667	0.800466	0.90621	1.08	0.0716473	1.0625	0.075	1.04	1	1.15	1.13	1.1	1.15	1	1
hsa-miR-5196-3p+hsa-miR-6732-3p	MIMAT0021129	-0.148879	-1.10871	0.80146	0.90621	2.12	2.11428	1.64	1.11508	1.04	1	1.15	5.29	1.1	1.15	1	3.31
hsa-miR-217	MIMAT0000274	0.249857	1.18909	0.801735	0.90621	4.665	4.67303	4.755	3.60182	1.04	5.54	1.15	10.93	7.45	8.2	1	2.37
hsa-miR-423-5p	MIMAT0004748	-0.3876	-1.30822	0.805975	0.909715	36.9675	62.1716	16.2675	21.4982	11.42	130.01	1.15	5.29	10.75	1.15	47.97	5.2
hsa-miR-514a-3p	MIMAT0002883	-0.205354	-1.15297	0.821519	0.924391	3.4525	4.24568	2.465	2.32197	1.04	1.82	1.15	9.8	1.1	5.9	1.86	1
hsa-miR-1293	MIMAT0005883	-0.0238507	-1.01667	0.825928	0.924391	1.08	0.0716473	1.0625	0.075	1.04	1	1.15	1.13	1.1	1.15	1	1
hsa-miR-3182	MIMAT0015062	-0.0238507	-1.01667	0.825928	0.924391	1.08	0.0716473	1.0625	0.075	1.04	1	1.15	1.13	1.1	1.15	1	1
hsa-miR-4455	MIMAT0018977	-0.0238507	-1.01667	0.825928	0.924391	1.08	0.0716473	1.0625	0.075	1.04	1	1.15	1.13	1.1	1.15	1	1
hsa-miR-500a-5p+hsa-miR-501-5p	MIMAT0004773	-0.0238507	-1.01667	0.825928	0.924391	1.08	0.0716473	1.0625	0.075	1.04	1	1.15	1.13	1.1	1.15	1	1
hsa-miR-640	MIMAT0003310	-0.0238507	-1.01667	0.825928	0.924391	1.08	0.0716473	1.0625	0.075	1.04	1	1.15	1.13	1.1	1.15	1	1
hsa-miR-23b-3p	MIMAT0000418	-0.16415	-1.12051	0.828156	0.925586	2.965	3.80386	2.1125	2.05928	1.04	1	1.15	8.67	1.1	1.15	1	5.2
hsa-miR-656-3p	MIMAT0003332	-0.157829	-1.11561	0.831008	0.927474	2.4475	2.68209	1.8875	1.57553	1.04	6.47	1.15	1.13	1.1	1.15	1.05	4.25
hsa-miR-192-5p	MIMAT0000222	0.0203687	1.01422	0.837414	0.933319	1.08	0.0716473	1.1	0.141421	1.04	1	1.15	1.13	1.1	1.3	1	1
hsa-miR-193a-5p+hsa-miR-193b-5p	MIMAT0004614	-0.183548	-1.13567	0.841937	0.937051	4.0725	5.93186	2.895	3.62387	1.04	12.97	1.15	1.13	1.1	1.15	8.33	1
hsa-miR-770-5p	MIMAT0003948	0.111429	1.0803	0.844379	0.937356	1.16	0.213698	1.2775	0.393309	1.04	1	1.47	1.13	1.1	1.15	1.86	1
hsa-miR-548ar-5p	MIMAT0022265	0.0406405	1.02857	0.84456	0.937356	67.345	9.42263	70.6275	18.0857	58.06	61.27	71.47	78.58	90.04	65.7	47.97	78.8
hsa-miR-616-3p	MIMAT0004805	0.132243	1.096	0.849165	0.941158	1.52	0.821137	1.8825	1.59955	1.05	2.75	1.15	1.13	1.1	1.15	4.28	1
hsa-miR-185-5p	MIMAT0000455	0.102622	1.07372	0.870146	0.963075	1.08	0.0716473	1.1675	0.179513	1.04	1	1.15	1.13	1.1	1.15	1	1.42
hsa-miR-1258	MIMAT0005909	0.129735	1.09409	0.87241	0.964243	1.5375	0.542548	2.1125	2.05928	2.09	1	1.15	1.91	1.1	1.15	1	5.2
hsa-miR-96-5p	MIMAT0000095	-0.129097	-1.09361	0.882889	0.974475	4.02	3.70167	3.5025	2.61403	9.34	3.68	1.15	1.91	6.35	1.15	5.09	1.42
hsa-miR-654-5p	MIMAT0003330	-0.0273021	-1.0191	0.888217	0.97696	1.0825	0.0699405	1.0625	0.075	1.05	1	1.15	1.13	1.1	1.15	1	1
hsa-miR-1286	MIMAT0005877	0.0984324	1.07061	0.894758	0.97696	1.555	0.985376	1.8225	1.54662	1.04	1	1.15	3.03	4.14	1.15	1	1
hsa-miR-454-3p	MIMAT0003885	-0.0849183	-1.06063	0.898857	0.97696	2.325	1.9433	2.1775	1.75747	5.2	1.82	1.15	1.13	1.1	4.75	1.86	1
hsa-miR-342-3p	MIMAT0000753	-0.0238507	-1.01667	0.899347	0.97696	1.08	0.0716473	1.0625	0.075	1.04	1	1.15	1.13	1.1	1.15	1	1
hsa-miR-4741	MIMAT0019871	-0.0238507	-1.01667	0.899347	0.97696	1.08	0.0716473	1.0625	0.075	1.04	1	1.15	1.13	1.1	1.15	1	1
hsa-miR-627-3p	MIMAT0026623	-0.0238507	-1.01667	0.899347	0.97696	1.08	0.0716473	1.0625	0.075	1.04	1	1.15	1.13	1.1	1.15	1	1
hsa-miR-378d	MIMAT0018926	-0.132368	-1.09609	0.901498	0.97696	5.3475	4.99695	5.62	5.35922	12.45	1	4.91	3.03	11.85	1.3	8.33	1
hsa-miR-125b-5p	MIMAT0000423	0.123113	1.08908	0.905783	0.97696	5.2325	8.25181	3.135	2.32147	1.04	17.61	1.15	1.13	1.1	1.15	5.09	5.2
hsa-miR-644a	MIMAT0003314	0.0485897	1.03425	0.909365	0.97696	1.355	0.42681	1.3825	0.347982	1.04	1	1.47	1.91	1.1	1.15	1.86	1.42
hsa-miR-93-5p	MIMAT0000093	0.111114	1.08006	0.910303	0.97696	3.375	4.53692	4.5125	6.85862	1.04	10.18	1.15	1.13	1.1	1.15	14.8	1
hsa-miR-15b-5p	MIMAT0000417	-0.096188	-1.06895	0.911723	0.97696	3.375	4.53692	2.895	3.62387	1.04	10.18	1.15	1.13	1.1	1.15	8.33	1
hsa-miR-133a-5p	MIMAT0026478	0.0697876	1.04956	0.912339	0.97696	1.8375	1.54963	2.1	2.10119	1.04	1	1.15	4.16	5.25	1.15	1	1
hsa-miR-187-3p	MIMAT0000262	0.107326	1.07723	0.913525	0.97696	4.185	4.67983	4.25	4.09207	1.04	1	3.77	10.93	9.65	1.15	1	5.2
hsa-miR-361-5p	MIMAT0000703	-0.128608	-1.09324	0.914565	0.97696	6.86	11.5068	5.3225	8.47856	1.04	24.12	1.15	1.13	1.1	1.15	18.04	1
hsa-miR-664a-3p	MIMAT0005949	0.101468	1.07286	0.915466	0.97696	2.9775	3.56052	3.14	3.62612	8.31	1	1.47	1.13	8.55	1.15	1.86	1
hsa-miR-873-3p	MIMAT0022717	0.0672701	1.04773	0.916314	0.97696	7.665	3.70751	8.13	3.69258	11.42	10.18	3.77	5.29	3.04	9.35	8.33	11.8
hsa-miR-593-3p	MIMAT0004802	0.0760172	1.0541	0.920917	0.97696	2.0425	1.45314	2.0575	1.10819	1.04	1.82	1.15	4.16	1.1	1.15	2.67	3.31
hsa-miR-1200	MIMAT0005863	-0.0238507	-1.01667	0.921266	0.97696	1.08	0.0716473	1.0625	0.075	1.04	1	1.15	1.13	1.1	1.15	1	1
hsa-miR-1279	MIMAT0005937	-0.0238507	-1.01667	0.921266	0.97696	1.08	0.0716473	1.0625	0.075	1.04	1	1.15	1.13	1.1	1.15	1	1
hsa-miR-2053	MIMAT0009978	-0.0238507	-1.01667	0.921266	0.97696	1.08	0.0716473	1.0625	0.075	1.04	1	1.15	1.13	1.1	1.15	1	1
hsa-miR-26a-5p	MIMAT0000082	-0.0238507	-1.01667	0.921266	0.97696	1.08	0.0716473	1.0625	0.075	1.04	1	1.15	1.13	1.1	1.15	1	1
hsa-miR-574-3p	MIMAT0003239	-0.0238507	-1.01667	0.921266	0.97696	1.08	0.0716473	1.0625	0.075	1.04	1	1.15	1.13	1.1	1.15	1	1
hsa-miR-548g-3p	MIMAT0005912	-0.0238507	-1.01667	0.922124	0.97696	1.08	0.0716473	1.0625	0.075	1.04	1	1.15	1.13	1.1	1.15	1	1
hsa-miR-302d-3p	MIMAT0000718	-0.0192209	-1.01341	0.922586	0.97696	181.742	32.9474	180.87	45.4644	211.47	143.95	164.42	207.13	247.51	169.21	145.87	160.89
hsa-miR-3168	MIMAT0015043	0.0971915	1.06969	0.924501	0.97696	3.9225	3.54318	4.4775	4.28315	5.2	1	8.36	1.13	1.1	5.9	1	9.91
hsa-miR-4286	MIMAT0016916	-0.106519	-1.07663	0.92502	0.97696	4.6425	4.49198	5.095	7.03214	10.38	1	6.06	1.13	1.1	1.3	15.61	2.37
hsa-miR-572	MIMAT0003237	-0.0238507	-1.01667	0.927144	0.97696	1.08	0.0716473	1.0625	0.075	1.04	1	1.15	1.13	1.1	1.15	1	1
hsa-miR-519c-3p	MIMAT0002832	0.0569911	1.04029	0.928231	0.97696	2.3775	2.56919	2.085	1.50108	6.23	1	1.15	1.13	1.94	1.15	1	4.25
hsa-miR-512-5p	MIMAT0002822	0.0812231	1.05791	0.92854	0.97696	2.3075	2.50226	1.965	1.11411	1.04	1	6.06	1.13	1.1	2.45	1	3.31
hsa-miR-3934-5p	MIMAT0018349	-0.0238507	-1.01667	0.932958	0.97696	1.08	0.0716473	1.0625	0.075	1.04	1	1.15	1.13	1.1	1.15	1	1
hsa-miR-502-3p	MIMAT0004775	-0.0238507	-1.01667	0.932958	0.97696	1.08	0.0716473	1.0625	0.075	1.04	1	1.15	1.13	1.1	1.15	1	1
hsa-miR-548ai+hsa-miR-570-5p	MIMAT0018989	-0.00625336	-1.00434	0.934151	0.97696	1.08	0.0716473	1.075	0.0645497	1.04	1	1.15	1.13	1.1	1.15	1.05	1
hsa-miR-181a-5p	MIMAT0000256	-0.00625336	-1.00434	0.935608	0.97696	1.08	0.0716473	1.075	0.0645497	1.04	1	1.15	1.13	1.1	1.15	1.05	1
hsa-miR-30c-5p	MIMAT0000244	-0.00625336	-1.00434	0.935608	0.97696	1.08	0.0716473	1.075	0.0645497	1.04	1	1.15	1.13	1.1	1.15	1.05	1
hsa-miR-542-5p	MIMAT0003340	-0.00625336	-1.00434	0.935608	0.97696	1.08	0.0716473	1.075	0.0645497	1.04	1	1.15	1.13	1.1	1.15	1.05	1
hsa-miR-1185-5p	MIMAT0005798	-0.0625149	-1.04428	0.938294	0.97696	1.9675	1.06325	2.3475	2.5291	3.12	1	2.62	1.13	1.1	1.15	1	6.14
hsa-miR-642a-5p	MIMAT0003312	0.0521084	1.03678	0.938549	0.97696	1.555	0.985376	1.64	1.11508	1.04	1	1.15	3.03	1.1	1.15	1	3.31
hsa-miR-30b-5p	MIMAT0000420	-0.0238507	-1.01667	0.939141	0.97696	1.08	0.0716473	1.0625	0.075	1.04	1	1.15	1.13	1.1	1.15	1	1
hsa-miR-1973	MIMAT0009448	0.0203687	1.01422	0.939254	0.97696	1.08	0.0716473	1.1	0.141421	1.04	1	1.15	1.13	1.1	1.3	1	1
hsa-miR-555	MIMAT0003219	-0.0238507	-1.01667	0.939716	0.97696	1.08	0.0716473	1.0625	0.075	1.04	1	1.15	1.13	1.1	1.15	1	1
hsa-miR-1295a	MIMAT0005885	-0.0939757	-1.06731	0.940455	0.97696	7.815	11.2198	5.85	6.19718	1.04	4.61	1.15	24.46	7.45	13.95	1	1
hsa-miR-371a-5p	MIMAT0004687	-0.0470271	-1.03313	0.942435	0.97696	2.3075	2.50226	1.7875	1.13705	1.04	1	6.06	1.13	1.1	1.15	3.48	1.42
hsa-miR-495-3p	MIMAT0002817	0.0623801	1.04419	0.94376	0.97696	3.53	4.93374	2.265	1.25128	1.04	1	1.15	10.93	3.04	3.6	1	1.42
hsa-miR-411-5p	MIMAT0003329	-0.00625336	-1.00434	0.945748	0.97696	1.08	0.0716473	1.075	0.0645497	1.04	1	1.15	1.13	1.1	1.15	1.05	1
hsa-miR-26b-5p	MIMAT0000083	-0.0790578	-1.05633	0.946068	0.97696	4.66	2.65025	6.765	7.07681	1.04	7.4	4.91	5.29	1.1	9.35	15.61	1
hsa-miR-380-3p	MIMAT0000735	-0.0238507	-1.01667	0.94854	0.97696	1.08	0.0716473	1.0625	0.075	1.04	1	1.15	1.13	1.1	1.15	1	1
hsa-miR-587	MIMAT0003253	0.051339	1.03623	0.949908	0.97696	2.3775	2.56919	1.965	1.04053	6.23	1	1.15	1.13	3.04	1.15	2.67	1
hsa-miR-302e	MIMAT0005931	-0.0238507	-1.01667	0.952067	0.97696	1.08	0.0716473	1.0625	0.075	1.04	1	1.15	1.13	1.1	1.15	1	1
hsa-miR-515-5p	MIMAT0002826	-0.0238507	-1.01667	0.952067	0.97696	1.08	0.0716473	1.0625	0.075	1.04	1	1.15	1.13	1.1	1.15	1	1
hsa-miR-579-5p	MIMAT0026616	-0.0273021	-1.0191	0.953263	0.97696	1.0825	0.0699405	1.0625	0.075	1.05	1	1.15	1.13	1.1	1.15	1	1
hsa-miR-758-3p+hsa-miR-411-3p	MIMAT0003879	-0.0273021	-1.0191	0.953263	0.97696	1.0825	0.0699405	1.0625	0.075	1.05	1	1.15	1.13	1.1	1.15	1	1
hsa-miR-378h	MIMAT0018984	-0.0238507	-1.01667	0.953431	0.97696	1.08	0.0716473	1.0625	0.075	1.04	1	1.15	1.13	1.1	1.15	1	1
hsa-miR-133a-3p	MIMAT0000427	-0.0683956	-1.04855	0.953459	0.97696	5.5025	5.13684	4.955	4.73597	10.38	1	9.5	1.13	1.1	1.15	6.71	10.86
hsa-miR-1323	MIMAT0005795	-0.0437039	-1.03076	0.953585	0.97696	1.6525	0.733093	1.6525	0.941183	1.04	1.82	2.62	1.13	3.04	1.15	1	1.42
hsa-miR-376c-3p	MIMAT0000720	-0.0238507	-1.01667	0.953933	0.97696	1.08	0.0716473	1.0625	0.075	1.04	1	1.15	1.13	1.1	1.15	1	1
hsa-miR-5010-3p	MIMAT0021044	-0.0238507	-1.01667	0.954781	0.97696	1.08	0.0716473	1.0625	0.075	1.04	1	1.15	1.13	1.1	1.15	1	1
hsa-miR-490-3p	MIMAT0002806	-0.0238507	-1.01667	0.957641	0.97696	1.08	0.0716473	1.0625	0.075	1.04	1	1.15	1.13	1.1	1.15	1	1
hsa-miR-139-3p	MIMAT0004552	-0.0238507	-1.01667	0.958833	0.97696	1.08	0.0716473	1.0625	0.075	1.04	1	1.15	1.13	1.1	1.15	1	1
hsa-miR-499a-3p	MIMAT0004772	-0.0238507	-1.01667	0.959171	0.97696	1.08	0.0716473	1.0625	0.075	1.04	1	1.15	1.13	1.1	1.15	1	1
hsa-miR-503-5p	MIMAT0002874	0.0203687	1.01422	0.959491	0.97696	1.08	0.0716473	1.1	0.141421	1.04	1	1.15	1.13	1.1	1.3	1	1
hsa-miR-323b-3p	MIMAT0015050	-0.0238507	-1.01667	0.960975	0.97696	1.08	0.0716473	1.0625	0.075	1.04	1	1.15	1.13	1.1	1.15	1	1
hsa-miR-660-3p	MIMAT0022711	-0.0238507	-1.01667	0.961045	0.97696	1.08	0.0716473	1.0625	0.075	1.04	1	1.15	1.13	1.1	1.15	1	1
hsa-miR-372-3p	MIMAT0000724	-0.0238507	-1.01667	0.963079	0.977782	1.08	0.0716473	1.0625	0.075	1.04	1	1.15	1.13	1.1	1.15	1	1
hsa-miR-4443	MIMAT0018961	-0.0238507	-1.01667	0.965637	0.978687	1.08	0.0716473	1.0625	0.075	1.04	1	1.15	1.13	1.1	1.15	1	1
hsa-miR-15a-5p	MIMAT0000068	-0.0430343	-1.03028	0.966423	0.978687	4.305	6.39685	4.1075	6.04865	1.04	13.9	1.15	1.13	1.1	1.15	13.18	1
hsa-miR-186-5p	MIMAT0000456	0.0296238	1.02075	0.972247	0.982097	5.6825	4.16059	6.135	5.54204	7.27	3.68	10.65	1.13	14.05	1.15	5.09	4.25
hsa-miR-508-5p	MIMAT0004778	-0.0225853	-1.01578	0.972252	0.982097	1.9225	1.0556	2.5375	3.0087	1.04	1	2.62	3.03	1.1	7.05	1	1
hsa-miR-188-5p	MIMAT0000457	-0.00810079	-1.00563	0.9829	0.991598	19.1975	9.58238	17.5725	1.83053	11.42	12.97	32.45	19.95	15.16	18.55	17.23	19.35
hsa-miR-532-3p	MIMAT0004780	0.014041	1.00978	0.985769	0.993236	2.12	2.11428	2.1125	2.05928	1.04	1	1.15	5.29	1.1	1.15	1	5.2
hsa-miR-448	MIMAT0001532	0.0152052	1.0106	0.989618	0.994167	5.4825	8.15262	4.9675	6.79815	2.09	1	1.15	17.69	1.1	15.1	2.67	1
hsa-miR-424-5p	MIMAT0001341	-0.0101863	-1.00709	0.989629	0.994167	2.215	2.21718	2.1225	1.98226	1.04	5.54	1.15	1.13	1.1	1.3	5.09	1
hsa-miR-576-3p	MIMAT0004796	-0.00970481	-1.00675	0.990813	0.994167	2.12	2.05441	2.1125	2.05928	5.2	1	1.15	1.13	1.1	1.15	1	5.2
hsa-miR-433-5p	MIMAT0026554	-0.00625336	-1.00434	0.991675	0.994167	1.08	0.0716473	1.075	0.0645497	1.04	1	1.15	1.13	1.1	1.15	1.05	1
hsa-miR-25-5p	MIMAT0004498	0.00485205	1.00337	0.99543	0.996102	6.66	4.59055	6.805	4.99614	6.23	4.61	2.62	13.18	6.35	13.95	2.67	4.25
hsa-miR-23a-3p	MIMAT0000078	-0.00746969	-1.00519	0.996102	0.996102	564.283	1009.56	322.55	509.543	95.38	2077.95	22.13	61.67	83.43	33.5	1085.98	87.29

## Sheet: Breast_vs_NoMa Pval<0.05
										NonMal	NonMal	NonMal	NonMal	BreastA	BreastA	BreastA	BreastA
miRNA Name	Accession	logFC	LinearFC	P.Value	adj.P.Val	Avg. NonMal	S.D. NonMal	Avg. BreastA	S.D. BreastA	108_12	95_11	N2_02	N3_03	13_09	16A_10	1_01	4_04
hsa-miR-1246	MIMAT0005898	6.18	72.45	0.0008	0.335	4.6	5.1	624.8	1025.1	4	1	12	1	213	80	2159	48
hsa-miR-150-5p	MIMAT0000451	4.43	21.54	0.0117	0.9996	9.2	9.4	97	41.8	1	17	18	1	142	121	75	50
hsa-miR-181a-3p	MIMAT0000270	1.85	3.61	0.0227	0.9996	1.1	0.1	5.5	5.2	1	1	1	1	13	5	3	1
hsa-miR-873-3p	MIMAT0022717	1.77	3.4	0.0179	0.9996	2.7	2	8.1	3.7	5	3	1	1	3	9	8	12
hsa-miR-1972	MIMAT0009447	1.25	2.37	0.0049	0.969	1.2	0.2	3.1	1.7	1	1	1	1	5	1	3	2
hsa-miR-555	MIMAT0003219	-0.69	-1.61	0.0486	0.9996	1.9	1	1.1	0.1	2	3	1	1	1	1	1	1
hsa-miR-301b-3p	MIMAT0004958	-0.8	-1.74	0.0137	0.9996	24.7	1.8	14.4	2.8	26	22	26	24	17	14	11	16
hsa-miR-4443	MIMAT0018961	-1.3	-2.46	0.0368	0.9996	3.6	3.1	1.1	0.1	4	1	1	8	1	1	1	1
hsa-miR-1262	MIMAT0005914	-1.33	-2.51	0.0096	0.9996	3.1	1.7	1.1	0.1	2	5	1	4	1	1	1	1
hsa-miR-503-5p	MIMAT0002874	-1.43	-2.7	0.0044	0.969	3.4	1.6	1.1	0.1	4	1	4	4	1	1	1	1
hsa-miR-4755-5p	MIMAT0019895	-1.65	-3.13	0.0003	0.2246	4.2	2	1.3	0.4	4	3	2	7	1	1	2	1
hsa-miR-6503-5p	MIMAT0025462	-1.79	-3.47	0.0338	0.9996	5	3.1	1.2	0.2	4	6	8	1	1	1	1	1
hsa-miR-1323	MIMAT0005795	-1.81	-3.51	0.0328	0.9996	7.3	4.8	1.7	0.9	8	13	7	1	3	1	1	1
hsa-miR-650	MIMAT0003320	-1.84	-3.58	0.0131	0.9996	5.4	2.9	1.3	0.5	7	7	6	1	2	1	1	1
hsa-miR-196a-5p	MIMAT0000226	-1.94	-3.82	0.0367	0.9996	8.3	3.4	3.2	4	6	12	11	4	1	1	9	1

## Sheet: Breast-vs_noMa ALL
										NonMal	NonMal	NonMal	NonMal	BreastA	BreastA	BreastA	BreastA
miRNA Name	Accession	logFC	LinearFC	P.Value	adj.P.Val	Avg. NonMal	S.D. NonMal	Avg. BreastA	S.D. BreastA	108_12	95_11	N2_02	N3_03	13_09	16A_10	1_01	4_04
hsa-miR-4755-5p	MIMAT0019895	-1.64683	-3.13145	0.000281502	0.224638	4.2	1.99013	1.2775	0.393309	4.38	3.03	2.46	6.93	1.1	1.15	1.86	1
hsa-miR-1246	MIMAT0005898	6.17884	72.4464	0.000839501	0.334961	4.6125	5.0724	624.827	1025.15	4.38	1.07	11.86	1.14	213.37	79.51	2158.77	47.66
hsa-miR-503-5p	MIMAT0002874	-1.43158	-2.69741	0.00439387	0.968963	3.3825	1.58571	1.1	0.141421	4.38	1.07	3.63	4.45	1.1	1.3	1	1
hsa-miR-1972	MIMAT0009447	1.24568	2.3713	0.00485696	0.968963	1.165	0.179351	3.1	1.68719	1.41	1.07	1.18	1	5.25	1.3	3.48	2.37
hsa-miR-1262	MIMAT0005914	-1.32961	-2.51335	0.00959456	0.999594	3.0925	1.70602	1.075	0.0645497	2.4	5.17	1.18	3.62	1.1	1.15	1.05	1
hsa-miR-150-5p	MIMAT0000451	4.42861	21.535	0.0116612	0.999594	9.17	9.43928	96.965	41.7917	1	16.95	17.73	1	141.79	120.91	74.67	50.49
hsa-miR-650	MIMAT0003320	-1.84027	-3.58076	0.0131492	0.999594	5.4475	2.94192	1.2725	0.450583	7.36	7.31	5.98	1.14	1.94	1.15	1	1
hsa-miR-301b-3p	MIMAT0004958	-0.795338	-1.73548	0.0136857	0.999594	24.685	1.79788	14.4125	2.80508	26.18	22.3	25.96	24.3	17.36	13.95	10.76	15.58
hsa-miR-873-3p	MIMAT0022717	1.76692	3.40327	0.0178511	0.999594	2.67	2.01168	8.13	3.69258	5.37	3.03	1.28	1	3.04	9.35	8.33	11.8
hsa-miR-181a-3p	MIMAT0000270	1.85137	3.60844	0.0226903	0.999594	1.0625	0.085	5.545	5.17646	1	1.07	1.18	1	12.95	4.75	3.48	1
hsa-miR-1323	MIMAT0005795	-1.81337	-3.51463	0.0327678	0.999594	7.295	4.81833	1.6525	0.941183	8.35	12.67	7.16	1	3.04	1.15	1	1.42
hsa-miR-6503-5p	MIMAT0025462	-1.7937	-3.46703	0.0337501	0.999594	5.0225	3.05005	1.1675	0.179513	4.38	6.24	8.33	1.14	1.1	1.15	1	1.42
hsa-miR-196a-5p	MIMAT0000226	-1.93519	-3.82429	0.0367388	0.999594	8.275	3.42049	3.2025	3.96083	6.37	11.6	10.68	4.45	1.1	1.15	9.14	1.42
hsa-miR-4443	MIMAT0018961	-1.3004	-2.46297	0.0368086	0.999594	3.6225	3.14618	1.0625	0.075	4.38	1.07	1.28	7.76	1.1	1.15	1	1
hsa-miR-555	MIMAT0003219	-0.6905	-1.61384	0.0486022	0.999594	1.9025	0.975581	1.0625	0.075	2.4	3.03	1.18	1	1.1	1.15	1	1
hsa-miR-1185-2-3p	MIMAT0022713	1.18806	2.27847	0.0526524	0.999594	1.3825	0.719091	3.6	2.5206	1	1.07	2.46	1	3.04	7.05	1	3.31
hsa-miR-626	MIMAT0003295	1.53917	2.90628	0.0542429	0.999594	2.475	2.04376	6.6275	4.44966	5.37	1.07	2.46	1	12.95	4.75	2.67	6.14
hsa-miR-514b-5p	MIMAT0015087	-1.30439	-2.46979	0.0556115	0.999594	4.8175	2.27147	2.075	1.42205	3.39	7.31	2.46	6.11	4.14	1.3	1.86	1
hsa-miR-543	MIMAT0004954	1.341	2.53327	0.0560231	0.999594	4.0025	3.71296	8.2575	4.83156	9.34	1.07	3.63	1.97	15.16	4.75	5.09	8.03
hsa-miR-574-5p	MIMAT0004795	2.00289	4.00801	0.0561512	0.999594	1.0625	0.085	10.29	13.3406	1	1.07	1.18	1	9.65	1.15	29.36	1
hsa-miR-5010-3p	MIMAT0021044	-0.868608	-1.8259	0.060307	0.999594	2.33	1.49562	1.0625	0.075	1	1.07	3.63	3.62	1.1	1.15	1	1
hsa-miR-208b-3p	MIMAT0004960	-1.27823	-2.42541	0.0626739	0.999594	3.62	1.25913	1.64	1.11508	5.37	3.03	2.46	3.62	1.1	1.15	1	3.31
hsa-miR-142-3p	MIMAT0000434	1.95828	3.88599	0.0635449	0.999594	2.2625	2.47855	6.885	3.56253	1	1.07	5.98	1	3.04	11.65	6.71	6.14
hsa-miR-186-5p	MIMAT0000456	1.71599	3.28522	0.0657175	0.999594	1.4175	0.697346	6.135	5.54204	1	1.07	2.46	1.14	14.05	1.15	5.09	4.25
hsa-miR-520c-3p	MIMAT0002846	-0.523935	-1.43787	0.0715588	0.999594	1.64	0.785918	1.0625	0.075	1.41	1.07	1.28	2.8	1.1	1.15	1	1
hsa-miR-203a-5p	MIMAT0031890	-1.67945	-3.20306	0.0765425	0.999594	5.0775	3.09496	1.285	0.441097	1	8.39	4.81	6.11	1.94	1.15	1.05	1
hsa-miR-149-5p	MIMAT0000450	-1.33969	-2.53097	0.0769982	0.999594	5.9275	1.79167	3.305	3.54576	8.35	4.1	5.98	5.28	8.55	1.3	1	2.37
hsa-miR-184	MIMAT0000454	-1.62681	-3.08829	0.0813385	0.999594	7.6975	4.45859	3.31	3.39888	6.37	4.1	14.21	6.11	3.04	8.2	1	1
hsa-miR-591	MIMAT0003259	0.940754	1.91953	0.0840552	0.999594	1.0625	0.085	2.57	2.24176	1	1.07	1.18	1	1.1	5.9	1.86	1.42
hsa-miR-520g-3p	MIMAT0002858	-0.777933	-1.71467	0.0883687	0.999594	1.8775	0.508224	1.0625	0.075	2.4	1.96	1.18	1.97	1.1	1.15	1	1
hsa-miR-584-5p	MIMAT0003249	0.723497	1.65118	0.097165	0.999594	1.0625	0.085	2.0175	1.22552	1	1.07	1.18	1	1.1	3.6	1	2.37
hsa-miR-519d-3p	MIMAT0002853	-0.72828	-1.65666	0.100501	0.999594	2.0375	1.25104	1.0625	0.075	1	1.07	2.46	3.62	1.1	1.15	1	1
hsa-miR-497-5p	MIMAT0002820	1.41318	2.66323	0.101341	0.999594	1.0625	0.085	3.595	2.76401	1	1.07	1.18	1	7.45	2.45	3.48	1
hsa-miR-433-5p	MIMAT0026554	-1.05254	-2.07418	0.10199	0.999594	3.4675	3.97232	1.075	0.0645497	9.34	1.07	2.46	1	1.1	1.15	1.05	1
hsa-miR-3614-5p	MIMAT0017992	-1.7022	-3.25396	0.103623	0.999594	7.1775	5.12897	2.5825	2.99898	11.32	3.03	2.46	11.9	1.1	1.15	1	7.08
hsa-miR-141-3p	MIMAT0000432	1.75131	3.36664	0.110062	0.999594	1.0625	0.085	9.1675	14.079	1	1.07	1.18	1	1.1	1.15	30.17	4.25
hsa-miR-125a-3p	MIMAT0004602	-1.02227	-2.03111	0.118542	0.999594	2.6825	1.84587	1.0625	0.075	1	4.1	1.18	4.45	1.1	1.15	1	1
hsa-miR-660-3p	MIMAT0022711	-0.802965	-1.74468	0.122717	0.999594	2.485	2.37354	1.0625	0.075	1	1.96	5.98	1	1.1	1.15	1	1
hsa-miR-761	MIMAT0010364	1.02132	2.02978	0.123516	0.999594	1.0625	0.085	3.0225	2.85202	1	1.07	1.18	1	3.04	7.05	1	1
hsa-miR-301a-5p	MIMAT0022696	-1.29974	-2.46184	0.124221	0.999594	3.64	2.93163	1.0625	0.075	6.37	1.07	5.98	1.14	1.1	1.15	1	1
hsa-miR-548ar-3p	MIMAT0022266	-1.15667	-2.22943	0.124264	0.999594	3.5525	1.97255	1.3775	0.41331	5.37	3.03	4.81	1	1.94	1.15	1	1.42
hsa-miR-451a	MIMAT0001631	4.85877	29.0158	0.129747	0.999594	6.4925	7.71282	175.77	207.174	1	1.96	17.73	5.28	128.58	480.89	37.46	56.15
hsa-miR-4536-3p	MIMAT0020959	-1.34393	-2.53841	0.131552	0.999594	4.41	4.93061	1.1	0.141421	1.41	11.6	3.63	1	1.1	1.3	1	1
hsa-miR-548g-3p	MIMAT0005912	-0.388207	-1.30877	0.133801	0.999594	1.485	0.674216	1.0625	0.075	1.41	1.07	2.46	1	1.1	1.15	1	1
hsa-miR-323b-3p	MIMAT0015050	-0.759223	-1.69258	0.14137	0.999594	2.4575	2.52724	1.0625	0.075	1.41	6.24	1.18	1	1.1	1.15	1	1
hsa-miR-1236-3p	MIMAT0005591	-0.850094	-1.80262	0.145561	0.999594	2.3975	2.0218	1.0625	0.075	5.37	1.07	1.18	1.97	1.1	1.15	1	1
hsa-miR-1234-3p	MIMAT0005589	0.770744	1.70615	0.165661	0.999594	1.7175	1.2705	2.9225	1.74357	1	1.07	1.18	3.62	3.04	2.45	1	5.2
hsa-miR-584-3p	MIMAT0022708	-1.24285	-2.36666	0.169296	0.999594	11.7475	7.03154	6.755	8.45728	16.27	18.02	2.46	10.24	3.04	1.15	3.48	19.35
hsa-miR-34a-5p	MIMAT0000255	-1.19257	-2.28559	0.169684	0.999594	4.915	3.26894	1.855	1.03023	6.37	1.07	3.63	8.59	1.1	1.15	1.86	3.31
hsa-miR-1285-5p	MIMAT0022719	1.67811	3.20008	0.17371	0.999594	6.31	8.27292	16.375	15.9147	4.38	1.07	1.28	18.51	37.18	3.6	20.47	4.25
hsa-miR-146a-5p	MIMAT0000449	0.46077	1.37628	0.177491	0.999594	1.165	0.179351	1.73	0.786935	1.41	1.07	1.18	1	1.1	2.45	1	2.37
hsa-miR-107	MIMAT0000104	1.04737	2.06675	0.181011	0.999594	3.4025	4.09362	5.085	2.71477	1	1.96	9.51	1.14	4.14	8.2	1.86	6.14
hsa-miR-502-5p	MIMAT0002873	-1.40075	-2.64038	0.187536	0.999594	4.6875	3.66839	1.4175	0.636311	5.37	1.07	9.51	2.8	1.1	1.15	1.05	2.37
hsa-miR-644a	MIMAT0003314	-0.57636	-1.49108	0.19621	0.999594	2.3475	1.52141	1.3825	0.347982	1.41	1.07	2.46	4.45	1.1	1.15	1.86	1.42
hsa-miR-302a-3p	MIMAT0000684	0.94934	1.93099	0.197425	0.999594	1.165	0.179351	3.0675	2.83151	1.41	1.07	1.18	1	3.04	1.15	1	7.08
hsa-miR-548v	MIMAT0015020	-0.486895	-1.40143	0.199881	0.999594	1.695	1.13091	1.0625	0.075	3.39	1.07	1.18	1.14	1.1	1.15	1	1
hsa-miR-199a-3p+hsa-miR-199b-3p	MIMAT0000232	-1.49741	-2.82334	0.2058	0.999594	22.5275	23.2516	9.0875	7.17433	10.33	10.53	11.86	57.39	15.16	15.1	5.09	1
hsa-miR-1268a	MIMAT0005922	0.354895	1.27889	0.207826	0.999594	1.0625	0.085	1.48	0.795781	1	1.07	1.18	1	1.1	1.15	2.67	1
hsa-miR-320d	MIMAT0006764	0.354895	1.27889	0.207826	0.999594	1.0625	0.085	1.48	0.795781	1	1.07	1.18	1	1.1	1.15	2.67	1
hsa-miR-450a-5p	MIMAT0001545	0.354895	1.27889	0.207826	0.999594	1.0625	0.085	1.48	0.795781	1	1.07	1.18	1	1.1	1.15	2.67	1
hsa-miR-151b	MIMAT0010214	0.311907	1.24135	0.208145	0.999594	1.0625	0.085	1.405	0.646349	1	1.07	1.18	1	1.1	1.15	1	2.37
hsa-miR-3615	MIMAT0017994	0.311907	1.24135	0.208145	0.999594	1.0625	0.085	1.405	0.646349	1	1.07	1.18	1	1.1	1.15	1	2.37
hsa-miR-627-5p	MIMAT0003296	0.793806	1.73364	0.208329	0.999594	6.3075	3.29997	10.3375	4.03661	7.36	5.17	2.46	10.24	5.25	13.95	13.18	8.97
hsa-miR-1270	MIMAT0005924	0.432393	1.34947	0.208461	0.999594	1.0625	0.085	1.64	1.11508	1	1.07	1.18	1	1.1	1.15	1	3.31
hsa-miR-30d-5p	MIMAT0000245	0.450457	1.36647	0.208707	0.999594	1.0625	0.085	1.6825	1.19995	1	1.07	1.18	1	1.1	1.15	3.48	1
hsa-miR-3934-5p	MIMAT0018349	-0.370672	-1.29295	0.209704	0.999594	1.5125	0.861525	1.0625	0.075	1	1.07	1.18	2.8	1.1	1.15	1	1
hsa-miR-502-3p	MIMAT0004775	-0.370672	-1.29295	0.209704	0.999594	1.5125	0.861525	1.0625	0.075	1	1.07	1.18	2.8	1.1	1.15	1	1
hsa-miR-122-5p	MIMAT0000421	0.522551	1.43649	0.209799	0.999594	1.0625	0.085	1.875	1.58456	1	1.07	1.18	1	1.1	1.15	1	4.25
hsa-miR-1304-5p	MIMAT0005892	0.522551	1.43649	0.209799	0.999594	1.0625	0.085	1.875	1.58456	1	1.07	1.18	1	1.1	1.15	1	4.25
hsa-miR-548j-3p	MIMAT0026737	0.522551	1.43649	0.209799	0.999594	1.0625	0.085	1.875	1.58456	1	1.07	1.18	1	1.1	1.15	1	4.25
hsa-miR-1200	MIMAT0005863	-0.315074	-1.24408	0.210221	0.999594	1.4125	0.662489	1.0625	0.075	2.4	1.07	1.18	1	1.1	1.15	1	1
hsa-miR-1279	MIMAT0005937	-0.315074	-1.24408	0.210221	0.999594	1.4125	0.662489	1.0625	0.075	2.4	1.07	1.18	1	1.1	1.15	1	1
hsa-miR-2053	MIMAT0009978	-0.315074	-1.24408	0.210221	0.999594	1.4125	0.662489	1.0625	0.075	2.4	1.07	1.18	1	1.1	1.15	1	1
hsa-miR-26a-5p	MIMAT0000082	-0.315074	-1.24408	0.210221	0.999594	1.4125	0.662489	1.0625	0.075	2.4	1.07	1.18	1	1.1	1.15	1	1
hsa-miR-574-3p	MIMAT0003239	-0.315074	-1.24408	0.210221	0.999594	1.4125	0.662489	1.0625	0.075	2.4	1.07	1.18	1	1.1	1.15	1	1
hsa-miR-378h	MIMAT0018984	-0.532048	-1.44598	0.211245	0.999594	1.9075	1.65	1.0625	0.075	4.38	1.07	1.18	1	1.1	1.15	1	1
hsa-miR-376c-3p	MIMAT0000720	-0.537766	-1.45172	0.211321	0.999594	1.925	1.68496	1.0625	0.075	1	1.07	1.18	4.45	1.1	1.15	1	1
hsa-miR-147a	MIMAT0000251	0.640864	1.55926	0.211591	0.999594	1.0625	0.085	2.2875	2.40914	1	1.07	1.18	1	1.1	1.15	5.9	1
hsa-miR-579-5p	MIMAT0026616	-0.605546	-1.52155	0.212152	0.999594	2.155	2.14461	1.0625	0.075	5.37	1.07	1.18	1	1.1	1.15	1	1
hsa-miR-758-3p+hsa-miR-411-3p	MIMAT0003879	-0.605546	-1.52155	0.212152	0.999594	2.155	2.14461	1.0625	0.075	5.37	1.07	1.18	1	1.1	1.15	1	1
hsa-miR-499a-3p	MIMAT0004772	-0.605546	-1.52155	0.212218	0.999594	2.155	2.14461	1.0625	0.075	5.37	1.07	1.18	1	1.1	1.15	1	1
hsa-miR-181b-2-3p	MIMAT0031893	0.224511	1.16838	0.213873	0.999594	1.0625	0.085	1.2775	0.393309	1	1.07	1.18	1	1.1	1.15	1.86	1
hsa-miR-205-5p	MIMAT0000266	0.224511	1.16838	0.213873	0.999594	1.0625	0.085	1.2775	0.393309	1	1.07	1.18	1	1.1	1.15	1.86	1
hsa-miR-342-3p	MIMAT0000753	-0.243864	-1.18416	0.214187	0.999594	1.305	0.449481	1.0625	0.075	1	1.07	1.18	1.97	1.1	1.15	1	1
hsa-miR-4741	MIMAT0019871	-0.243864	-1.18416	0.214187	0.999594	1.305	0.449481	1.0625	0.075	1	1.07	1.18	1.97	1.1	1.15	1	1
hsa-miR-627-3p	MIMAT0026623	-0.243864	-1.18416	0.214187	0.999594	1.305	0.449481	1.0625	0.075	1	1.07	1.18	1.97	1.1	1.15	1	1
hsa-miR-92a-3p	MIMAT0000092	0.883764	1.84518	0.214519	0.999594	1.0625	0.085	3.705	5.2437	1	1.07	1.18	1	1.1	1.15	11.57	1
hsa-miR-20a-5p+hsa-miR-20b-5p	MIMAT0000075	1.05981	2.08465	0.216057	0.999594	1.0625	0.085	5.525	8.88355	1	1.07	1.18	1	1.1	1.15	18.85	1
hsa-miR-106a-5p+hsa-miR-17-5p	MIMAT0000103	1.07498	2.1067	0.216172	0.999594	1.0625	0.085	5.7275	9.28854	1	1.07	1.18	1	1.1	1.15	19.66	1
hsa-miR-19a-3p	MIMAT0000073	1.14239	2.20746	0.216653	0.999594	1.0625	0.085	6.7375	11.3085	1	1.07	1.18	1	1.1	1.15	23.7	1
hsa-miR-200b-3p	MIMAT0000318	1.15451	2.22609	0.216735	0.999594	1.0625	0.085	6.94	11.7135	1	1.07	1.18	1	1.1	1.15	24.51	1
hsa-miR-548al	MIMAT0019024	0.696139	1.62016	0.223149	0.999594	1.97	1.89362	2.71	1.30678	1	1.07	4.81	1	3.04	1.15	4.28	2.37
hsa-miR-325	MIMAT0000771	0.432393	1.34947	0.224295	0.999594	1.0625	0.085	1.64	1.11508	1	1.07	1.18	1	1.1	1.15	1	3.31
hsa-miR-223-3p	MIMAT0000280	2.06531	4.18525	0.230134	0.999594	6.2675	10.3686	20.7675	21.5046	1	1.07	1.18	21.82	6.35	27.75	47.97	1
hsa-miR-651-5p	MIMAT0003321	-1.02231	-2.03116	0.231534	0.999594	4.49	3.82994	1.72	1.17994	1.41	8.39	7.16	1	1.1	1.3	3.48	1
hsa-miR-3928-3p	MIMAT0018205	0.384924	1.30579	0.232243	0.999594	1.0625	0.085	1.56	0.988635	1	1.07	1.18	1	3.04	1.15	1.05	1
hsa-miR-372-3p	MIMAT0000724	-0.635299	-1.55326	0.234831	0.999594	2.355	2.59139	1.0625	0.075	1	6.24	1.18	1	1.1	1.15	1	1
hsa-miR-139-3p	MIMAT0004552	-0.567453	-1.48191	0.236569	0.999594	2.0875	2.05675	1.0625	0.075	1	5.17	1.18	1	1.1	1.15	1	1
hsa-miR-302e	MIMAT0005931	-0.483818	-1.39844	0.239674	0.999594	1.82	1.52237	1.0625	0.075	1	4.1	1.18	1	1.1	1.15	1	1
hsa-miR-515-5p	MIMAT0002826	-0.483818	-1.39844	0.239674	0.999594	1.82	1.52237	1.0625	0.075	1	4.1	1.18	1	1.1	1.15	1	1
hsa-miR-4451	MIMAT0018973	0.804845	1.74696	0.243317	0.999594	1.5125	0.861525	3.5525	3.72588	1	1.07	1.18	2.8	3.04	1.15	1.05	8.97
hsa-miR-135b-5p	MIMAT0000758	1.01003	2.01395	0.24541	0.999594	1.0625	0.085	4.9175	7.66859	1	1.07	1.18	1	1.1	1.15	16.42	1
hsa-miR-30b-5p	MIMAT0000420	-0.374742	-1.29661	0.246825	0.999594	1.5525	0.988648	1.0625	0.075	1	3.03	1.18	1	1.1	1.15	1	1
hsa-miR-378g	MIMAT0018937	-1.60267	-3.03704	0.250961	0.999594	5.7225	3.17476	1.835	1.53793	8.35	6.24	7.16	1.14	4.14	1.15	1.05	1
hsa-miR-4536-5p	MIMAT0019078	1.039	2.0548	0.257052	0.999594	1.0975	0.07932	2.9125	2.16155	1	1.07	1.18	1.14	5.25	1.15	1	4.25
hsa-miR-34c-3p	MIMAT0004677	0.367327	1.28996	0.25994	0.999594	1.0625	0.085	1.5475	0.997509	1	1.07	1.18	1	3.04	1.15	1	1
hsa-miR-211-5p	MIMAT0000268	0.127158	1.09214	0.261646	0.999594	1.0625	0.085	1.1675	0.179513	1	1.07	1.18	1	1.1	1.15	1	1.42
hsa-miR-3180	MIMAT0018178	0.127158	1.09214	0.261646	0.999594	1.0625	0.085	1.1675	0.179513	1	1.07	1.18	1	1.1	1.15	1	1.42
hsa-miR-423-3p	MIMAT0001340	0.127158	1.09214	0.261646	0.999594	1.0625	0.085	1.1675	0.179513	1	1.07	1.18	1	1.1	1.15	1	1.42
hsa-miR-449b-5p	MIMAT0003327	0.127158	1.09214	0.261646	0.999594	1.0625	0.085	1.1675	0.179513	1	1.07	1.18	1	1.1	1.15	1	1.42
hsa-miR-200c-3p	MIMAT0000617	1.38146	2.60532	0.262389	0.999594	2.1125	2.0426	13.45	22.0173	1	5.17	1.28	1	1.1	1.15	46.35	5.2
hsa-miR-491-3p	MIMAT0004765	0.512258	1.42628	0.26389	0.999594	1.0625	0.085	1.9625	1.85893	1	1.07	1.18	1	1.1	4.75	1	1
hsa-miR-30e-5p	MIMAT0000692	1.00847	2.01177	0.264155	0.999594	1.2	0.147196	3.1675	2.47779	1.41	1.07	1.18	1.14	1.1	1.15	4.28	6.14
hsa-miR-30e-3p	MIMAT0000693	0.709182	1.63488	0.264215	0.999594	1.0625	0.085	2.825	3.58364	1	1.07	1.18	1	1.1	8.2	1	1
hsa-miR-19b-3p	MIMAT0000074	1.53208	2.89202	0.264656	0.999594	1.0625	0.085	18.2675	34.3684	1	1.07	1.18	1	1.1	1.15	69.82	1
hsa-miR-937-3p	MIMAT0004980	0.590455	1.50572	0.265565	0.999594	1.0625	0.085	2.25	2.43379	1	1.07	1.18	1	1.1	5.9	1	1
hsa-miR-1293	MIMAT0005883	-0.123239	-1.08918	0.270465	0.999594	1.165	0.179351	1.0625	0.075	1.41	1.07	1.18	1	1.1	1.15	1	1
hsa-miR-3182	MIMAT0015062	-0.123239	-1.08918	0.270465	0.999594	1.165	0.179351	1.0625	0.075	1.41	1.07	1.18	1	1.1	1.15	1	1
hsa-miR-4455	MIMAT0018977	-0.123239	-1.08918	0.270465	0.999594	1.165	0.179351	1.0625	0.075	1.41	1.07	1.18	1	1.1	1.15	1	1
hsa-miR-500a-5p+hsa-miR-501-5p	MIMAT0004773	-0.123239	-1.08918	0.270465	0.999594	1.165	0.179351	1.0625	0.075	1.41	1.07	1.18	1	1.1	1.15	1	1
hsa-miR-640	MIMAT0003310	-0.123239	-1.08918	0.270465	0.999594	1.165	0.179351	1.0625	0.075	1.41	1.07	1.18	1	1.1	1.15	1	1
hsa-miR-4454+hsa-miR-7975	MIMAT0018976	1.4563	2.74404	0.274537	0.999594	35.9125	19.261	132.475	145.299	11.32	55.48	45.93	30.92	104.35	25.45	344.89	55.21
hsa-miR-490-3p	MIMAT0002806	-0.506128	-1.42023	0.274693	0.999594	1.97	1.89362	1.0625	0.075	1	1.07	4.81	1	1.1	1.15	1	1
hsa-miR-299-5p	MIMAT0002890	-1.09046	-2.12941	0.275325	0.999594	6.1275	4.5833	2.8525	2.82462	4.38	1.07	7.16	11.9	1.94	7.05	1	1.42
hsa-miR-590-5p	MIMAT0003258	-0.933563	-1.90999	0.276846	0.999594	4.605	3.56162	2.2075	1.53174	3.39	1.07	9.51	4.45	1.1	2.45	4.28	1
hsa-miR-654-5p	MIMAT0003330	-0.217626	-1.16282	0.277187	0.999594	1.285	0.45793	1.0625	0.075	1	1.96	1.18	1	1.1	1.15	1	1
hsa-miR-24-3p	MIMAT0000080	1.12985	2.18835	0.279605	0.999594	1.0625	0.085	6.535	10.9035	1	1.07	1.18	1	1.1	1.15	22.89	1
hsa-miR-1258	MIMAT0005909	-0.899374	-1.86526	0.279985	0.999594	4.6975	5.01096	2.1125	2.05928	1.41	1.07	11.86	4.45	1.1	1.15	1	5.2
hsa-miR-196a-3p	MIMAT0004562	0.522551	1.43649	0.287172	0.999594	1.0625	0.085	1.875	1.58456	1	1.07	1.18	1	1.1	1.15	1	4.25
hsa-miR-380-3p	MIMAT0000735	-0.404611	-1.32373	0.287824	0.999594	1.675	1.30375	1.0625	0.075	1	1.07	3.63	1	1.1	1.15	1	1
hsa-miR-888-5p	MIMAT0004916	-1.24675	-2.37306	0.28932	0.999594	7.19	4.98641	4.13	5.88257	5.37	10.53	11.86	1	12.95	1.15	1	1.42
hsa-miR-217	MIMAT0000274	1.07477	2.10638	0.2933	0.999594	2.18	2.12999	4.755	3.60182	5.37	1.07	1.28	1	7.45	8.2	1	2.37
hsa-miR-185-5p	MIMAT0000455	-0.678698	-1.60069	0.293308	0.999594	3.1475	4.129	1.1675	0.179513	9.34	1.07	1.18	1	1.1	1.15	1	1.42
hsa-miR-423-5p	MIMAT0004748	1.6814	3.2074	0.299557	0.999594	3.9	4.82706	16.2675	21.4982	1	1.07	2.46	11.07	10.75	1.15	47.97	5.2
hsa-miR-18a-5p	MIMAT0000072	0.822875	1.76893	0.303044	0.999594	1.0625	0.085	3.475	4.85052	1	1.07	1.18	1	10.75	1.15	1	1
hsa-miR-200a-3p	MIMAT0000682	1.18196	2.26885	0.310635	0.999594	1.925	1.68496	12.175	21.1773	1	1.07	1.18	4.45	1.1	1.3	43.93	2.37
hsa-miR-1261	MIMAT0005913	0.54463	1.45865	0.317214	0.999594	1.4125	0.662489	2.41	1.9051	2.4	1.07	1.18	1	1.1	2.45	5.09	1
hsa-miR-675-5p	MIMAT0004284	-0.605546	-1.52155	0.318422	0.999594	2.155	2.14461	1.0625	0.075	5.37	1.07	1.18	1	1.1	1.15	1	1
hsa-miR-572	MIMAT0003237	-0.264283	-1.20104	0.323273	0.999594	1.3825	0.719091	1.0625	0.075	1	1.07	2.46	1	1.1	1.15	1	1
hsa-miR-508-5p	MIMAT0004778	0.654682	1.57427	0.325593	0.999594	1.0625	0.085	2.5375	3.0087	1	1.07	1.18	1	1.1	7.05	1	1
hsa-miR-769-5p	MIMAT0003886	-0.738329	-1.66824	0.325821	0.999594	2.7525	3.33916	1.0625	0.075	1	1.07	1.18	7.76	1.1	1.15	1	1
hsa-miR-197-5p	MIMAT0022691	0.874822	1.83378	0.330285	0.999594	1.32	0.43359	3.27	3.00909	1	1.96	1.18	1.14	7.45	1.15	3.48	1
hsa-miR-548ar-5p	MIMAT0022265	0.206377	1.15379	0.33096	0.999594	60.3625	11.4876	70.6275	18.0857	76.72	50.13	58.86	55.74	90.04	65.7	47.97	78.8
hsa-miR-509-5p	MIMAT0004779	0.562935	1.47727	0.331917	0.999594	1.1225	0.119548	2.15	2.03715	1	1.07	1.28	1.14	1.1	1.3	1	5.2
hsa-miR-374a-5p	MIMAT0000727	-1.06389	-2.09056	0.332512	0.999594	4.5125	2.79848	2.49	2.81402	1	7.31	3.63	6.11	1.1	1.15	6.71	1
hsa-miR-4787-5p	MIMAT0019956	-0.75896	-1.69227	0.333434	0.999594	3.7725	3.98921	1.64	1.11508	1	9.46	3.63	1	1.1	1.15	1	3.31
hsa-miR-575	MIMAT0003240	0.681388	1.60368	0.333953	0.999594	2.7425	2.01167	4.0975	2.09397	1	5.17	1.18	3.62	4.14	1.15	5.9	5.2
hsa-miR-93-5p	MIMAT0000093	0.972566	1.96233	0.335721	0.999594	1.0625	0.085	4.5125	6.85862	1	1.07	1.18	1	1.1	1.15	14.8	1
hsa-miR-100-5p	MIMAT0000098	-0.728367	-1.65676	0.339003	0.999594	2.0625	1.42217	1.0625	0.075	1	4.1	1.18	1.97	1.1	1.15	1	1
hsa-miR-517c-3p+hsa-miR-519a-3p	MIMAT0002866	-0.439636	-1.35626	0.341521	0.999594	1.66	1.15571	1.0625	0.075	3.39	1.07	1.18	1	1.1	1.15	1	1
hsa-miR-4461	MIMAT0018983	-0.652108	-1.57146	0.343688	0.999594	2.34	2.51443	1.0625	0.075	1	1.07	1.18	6.11	1.1	1.15	1	1
hsa-miR-566	MIMAT0003230	-0.597115	-1.51269	0.346995	0.999594	2.1225	2.03313	1.075	0.0645497	1	5.17	1.18	1.14	1.1	1.15	1.05	1
hsa-miR-891b	MIMAT0004913	0.0974965	1.06992	0.349577	0.999594	1.0975	0.07932	1.18	0.165126	1	1.07	1.18	1.14	1.1	1.15	1.05	1.42
hsa-miR-519c-3p	MIMAT0002832	0.603265	1.51915	0.351285	0.999594	1.165	0.179351	2.085	1.50108	1.41	1.07	1.18	1	1.94	1.15	1	4.25
hsa-miR-518f-3p	MIMAT0002842	0.475292	1.3902	0.352339	0.999594	1.0975	0.07932	1.875	1.58456	1	1.07	1.18	1.14	1.1	1.15	1	4.25
hsa-miR-510-3p	MIMAT0026613	-0.806166	-1.74856	0.354556	0.999594	3.1075	2.48082	1.405	0.646349	4.38	1.07	5.98	1	1.1	1.15	1	2.37
hsa-miR-337-5p	MIMAT0004695	-1.03977	-2.0559	0.355202	0.999594	2.73	2.008	1.0625	0.075	3.39	1.07	1.18	5.28	1.1	1.15	1	1
hsa-miR-525-5p	MIMAT0002838	0.835531	1.78451	0.355425	0.999594	1.9075	1.65	3.6425	3.11626	4.38	1.07	1.18	1	1.94	3.6	1	8.03
hsa-miR-1257	MIMAT0005908	-0.567453	-1.48191	0.360138	0.999594	2.0875	2.05675	1.0625	0.075	1	5.17	1.18	1	1.1	1.15	1	1
hsa-miR-183-5p	MIMAT0000261	-0.842164	-1.79274	0.364919	0.999594	15.84	3.77339	14.3675	10.9689	20.24	12.67	17.73	12.72	27.27	17.4	1	11.8
hsa-miR-664a-3p	MIMAT0005949	-0.883978	-1.84546	0.365302	0.999594	4.9175	3.42959	3.14	3.62612	4.38	1.07	4.81	9.41	8.55	1.15	1.86	1
hsa-miR-134-3p	MIMAT0026481	0.466531	1.38178	0.370656	0.999594	1.165	0.179351	2.25	2.43379	1.41	1.07	1.18	1	1.1	5.9	1	1
hsa-miR-15a-5p	MIMAT0000068	0.930755	1.90627	0.372565	0.999594	1.0625	0.085	4.1075	6.04865	1	1.07	1.18	1	1.1	1.15	13.18	1
hsa-miR-15b-5p	MIMAT0000417	0.765264	1.69968	0.386954	0.999594	1.0625	0.085	2.895	3.62387	1	1.07	1.18	1	1.1	1.15	8.33	1
hsa-miR-608	MIMAT0003276	0.175984	1.12973	0.387394	0.999594	1.0875	0.132508	1.2725	0.450583	1	1.07	1.28	1	1.94	1.15	1	1
hsa-miR-361-5p	MIMAT0000703	1.04397	2.06189	0.39278	0.999594	1.0625	0.085	5.3225	8.47856	1	1.07	1.18	1	1.1	1.15	18.04	1
hsa-miR-138-5p	MIMAT0000430	-0.628789	-1.54627	0.397617	0.999594	2.1575	2.08506	1.0625	0.075	1	1.07	1.28	5.28	1.1	1.15	1	1
hsa-miR-222-3p	MIMAT0000279	1.41459	2.66585	0.400901	0.999594	1.0625	0.085	6.4725	9.88246	1	1.07	1.18	1	1.1	1.15	21.27	2.37
hsa-miR-188-5p	MIMAT0000457	-0.323242	-1.25114	0.401143	0.999594	23.41	9.10469	17.5725	1.83053	34.11	23.37	11.86	24.3	15.16	18.55	17.23	19.35
hsa-miR-421	MIMAT0003339	-0.770732	-1.70614	0.405335	0.999594	5.1125	5.38217	2.7925	2.88792	3.39	3.03	13.03	1	1.94	1.15	1	7.08
hsa-miR-126-3p	MIMAT0000445	-1.03788	-2.05321	0.406775	0.999594	5.875	1.97277	4.92	6.19166	5.37	8.39	3.63	6.11	14.05	1.15	3.48	1
hsa-miR-770-5p	MIMAT0003948	-0.473703	-1.38867	0.411822	0.999594	2.545	2.92427	1.2775	0.393309	1	1.07	1.18	6.93	1.1	1.15	1.86	1
hsa-miR-802	MIMAT0004185	-0.633851	-1.5517	0.413296	0.999594	7.855	3.95149	5.775	3.88641	7.36	10.53	2.46	11.07	6.35	10.5	1.05	5.2
hsa-miR-193a-5p+hsa-miR-193b-5p	MIMAT0004614	0.765264	1.69968	0.413462	0.999594	1.0625	0.085	2.895	3.62387	1	1.07	1.18	1	1.1	1.15	8.33	1
hsa-miR-1973	MIMAT0009448	-0.220063	-1.16478	0.418263	0.999594	1.3825	0.719091	1.1	0.141421	1	1.07	2.46	1	1.1	1.3	1	1
hsa-miR-4531	MIMAT0019070	-0.315074	-1.24408	0.421706	0.999594	1.4125	0.662489	1.0625	0.075	2.4	1.07	1.18	1	1.1	1.15	1	1
hsa-miR-302b-3p	MIMAT0000715	-0.640404	-1.55877	0.426405	0.999594	2.705	1.78925	1.6525	0.941183	2.4	1.96	1.18	5.28	3.04	1.15	1	1.42
hsa-miR-23a-3p	MIMAT0000078	1.2185	2.32705	0.432886	0.999594	78.6475	67.973	322.55	509.543	22.22	23.37	108.21	160.79	83.43	33.5	1085.98	87.29
hsa-miR-509-3p	MIMAT0002881	0.321272	1.24943	0.433159	0.999594	1.4125	0.662489	1.85	1.05707	2.4	1.07	1.18	1	1.94	1.15	1	3.31
hsa-miR-3147	MIMAT0015019	0.748158	1.67965	0.434068	0.999594	2.6525	3.13921	4.515	4.24302	7.36	1.07	1.18	1	1.1	1.15	5.9	9.91
hsa-miR-548a-5p	MIMAT0004803	-0.508038	-1.42211	0.434627	0.999594	2.34	2.51443	1.18	0.165126	1	1.07	1.18	6.11	1.1	1.15	1.05	1.42
hsa-miR-96-5p	MIMAT0000095	0.693594	1.61731	0.435758	0.999594	2.34	2.51443	3.5025	2.61403	1	1.07	1.18	6.11	6.35	1.15	5.09	1.42
hsa-miR-23b-3p	MIMAT0000418	0.595313	1.5108	0.437834	0.999594	1.0625	0.085	2.1125	2.05928	1	1.07	1.18	1	1.1	1.15	1	5.2
hsa-miR-499b-5p	MIMAT0019897	-0.438806	-1.35548	0.440201	0.999594	2.475	2.04376	1.64	1.11508	5.37	1.07	2.46	1	1.1	1.15	1	3.31
hsa-miR-1269a	MIMAT0005923	-0.549199	-1.46327	0.444406	0.999594	3.35	3.42587	2.085	2.0043	8.35	1.07	1.18	2.8	1.1	1.15	5.09	1
hsa-miR-1307-5p	MIMAT0022727	0.573595	1.48823	0.445191	0.999594	2.895	2.75669	4.325	3.40523	2.4	1.07	1.18	6.93	1.1	8.2	1.86	6.14
hsa-miR-585-3p	MIMAT0003250	0.327481	1.25482	0.452153	0.999594	12.155	7.60204	13.79	3.17743	10.33	23.37	7.16	7.76	17.36	15.1	9.95	12.75
hsa-miR-548z+hsa-miR-548h-3p	MIMAT0018446	-0.370672	-1.29295	0.45479	0.999594	1.5125	0.861525	1.0625	0.075	1	1.07	1.18	2.8	1.1	1.15	1	1
hsa-miR-665	MIMAT0004952	-0.506128	-1.42023	0.457437	0.999594	1.97	1.89362	1.0625	0.075	1	1.07	4.81	1	1.1	1.15	1	1
hsa-miR-208a-3p	MIMAT0000241	-0.463312	-1.3787	0.459647	0.999594	1.7175	1.2705	1.0625	0.075	1	1.07	1.18	3.62	1.1	1.15	1	1
hsa-miR-221-3p	MIMAT0000278	-0.463312	-1.3787	0.459647	0.999594	1.7175	1.2705	1.0625	0.075	1	1.07	1.18	3.62	1.1	1.15	1	1
hsa-miR-130a-3p	MIMAT0000425	1.24831	2.37563	0.463921	0.999594	1.0625	0.085	8.76	15.3535	1	1.07	1.18	1	1.1	1.15	31.79	1
hsa-miR-1272	MIMAT0005925	-0.446455	-1.36269	0.468278	0.999594	2.6525	3.13921	1.3875	0.7099	7.36	1.07	1.18	1	1.1	2.45	1	1
hsa-miR-324-3p	MIMAT0000762	-0.51825	-1.43222	0.470968	0.999594	6.295	1.20556	6.1575	4.64843	6.37	6.24	4.81	7.76	9.65	10.5	3.48	1
hsa-miR-5001-5p	MIMAT0021021	0.795011	1.73509	0.475503	0.999594	2.9275	3.64248	5.99	7.73295	1	8.39	1.18	1.14	4.14	17.4	1	1.42
hsa-miR-487a-3p	MIMAT0002178	0.690791	1.61417	0.475798	0.999594	2.72	1.94246	4.5875	3.15816	3.39	5.17	1.18	1.14	8.55	3.6	1	5.2
hsa-miR-495-3p	MIMAT0002817	-0.633886	-1.55174	0.479187	0.999594	3.86	2.86249	2.265	1.25128	2.4	4.1	1.18	7.76	3.04	3.6	1	1.42
hsa-miR-629-5p	MIMAT0004810	0.412276	1.33078	0.482778	0.999594	1.0625	0.085	1.675	1.2842	1	1.07	1.18	1	1.1	3.6	1	1
hsa-miR-548ah-5p	MIMAT0018972	0.654977	1.57459	0.488881	0.999594	4.1475	3.67477	6.3825	3.99189	9.34	4.1	1.18	1.97	1.1	10.5	5.9	8.03
hsa-miR-23c	MIMAT0018000	0.390297	1.31066	0.489564	0.999594	1.285	0.45793	2.1375	2.07981	1	1.96	1.18	1	5.25	1.3	1	1
hsa-miR-212-3p	MIMAT0000269	0.682462	1.60488	0.493063	0.999594	4.3375	2.32281	9.16	7.66145	6.37	5.17	4.81	1	16.26	15.1	4.28	1
hsa-miR-320e	MIMAT0015072	1.30053	2.46319	0.497672	0.999594	34.5175	30.552	148.555	235.021	4.38	53.34	13.03	67.32	43.79	8.2	500.23	42
hsa-miR-1253	MIMAT0005904	0.736666	1.66632	0.503141	0.999594	3.92	3.55652	6.1825	4.89887	1	1.07	8.33	5.28	3.04	1.15	11.57	8.97
hsa-miR-381-3p	MIMAT0000736	0.350983	1.27543	0.508012	0.999594	1.0625	0.085	1.3825	0.347982	1	1.07	1.18	1	1.1	1.15	1.86	1.42
hsa-miR-181a-2-3p	MIMAT0004558	-0.552281	-1.4664	0.511544	0.999594	4.5375	3.64942	3.305	3.28395	9.34	1.07	2.46	5.28	3.04	1.15	1	8.03
hsa-miR-598-3p	MIMAT0003266	0.728859	1.65733	0.512442	0.999594	4.3475	4.06357	6.5975	5.40756	9.34	1.07	5.98	1	6.35	13.95	5.09	1
hsa-miR-1185-5p	MIMAT0005798	-0.532885	-1.44682	0.513965	0.999594	3.425	3.39965	2.3475	2.5291	8.35	3.03	1.18	1.14	1.1	1.15	1	6.14
hsa-miR-22-3p	MIMAT0000077	1.32278	2.50148	0.515494	0.999594	7.2	8.69407	34.37	55.6003	1	4.1	20.08	3.62	10.75	1.15	117.55	8.03
hsa-miR-630	MIMAT0003299	1.12985	2.18835	0.519565	0.999594	1.0625	0.085	6.535	10.9035	1	1.07	1.18	1	1.1	1.15	22.89	1
hsa-miR-25-3p	MIMAT0000081	0.991785	1.98864	0.521669	0.999594	1.0625	0.085	4.715	7.2636	1	1.07	1.18	1	1.1	1.15	15.61	1
hsa-miR-520d-3p	MIMAT0002856	-0.370672	-1.29295	0.522861	0.999594	1.5125	0.861525	1.0625	0.075	1	1.07	1.18	2.8	1.1	1.15	1	1
hsa-miR-4284	MIMAT0016915	0.361459	1.28472	0.52484	0.999594	1.4125	0.662489	2.4125	2.62881	2.4	1.07	1.18	1	6.35	1.3	1	1
hsa-miR-181d-3p	MIMAT0026608	-0.379655	-1.30103	0.531187	0.999594	1.97	1.89362	1.1675	0.179513	1	1.07	4.81	1	1.1	1.15	1	1.42
hsa-miR-193a-3p	MIMAT0000459	-0.123239	-1.08918	0.540502	0.999594	1.165	0.179351	1.0625	0.075	1.41	1.07	1.18	1	1.1	1.15	1	1
hsa-miR-29a-3p	MIMAT0000086	-0.72206	-1.64954	0.5459	0.999594	5.36	3.16343	4.15	3.71237	3.39	1.96	8.33	7.76	8.55	1.15	5.9	1
hsa-miR-362-5p	MIMAT0000705	0.531631	1.44556	0.54745	0.999594	1.855	1.49865	3.2425	3.39233	1	4.1	1.18	1.14	1.1	8.2	2.67	1
hsa-miR-4425	MIMAT0018940	-0.0465735	-1.03281	0.556451	0.999594	1.0975	0.07932	1.0625	0.075	1	1.07	1.18	1.14	1.1	1.15	1	1
hsa-miR-511-5p	MIMAT0002808	-0.0465735	-1.03281	0.556451	0.999594	1.0975	0.07932	1.0625	0.075	1	1.07	1.18	1.14	1.1	1.15	1	1
hsa-miR-514b-3p	MIMAT0015088	-0.0465735	-1.03281	0.556451	0.999594	1.0975	0.07932	1.0625	0.075	1	1.07	1.18	1.14	1.1	1.15	1	1
hsa-miR-767-3p	MIMAT0003883	-0.0465735	-1.03281	0.556451	0.999594	1.0975	0.07932	1.0625	0.075	1	1.07	1.18	1.14	1.1	1.15	1	1
hsa-miR-485-3p	MIMAT0002176	-0.268084	-1.20421	0.558247	0.999594	1.9425	1.62564	1.405	0.646349	4.38	1.07	1.18	1.14	1.1	1.15	1	2.37
hsa-miR-33b-5p	MIMAT0003301	0.605756	1.52178	0.567494	0.999594	3.8875	3.19836	5.5025	3.69608	6.37	1.07	1.18	6.93	6.35	4.75	1	9.91
hsa-miR-551b-3p	MIMAT0003233	-0.44319	-1.35961	0.575263	0.999594	4.72	2.58278	3.955	3.18713	5.37	1.07	7.16	5.28	6.35	7.05	1	1.42
hsa-miR-147b	MIMAT0004928	0.196145	1.14563	0.576899	0.999594	1.2	0.147196	1.5475	0.997509	1.41	1.07	1.18	1.14	3.04	1.15	1	1
hsa-miR-455-5p	MIMAT0003150	-0.264283	-1.20104	0.577038	0.999594	1.3825	0.719091	1.0625	0.075	1	1.07	2.46	1	1.1	1.15	1	1
hsa-miR-513a-3p	MIMAT0004777	-0.243864	-1.18416	0.585627	0.999594	1.305	0.449481	1.0625	0.075	1	1.07	1.18	1.97	1.1	1.15	1	1
hsa-miR-133a-3p	MIMAT0000427	0.63752	1.55565	0.589245	0.999594	3.2625	4.13507	4.955	4.73597	1.41	9.46	1.18	1	1.1	1.15	6.71	10.86
hsa-miR-577	MIMAT0003242	0.469816	1.38493	0.589824	0.999594	2.4525	2.00132	3.975	3.61766	1	1.07	2.46	5.28	8.55	1.15	1	5.2
hsa-miR-16-5p	MIMAT0000069	0.936199	1.91348	0.595142	0.999594	1.285	0.45793	6.94	11.7135	1	1.96	1.18	1	1.1	1.15	24.51	1
hsa-miR-548e-5p	MIMAT0026736	0.525204	1.43914	0.59528	0.999594	6.7275	4.17227	11.0275	7.06609	10.33	9.46	5.98	1.14	17.36	13.95	1	11.8
hsa-miR-3168	MIMAT0015043	0.537144	1.4511	0.602949	0.999594	2.5975	2.46461	4.4775	4.28315	1	6.24	1.18	1.97	1.1	5.9	1	9.91
hsa-miR-512-5p	MIMAT0002822	-0.472708	-1.38771	0.604185	0.999594	4.38	5.96016	1.965	1.11411	13.3	1.07	1.18	1.97	1.1	2.45	1	3.31
hsa-miR-4488	MIMAT0019022	-0.438829	-1.3555	0.605605	0.999594	3.865	4.98743	2.5375	3.0087	11.32	1.96	1.18	1	1.1	7.05	1	1
hsa-miR-1302	MIMAT0005890	-0.252435	-1.19122	0.607609	0.999594	1.94	1.19499	1.6875	1.27565	1	1.96	1.18	3.62	1.1	3.6	1.05	1
hsa-miR-210-5p	MIMAT0026475	-0.474261	-1.38921	0.612084	0.999594	3.1425	3.49473	1.62	0.60866	8.35	1.07	1.18	1.97	1.1	1.15	1.86	2.37
hsa-miR-1226-3p	MIMAT0005577	-0.13781	-1.10023	0.613821	0.999594	1.3825	0.719091	1.1675	0.179513	1	1.07	2.46	1	1.1	1.15	1	1.42
hsa-miR-133a-5p	MIMAT0026478	0.319839	1.24819	0.616093	0.999594	1.305	0.449481	2.1	2.10119	1	1.07	1.18	1.97	5.25	1.15	1	1
hsa-miR-206	MIMAT0000462	-0.912175	-1.88188	0.616562	0.999594	3.1675	3.47632	1.1675	0.179513	8.35	1.07	1.28	1.97	1.1	1.15	1	1.42
hsa-miR-1322	MIMAT0005953	-0.192981	-1.14312	0.618	0.999594	1.655	0.638253	1.5475	0.997509	2.4	1.07	1.18	1.97	3.04	1.15	1	1
hsa-miR-302d-3p	MIMAT0000718	0.0989176	1.07097	0.61918	0.999594	167.075	29.2572	180.87	45.4644	158.97	149.68	210.44	149.21	247.51	169.21	145.87	160.89
hsa-miR-769-3p	MIMAT0003887	-0.42108	-1.33893	0.620463	0.999594	4.1375	6.10878	1.9625	1.85893	13.3	1.07	1.18	1	1.1	4.75	1	1
hsa-miR-3613-3p	MIMAT0017991	-0.323778	-1.2516	0.62308	0.999594	2.75	3.04481	1.875	1.58456	1.41	7.31	1.28	1	1.1	1.15	1	4.25
hsa-miR-140-5p	MIMAT0000431	-0.27484	-1.20986	0.628868	0.999594	1.655	0.931898	1.2775	0.393309	1.41	3.03	1.18	1	1.1	1.15	1.86	1
hsa-miR-363-3p	MIMAT0000707	0.466715	1.38196	0.635526	0.999594	7.44	5.43113	8.9225	6.19988	14.29	7.31	7.16	1	11.85	16.25	4.28	3.31
hsa-miR-1268b	MIMAT0018925	-0.308479	-1.2384	0.635754	0.999594	7.7525	3.48601	6.48	4.18813	6.37	11.6	3.63	9.41	4.14	4.75	4.28	12.75
hsa-miR-514a-3p	MIMAT0002883	-0.423934	-1.34158	0.642849	0.999594	3.315	2.80155	2.465	2.32197	1.41	1.07	7.16	3.62	1.1	5.9	1.86	1
hsa-miR-148a-3p	MIMAT0000243	0.829508	1.77708	0.644233	0.999594	2.1475	1.59054	21.0975	40.0284	1	1.96	1.18	4.45	1.1	1.15	81.14	1
hsa-miR-1197	MIMAT0005955	-0.347738	-1.27256	0.647014	0.999594	3.7225	3.11755	2.495	1.613	7.36	1.07	1.18	5.28	1.1	1.15	3.48	4.25
hsa-miR-933	MIMAT0004976	0.304323	1.23484	0.649285	0.999594	5.68	3.51491	6.52	3.57313	10.33	1.96	5.98	4.45	11.85	4.75	4.28	5.2
hsa-miR-345-3p	MIMAT0022698	-0.243864	-1.18416	0.650077	0.999594	1.305	0.449481	1.0625	0.075	1	1.07	1.18	1.97	1.1	1.15	1	1
hsa-miR-301a-3p	MIMAT0000688	-0.38863	-1.30915	0.651114	0.999594	2.86	2.35789	1.85	1.05707	3.39	1.07	5.98	1	1.94	1.15	1	3.31
hsa-miR-192-5p	MIMAT0000222	0.0449044	1.03161	0.652361	0.999594	1.0625	0.085	1.1	0.141421	1	1.07	1.18	1	1.1	1.3	1	1
hsa-let-7g-5p	MIMAT0000414	0.521123	1.43507	0.656501	0.999594	2.26	2.0182	4.39	5.40039	1.41	1.07	1.28	5.28	3.04	1.15	12.37	1
hsa-miR-378i	MIMAT0019074	-0.54146	-1.45544	0.656509	0.999594	2.0025	1.06039	1.2725	0.450583	1	3.03	1.18	2.8	1.94	1.15	1	1
hsa-miR-362-3p	MIMAT0004683	-0.0999267	-1.07172	0.658154	0.999594	57.59	6.51632	55.3125	15.8542	48.97	57.62	64.73	59.04	71.32	64.55	35.84	49.54
hsa-miR-454-3p	MIMAT0003885	0.295763	1.22753	0.659471	0.999594	1.66	1.15571	2.1775	1.75747	3.39	1.07	1.18	1	1.1	4.75	1.86	1
hsa-miR-4707-5p	MIMAT0019807	0.273472	1.20871	0.659595	0.999594	1.0625	0.085	1.3875	0.7099	1	1.07	1.18	1	1.1	2.45	1	1
hsa-miR-532-3p	MIMAT0004780	-0.342716	-1.26814	0.66483	0.999594	2.52	1.74209	2.1125	2.05928	4.38	1.07	3.63	1	1.1	1.15	1	5.2
hsa-miR-148b-3p	MIMAT0000759	-0.370672	-1.29295	0.666474	0.999594	1.5125	0.861525	1.0625	0.075	1	1.07	1.18	2.8	1.1	1.15	1	1
hsa-miR-922	MIMAT0004972	0.279554	1.21382	0.667166	0.999594	1.4125	0.662489	2.1125	2.05928	2.4	1.07	1.18	1	1.1	1.15	1	5.2
hsa-miR-520f-3p	MIMAT0002830	0.494907	1.40923	0.667218	0.999594	9.4325	14.2108	7.525	4.66977	1	4.1	30.66	1.97	8.55	1.15	12.37	8.03
hsa-miR-378b	MIMAT0014999	-0.190526	-1.14118	0.667456	0.999594	1.7175	1.2705	1.3875	0.7099	1	1.07	1.18	3.62	1.1	2.45	1	1
hsa-miR-301b-5p	MIMAT0032026	-0.259054	-1.19669	0.670874	0.999594	2.745	2.08647	2.09	1.48124	1	1.07	3.63	5.28	1.1	1.15	1.86	4.25
hsa-miR-597-5p	MIMAT0003265	-0.259261	-1.19687	0.680509	0.999594	1.9075	1.65	1.3875	0.7099	4.38	1.07	1.18	1	1.1	2.45	1	1
hsa-miR-190a-5p	MIMAT0000458	0.322633	1.25061	0.681584	0.999594	1.3825	0.719091	2.085	2.0043	1	1.07	2.46	1	1.1	1.15	5.09	1
hsa-miR-450a-2-3p	MIMAT0031074	-0.322562	-1.25055	0.684437	0.999594	3.97	4.31445	2.46	1.59171	3.39	1.07	1.18	10.24	1.1	1.15	4.28	3.31
hsa-let-7a-5p	MIMAT0000062	-0.705651	-1.63088	0.69093	0.999594	28.305	22.4802	44.8725	71.8601	11.32	33	10.68	58.22	14.05	1.3	152.34	11.8
hsa-miR-125b-5p	MIMAT0000423	-0.414925	-1.33323	0.691067	0.999594	3.9175	2.61188	3.135	2.32147	4.38	7.31	1.18	2.8	1.1	1.15	5.09	5.2
hsa-miR-448	MIMAT0001532	-0.46359	-1.37897	0.692746	0.999594	4.7075	3.91463	4.9675	6.79815	4.38	3.03	1.18	10.24	1.1	15.1	2.67	1
hsa-miR-376a-3p	MIMAT0000729	-0.296419	-1.22809	0.695489	0.999594	6.45	4.45539	5.8925	3.65765	3.39	4.1	13.03	5.28	1.1	9.35	5.09	8.03
hsa-miR-509-3-5p	MIMAT0004975	0.275644	1.21053	0.696851	0.999594	2.2275	1.58471	2.8725	2.12109	4.38	1.07	2.46	1	4.14	1.15	1	5.2
hsa-miR-548ai+hsa-miR-570-5p	MIMAT0018989	-0.0289762	-1.02029	0.702855	0.999594	1.0975	0.07932	1.075	0.0645497	1	1.07	1.18	1.14	1.1	1.15	1.05	1
hsa-miR-6721-5p	MIMAT0025852	0.252683	1.19142	0.706381	0.999594	16.895	9.2027	18.255	9.69043	18.26	24.44	21.26	3.62	21.76	30.05	13.18	8.03
hsa-miR-526b-5p	MIMAT0002835	0.219098	1.16401	0.714807	0.999594	1.5125	0.861525	2.25	2.43379	1	1.07	1.18	2.8	1.1	5.9	1	1
hsa-miR-1298-5p	MIMAT0005800	0.205323	1.15294	0.714817	0.999594	1.0625	0.085	1.2725	0.450583	1	1.07	1.18	1	1.94	1.15	1	1
hsa-miR-340-5p	MIMAT0004692	-0.310129	-1.23982	0.716779	0.999594	2.6475	3.11113	1.675	1.2842	1	7.31	1.28	1	1.1	3.6	1	1
hsa-miR-4516	MIMAT0019053	0.177252	1.13073	0.726656	0.999594	1.0975	0.07932	1.2775	0.393309	1	1.07	1.18	1.14	1.1	1.15	1.86	1
hsa-miR-642a-5p	MIMAT0003312	-0.235431	-1.17726	0.728386	0.999594	2.405	2.64437	1.64	1.11508	6.37	1.07	1.18	1	1.1	1.15	1	3.31
hsa-miR-95-3p	MIMAT0000094	0.337066	1.26318	0.729175	0.999594	4.71	4.53822	4.9575	3.34536	1	1.96	4.81	11.07	8.55	7.05	1.86	2.37
hsa-miR-582-5p	MIMAT0003247	0.427054	1.34449	0.729281	0.999594	5.3475	5.94082	6.95	6.43424	5.37	13.74	1.28	1	1.94	13.95	1.05	10.86
hsa-miR-1228-3p	MIMAT0005583	-0.319256	-1.24769	0.729943	0.999594	3.395	4.62393	1.86	1.52656	10.33	1.07	1.18	1	4.14	1.3	1	1
hsa-miR-187-3p	MIMAT0000262	0.340767	1.26643	0.730971	0.999594	2.5175	1.52891	4.25	4.09207	1.41	3.03	1.18	4.45	9.65	1.15	1	5.2
hsa-miR-1255a	MIMAT0005906	-0.36023	-1.28363	0.736137	0.999594	6.535	6.07791	4.4425	3.8017	14.29	8.39	2.46	1	9.65	4.75	1	2.37
hsa-miR-513a-5p	MIMAT0002877	0.186468	1.13797	0.741218	0.999594	2.1325	2.09964	2.0575	1.10819	1	1.07	1.18	5.28	1.1	1.15	2.67	3.31
hsa-miR-1305	MIMAT0005893	-0.356256	-1.2801	0.744298	0.999594	7.4025	9.02182	3.4125	2.11145	20.24	1.07	7.16	1.14	1.1	5.9	4.28	2.37
hsa-miR-1286	MIMAT0005877	-0.24121	-1.18198	0.746367	0.999594	2.6525	3.13921	1.8225	1.54662	7.36	1.07	1.18	1	4.14	1.15	1	1
hsa-miR-656-3p	MIMAT0003332	-0.237134	-1.17865	0.748843	0.999594	2.15	1.53976	1.8875	1.57553	4.38	1.07	1.18	1.97	1.1	1.15	1.05	4.25
hsa-miR-5196-3p+hsa-miR-6732-3p	MIMAT0021129	0.187844	1.13906	0.751273	0.999594	1.305	0.449481	1.64	1.11508	1	1.07	1.18	1.97	1.1	1.15	1	3.31
hsa-miR-371a-5p	MIMAT0004687	0.205573	1.15314	0.752852	0.999594	1.5125	0.861525	1.7875	1.13705	1	1.07	1.18	2.8	1.1	1.15	3.48	1.42
hsa-miR-487b-5p	MIMAT0026614	0.243849	1.18415	0.753746	0.999594	2.1325	2.09964	2.2525	1.39416	1	1.07	1.18	5.28	1.1	3.6	1	3.31
hsa-miR-3605-5p	MIMAT0017981	0.122778	1.08883	0.756931	0.999594	1.305	0.449481	1.5475	0.997509	1	1.07	1.18	1.97	3.04	1.15	1	1
hsa-miR-365a-3p+hsa-miR-365b-3p	MIMAT0000710	-0.237921	-1.17929	0.759405	0.999594	2.8775	0.570636	3.135	2.32147	2.4	3.03	2.46	3.62	1.1	1.15	5.09	5.2
hsa-miR-1827	MIMAT0006767	0.33486	1.26125	0.760426	0.999594	3.3975	4.56322	3.1225	2.69558	1	1.07	1.28	10.24	1.1	2.45	1.86	7.08
hsa-miR-548m	MIMAT0005917	0.251405	1.19037	0.760537	0.999594	4.045	1.94308	4.575	1.69449	6.37	3.03	4.81	1.97	4.14	3.6	3.48	7.08
hsa-miR-378e	MIMAT0018927	-0.243782	-1.18409	0.760741	0.999594	4.4625	4.07457	2.85	1.58053	1	9.46	1.28	6.11	4.14	1.15	1.86	4.25
hsa-miR-1249-3p	MIMAT0005901	-0.123239	-1.08918	0.761372	0.999594	1.165	0.179351	1.0625	0.075	1.41	1.07	1.18	1	1.1	1.15	1	1
hsa-miR-1203	MIMAT0005866	-0.0286543	-1.02006	0.761567	0.999594	1.0875	0.132508	1.0625	0.075	1	1.07	1.28	1	1.1	1.15	1	1
hsa-miR-499b-3p	MIMAT0019898	-0.0286543	-1.02006	0.761567	0.999594	1.0875	0.132508	1.0625	0.075	1	1.07	1.28	1	1.1	1.15	1	1
hsa-miR-132-3p	MIMAT0000426	0.296626	1.22827	0.770354	0.999594	1.9075	1.65	3.3	4.43377	4.38	1.07	1.18	1	1.1	1.15	9.95	1
hsa-miR-378f	MIMAT0018932	0.211071	1.15755	0.771306	0.999594	1.7775	1.24791	2.925	3.75067	1.41	1.07	3.63	1	8.55	1.15	1	1
hsa-miR-891a-5p	MIMAT0004902	0.266319	1.20274	0.774506	0.999594	3.4375	4.82845	3	2.8159	1	1.07	10.68	1	1.1	1.15	2.67	7.08
hsa-let-7c-5p	MIMAT0000064	0.22246	1.16672	0.777697	0.999594	3.8375	3.18587	3.6325	1.83872	1	6.24	1.18	6.93	1.1	4.75	3.48	5.2
hsa-miR-127-3p	MIMAT0000446	-0.110435	-1.07955	0.780595	0.999594	1.4125	0.662489	1.2725	0.450583	2.4	1.07	1.18	1	1.94	1.15	1	1
hsa-miR-1296-3p	MIMAT0026637	0.31674	1.24551	0.783095	0.999594	4.235	3.72471	6.1575	6.60518	6.37	8.39	1.18	1	15.16	7.05	1	1.42
hsa-miR-563	MIMAT0003227	0.203824	1.15175	0.784117	0.999594	2.235	2.03494	2.2175	1.03397	1.41	1.07	1.18	5.28	1.94	2.45	3.48	1
hsa-miR-603	MIMAT0003271	0.278647	1.21306	0.787526	0.999594	1.925	1.68496	2.1675	1.27571	1	1.07	1.18	4.45	3.04	1.15	3.48	1
hsa-miR-542-3p	MIMAT0003389	-0.257273	-1.19522	0.788158	0.999594	2.9375	2.36966	3.6875	5.30854	3.39	1.07	1.18	6.11	1.1	11.65	1	1
hsa-miR-4647	MIMAT0019709	-0.253114	-1.19178	0.791981	0.999594	2.96	3.75406	1.875	1.58456	1	1.07	1.18	8.59	1.1	1.15	1	4.25
hsa-miR-607	MIMAT0003275	0.234332	1.17636	0.793289	0.999594	6.655	5.53268	6.205	3.0934	14.29	1.07	5.98	5.28	9.65	2.45	7.52	5.2
hsa-let-7b-5p	MIMAT0000063	-0.337106	-1.26322	0.807169	0.999594	16.76	19.0838	14.5675	17.3585	8.35	3.03	10.68	44.98	4.14	2.45	39.88	11.8
hsa-miR-28-5p	MIMAT0000085	0.198782	1.14773	0.812204	0.999594	4.6875	5.80569	3.765	2.06863	13.3	3.03	1.28	1.14	1.1	4.75	5.9	3.31
hsa-miR-1287-5p	MIMAT0005878	-0.205144	-1.1528	0.813272	0.999594	3.365	2.65584	3.27	3.81582	1	5.17	1.18	6.11	1.1	1.15	1.86	8.97
hsa-miR-181a-5p	MIMAT0000256	0.0182823	1.01275	0.813512	0.999594	1.0625	0.085	1.075	0.0645497	1	1.07	1.18	1	1.1	1.15	1.05	1
hsa-miR-30c-5p	MIMAT0000244	0.0182823	1.01275	0.813512	0.999594	1.0625	0.085	1.075	0.0645497	1	1.07	1.18	1	1.1	1.15	1.05	1
hsa-miR-542-5p	MIMAT0003340	0.0182823	1.01275	0.813512	0.999594	1.0625	0.085	1.075	0.0645497	1	1.07	1.18	1	1.1	1.15	1.05	1
hsa-miR-191-5p	MIMAT0000440	0.204793	1.15252	0.813675	0.999594	2.34	2.51443	3.5025	4.83874	1	1.07	1.18	6.11	1.1	1.15	10.76	1
hsa-miR-1307-3p	MIMAT0005951	0.127158	1.09214	0.820924	0.999594	1.0625	0.085	1.1675	0.179513	1	1.07	1.18	1	1.1	1.15	1	1.42
hsa-miR-767-5p	MIMAT0003882	-0.200615	-1.14919	0.821791	0.999594	2.27	1.4641	2.3475	2.5291	1	4.1	1.18	2.8	1.1	1.15	1	6.14
hsa-miR-1290	MIMAT0005880	-0.19259	-1.14281	0.825278	0.999594	3.89	2.59416	3.76	3.33252	1	7.31	3.63	3.62	4.14	1.15	8.33	1.42
hsa-miR-548i	MIMAT0005935	-0.0286543	-1.02006	0.827716	0.999594	1.0875	0.132508	1.0625	0.075	1	1.07	1.28	1	1.1	1.15	1	1
hsa-miR-30a-3p	MIMAT0000088	0.162958	1.11958	0.831183	0.999594	1.4125	0.662489	1.8225	1.54662	2.4	1.07	1.18	1	4.14	1.15	1	1
hsa-miR-495-5p	MIMAT0022924	0.217103	1.1624	0.833843	0.999594	6.3775	3.85428	8.59	6.84589	10.33	6.24	1.18	7.76	1.1	11.65	5.09	16.52
hsa-miR-382-5p	MIMAT0000737	0.224511	1.16838	0.835341	0.999594	1.0625	0.085	1.2775	0.393309	1	1.07	1.18	1	1.1	1.15	1.86	1
hsa-miR-515-3p	MIMAT0002827	-0.17357	-1.12785	0.841691	0.999594	4.2	6.23377	2.0925	1.26289	1	1.07	1.18	13.55	1.1	3.6	2.67	1
hsa-miR-499a-5p	MIMAT0002870	0.323774	1.2516	0.841761	0.999594	1.4125	0.662489	2.15	2.03715	2.4	1.07	1.18	1	1.1	1.3	1	5.2
hsa-miR-26b-5p	MIMAT0000083	-0.222366	-1.16665	0.849223	0.999594	7.105	8.83217	6.765	7.07681	20.24	4.1	1.28	2.8	1.1	9.35	15.61	1
hsa-miR-1976	MIMAT0009451	0.0854359	1.06101	0.851464	0.999594	699.285	357.896	700.658	245.054	461.19	1067	937.76	331.19	974.3	727.01	378.06	723.26
hsa-miR-939-5p	MIMAT0004982	-0.175195	-1.12912	0.85287	0.999594	4.765	4.43877	4.295	3.76852	1.41	10.53	5.98	1.14	1.1	7.05	1	8.03
hsa-miR-337-3p	MIMAT0000754	0.182288	1.13468	0.855361	0.999594	3.3725	4.57893	3.0225	2.85202	1	1.07	1.18	10.24	3.04	7.05	1	1
hsa-miR-612	MIMAT0003280	-0.0431897	-1.03039	0.855475	0.999594	155.755	34.9179	153.843	44.9412	132.21	134.69	206.91	149.21	207.87	158.86	98.13	150.51
hsa-miR-548y	MIMAT0018354	-0.123239	-1.08918	0.859284	0.999594	1.165	0.179351	1.0625	0.075	1.41	1.07	1.18	1	1.1	1.15	1	1
hsa-miR-29b-3p	MIMAT0000100	-0.262186	-1.19929	0.87202	0.999594	3.945	3.78298	7.345	12.5235	2.4	1.07	9.51	2.8	1.1	1.15	26.13	1
hsa-miR-378d	MIMAT0018926	0.165739	1.12174	0.87687	0.999594	3.8925	2.85903	5.62	5.35922	5.37	1.07	7.16	1.97	11.85	1.3	8.33	1
hsa-miR-576-3p	MIMAT0004796	-0.124614	-1.09022	0.882521	0.999594	2.6525	3.13921	2.1125	2.05928	7.36	1.07	1.18	1	1.1	1.15	1	5.2
hsa-miR-216a-5p	MIMAT0000273	0.0449044	1.03161	0.887072	0.999594	1.0625	0.085	1.1	0.141421	1	1.07	1.18	1	1.1	1.3	1	1
hsa-miR-199a-5p	MIMAT0000231	-0.137715	-1.10016	0.891429	0.999594	4.55	2.93286	5.52	5.33688	3.39	1.07	5.98	7.76	11.85	1.15	1.05	8.03
hsa-miR-29c-3p	MIMAT0000681	0.127158	1.09214	0.892936	0.999594	1.0625	0.085	1.1675	0.179513	1	1.07	1.18	1	1.1	1.15	1	1.42
hsa-miR-1278	MIMAT0005936	-0.0892365	-1.06381	0.898631	0.999594	1.7675	0.765914	1.78	1.22649	2.4	1.07	2.46	1.14	1.1	3.6	1	1.42
hsa-miR-328-5p	MIMAT0026486	-0.0422867	-1.02974	0.902314	0.999594	1.4125	0.662489	1.3875	0.7099	2.4	1.07	1.18	1	1.1	2.45	1	1
hsa-miR-411-5p	MIMAT0003329	-0.011057	-1.00769	0.904255	0.999594	1.0875	0.132508	1.075	0.0645497	1	1.07	1.28	1	1.1	1.15	1.05	1
hsa-miR-887-5p	MIMAT0026720	-0.126569	-1.09169	0.906053	0.999594	4.6325	7.09872	2.59	2.53457	15.28	1.07	1.18	1	6.35	1.15	1.86	1
hsa-miR-379-5p	MIMAT0000733	0.0723556	1.05143	0.907618	0.999594	1.8625	0.868269	2.48	2.58585	2.4	1.07	1.18	2.8	6.35	1.15	1	1.42
hsa-miR-3144-3p	MIMAT0015015	-0.0233544	-1.01632	0.912558	0.999594	73.9025	9.07671	75.21	22.5414	71.77	77.96	83.53	62.35	80.13	99.06	44.74	76.91
hsa-miR-639	MIMAT0003309	-0.0992909	-1.07125	0.916127	0.999594	4.7275	6.47003	3.755	4.53796	1	1.07	2.46	14.38	1.1	10.5	1.05	2.37
hsa-miR-450b-3p	MIMAT0004910	0.0449044	1.03161	0.923991	0.999594	1.0625	0.085	1.1	0.141421	1	1.07	1.18	1	1.1	1.3	1	1
hsa-miR-616-3p	MIMAT0004805	-0.060252	-1.04265	0.930897	0.999594	2.2625	2.47855	1.8825	1.59955	1	1.07	5.98	1	1.1	1.15	4.28	1
hsa-miR-517a-3p	MIMAT0002852	-0.0455877	-1.0321	0.940008	0.999594	2.0875	2.05675	1.875	1.58456	1	5.17	1.18	1	1.1	1.15	1	4.25
hsa-miR-1295a	MIMAT0005885	0.0930471	1.06662	0.941042	0.999594	3.8475	2.71723	5.85	6.19718	6.37	1.07	5.98	1.97	7.45	13.95	1	1
hsa-miR-3144-5p	MIMAT0015014	-0.0465735	-1.03281	0.942141	0.999594	1.0975	0.07932	1.0625	0.075	1	1.07	1.18	1.14	1.1	1.15	1	1
hsa-miR-4286	MIMAT0016916	0.0786439	1.05602	0.944599	0.999594	3.59	2.91234	5.095	7.03214	1	6.24	5.98	1.14	1.1	1.3	15.61	2.37
hsa-miR-1206	MIMAT0005870	-0.0465735	-1.03281	0.944808	0.999594	1.0975	0.07932	1.0625	0.075	1	1.07	1.18	1.14	1.1	1.15	1	1
hsa-miR-21-5p	MIMAT0000076	-0.0918928	-1.06577	0.958189	0.999594	47.38	48.8889	73.9275	85.2144	7.36	19.09	116.43	46.64	40.48	1.3	196.84	57.09
hsa-miR-199b-5p	MIMAT0000263	-0.0491645	-1.03467	0.958415	0.999594	2.205	1.39211	3.4	4.73357	2.4	4.1	1.18	1.14	1.1	10.5	1	1
hsa-miR-424-5p	MIMAT0001341	0.0316863	1.02221	0.96775	0.999594	2.1325	2.09964	2.1225	1.98226	1	1.07	1.18	5.28	1.1	1.3	5.09	1
hsa-miR-587	MIMAT0003253	0.0284717	1.01993	0.972205	0.999594	2.6225	3.12615	1.965	1.04053	1	7.31	1.18	1	3.04	1.15	2.67	1
hsa-miR-25-5p	MIMAT0004498	-0.0275186	-1.01926	0.974083	0.999594	8.0275	5.65822	6.805	4.99614	14.29	10.53	1.18	6.11	6.35	13.95	2.67	4.25
hsa-miR-526a+hsa-miR-518c-5p+hsa-miR-518d-5p	MIMAT0002845	-0.0318715	-1.02234	0.975788	0.999594	4.5075	4.57586	3.9475	3.33147	1	1.07	10.68	5.28	7.45	1.15	1.05	6.14
hsa-miR-1193	MIMAT0015049	0.0182823	1.01275	0.976477	0.999594	1.0625	0.085	1.075	0.0645497	1	1.07	1.18	1	1.1	1.15	1.05	1
hsa-miR-593-3p	MIMAT0004802	-0.0184011	-1.01284	0.980823	0.999594	2.985	3.73856	2.0575	1.10819	1	1.07	1.28	8.59	1.1	1.15	2.67	3.31
hsa-miR-548aa+hsa-miR-548t-3p	MIMAT0018447	0.0182823	1.01275	0.980944	0.999594	1.0625	0.085	1.075	0.0645497	1	1.07	1.18	1	1.1	1.15	1.05	1
hsa-miR-548ad-3p	MIMAT0018946	-0.0162043	-1.0113	0.981056	0.999594	2.785	1.47172	3.39	2.81829	4.38	1.96	1.18	3.62	1.1	4.75	6.71	1
hsa-miR-764	MIMAT0010367	-0.0156028	-1.01087	0.983967	0.999594	1.9425	1.62564	2.1	2.10119	4.38	1.07	1.18	1.14	5.25	1.15	1	1
hsa-miR-10b-5p	MIMAT0000254	-0.0162507	-1.01133	0.984258	0.999594	3.1425	3.49473	2.5675	1.88862	8.35	1.07	1.18	1.97	1.1	1.3	2.67	5.2
hsa-miR-369-3p	MIMAT0000721	0.0142006	1.00989	0.986339	0.999594	3.365	2.56703	3.9325	3.91972	1.41	6.24	4.81	1	1.1	9.35	4.28	1
hsa-miR-503-3p	MIMAT0022925	0.000684932	1.00047	0.993144	0.999594	1.0625	0.085	1.0625	0.075	1	1.07	1.18	1	1.1	1.15	1	1
hsa-miR-556-5p	MIMAT0003220	0.000684932	1.00047	0.993144	0.999594	1.0625	0.085	1.0625	0.075	1	1.07	1.18	1	1.1	1.15	1	1
hsa-miR-99b-5p	MIMAT0000689	0.000684932	1.00047	0.993144	0.999594	1.0625	0.085	1.0625	0.075	1	1.07	1.18	1	1.1	1.15	1	1
hsa-let-7e-5p	MIMAT0000066	0.000684932	1.00047	0.99318	0.999594	1.0625	0.085	1.0625	0.075	1	1.07	1.18	1	1.1	1.15	1	1
hsa-let-7f-5p	MIMAT0000067	0.000684932	1.00047	0.99318	0.999594	1.0625	0.085	1.0625	0.075	1	1.07	1.18	1	1.1	1.15	1	1
hsa-let-7i-5p	MIMAT0000415	0.000684932	1.00047	0.99318	0.999594	1.0625	0.085	1.0625	0.075	1	1.07	1.18	1	1.1	1.15	1	1
hsa-miR-1-5p	MIMAT0031892	0.000684932	1.00047	0.99318	0.999594	1.0625	0.085	1.0625	0.075	1	1.07	1.18	1	1.1	1.15	1	1
hsa-miR-101-3p	MIMAT0000099	0.000684932	1.00047	0.99318	0.999594	1.0625	0.085	1.0625	0.075	1	1.07	1.18	1	1.1	1.15	1	1
hsa-miR-105-5p	MIMAT0000102	0.000684932	1.00047	0.99318	0.999594	1.0625	0.085	1.0625	0.075	1	1.07	1.18	1	1.1	1.15	1	1
hsa-miR-106b-5p	MIMAT0000680	0.000684932	1.00047	0.99318	0.999594	1.0625	0.085	1.0625	0.075	1	1.07	1.18	1	1.1	1.15	1	1
hsa-miR-10a-5p	MIMAT0000253	0.000684932	1.00047	0.99318	0.999594	1.0625	0.085	1.0625	0.075	1	1.07	1.18	1	1.1	1.15	1	1
hsa-miR-1178-3p	MIMAT0005823	0.000684932	1.00047	0.99318	0.999594	1.0625	0.085	1.0625	0.075	1	1.07	1.18	1	1.1	1.15	1	1
hsa-miR-1185-1-3p	MIMAT0022838	0.000684932	1.00047	0.99318	0.999594	1.0625	0.085	1.0625	0.075	1	1.07	1.18	1	1.1	1.15	1	1
hsa-miR-1202	MIMAT0005865	0.000684932	1.00047	0.99318	0.999594	1.0625	0.085	1.0625	0.075	1	1.07	1.18	1	1.1	1.15	1	1
hsa-miR-1204	MIMAT0005868	0.000684932	1.00047	0.99318	0.999594	1.0625	0.085	1.0625	0.075	1	1.07	1.18	1	1.1	1.15	1	1
hsa-miR-1205	MIMAT0005869	0.000684932	1.00047	0.99318	0.999594	1.0625	0.085	1.0625	0.075	1	1.07	1.18	1	1.1	1.15	1	1
hsa-miR-1224-3p	MIMAT0005459	0.000684932	1.00047	0.99318	0.999594	1.0625	0.085	1.0625	0.075	1	1.07	1.18	1	1.1	1.15	1	1
hsa-miR-1224-5p	MIMAT0005458	0.000684932	1.00047	0.99318	0.999594	1.0625	0.085	1.0625	0.075	1	1.07	1.18	1	1.1	1.15	1	1
hsa-miR-1233-3p	MIMAT0005588	0.000684932	1.00047	0.99318	0.999594	1.0625	0.085	1.0625	0.075	1	1.07	1.18	1	1.1	1.15	1	1
hsa-miR-124-3p	MIMAT0000422	0.000684932	1.00047	0.99318	0.999594	1.0625	0.085	1.0625	0.075	1	1.07	1.18	1	1.1	1.15	1	1
hsa-miR-1244	MIMAT0005896	0.000684932	1.00047	0.99318	0.999594	1.0625	0.085	1.0625	0.075	1	1.07	1.18	1	1.1	1.15	1	1
hsa-miR-1245b-3p	MIMAT0019951	0.000684932	1.00047	0.99318	0.999594	1.0625	0.085	1.0625	0.075	1	1.07	1.18	1	1.1	1.15	1	1
hsa-miR-1245b-5p	MIMAT0019950	0.000684932	1.00047	0.99318	0.999594	1.0625	0.085	1.0625	0.075	1	1.07	1.18	1	1.1	1.15	1	1
hsa-miR-1247-5p	MIMAT0005899	0.000684932	1.00047	0.99318	0.999594	1.0625	0.085	1.0625	0.075	1	1.07	1.18	1	1.1	1.15	1	1
hsa-miR-1248	MIMAT0005900	0.000684932	1.00047	0.99318	0.999594	1.0625	0.085	1.0625	0.075	1	1.07	1.18	1	1.1	1.15	1	1
hsa-miR-1249-5p	MIMAT0032029	0.000684932	1.00047	0.99318	0.999594	1.0625	0.085	1.0625	0.075	1	1.07	1.18	1	1.1	1.15	1	1
hsa-miR-1250-5p	MIMAT0005902	0.000684932	1.00047	0.99318	0.999594	1.0625	0.085	1.0625	0.075	1	1.07	1.18	1	1.1	1.15	1	1
hsa-miR-1252-5p	MIMAT0005944	0.000684932	1.00047	0.99318	0.999594	1.0625	0.085	1.0625	0.075	1	1.07	1.18	1	1.1	1.15	1	1
hsa-miR-1254	MIMAT0005905	0.000684932	1.00047	0.99318	0.999594	1.0625	0.085	1.0625	0.075	1	1.07	1.18	1	1.1	1.15	1	1
hsa-miR-1255b-5p	MIMAT0005945	0.000684932	1.00047	0.99318	0.999594	1.0625	0.085	1.0625	0.075	1	1.07	1.18	1	1.1	1.15	1	1
hsa-miR-125a-5p	MIMAT0000443	0.000684932	1.00047	0.99318	0.999594	1.0625	0.085	1.0625	0.075	1	1.07	1.18	1	1.1	1.15	1	1
hsa-miR-1260a	MIMAT0005911	0.000684932	1.00047	0.99318	0.999594	1.0625	0.085	1.0625	0.075	1	1.07	1.18	1	1.1	1.15	1	1
hsa-miR-1260b	MIMAT0015041	0.000684932	1.00047	0.99318	0.999594	1.0625	0.085	1.0625	0.075	1	1.07	1.18	1	1.1	1.15	1	1
hsa-miR-1264	MIMAT0005791	0.000684932	1.00047	0.99318	0.999594	1.0625	0.085	1.0625	0.075	1	1.07	1.18	1	1.1	1.15	1	1
hsa-miR-1266-5p	MIMAT0005920	0.000684932	1.00047	0.99318	0.999594	1.0625	0.085	1.0625	0.075	1	1.07	1.18	1	1.1	1.15	1	1
hsa-miR-1269b	MIMAT0019059	0.000684932	1.00047	0.99318	0.999594	1.0625	0.085	1.0625	0.075	1	1.07	1.18	1	1.1	1.15	1	1
hsa-miR-127-5p	MIMAT0004604	0.000684932	1.00047	0.99318	0.999594	1.0625	0.085	1.0625	0.075	1	1.07	1.18	1	1.1	1.15	1	1
hsa-miR-1271-3p	MIMAT0022712	0.000684932	1.00047	0.99318	0.999594	1.0625	0.085	1.0625	0.075	1	1.07	1.18	1	1.1	1.15	1	1
hsa-miR-1271-5p	MIMAT0005796	0.000684932	1.00047	0.99318	0.999594	1.0625	0.085	1.0625	0.075	1	1.07	1.18	1	1.1	1.15	1	1
hsa-miR-1273c	MIMAT0015017	0.000684932	1.00047	0.99318	0.999594	1.0625	0.085	1.0625	0.075	1	1.07	1.18	1	1.1	1.15	1	1
hsa-miR-1275	MIMAT0005929	0.000684932	1.00047	0.99318	0.999594	1.0625	0.085	1.0625	0.075	1	1.07	1.18	1	1.1	1.15	1	1
hsa-miR-1276	MIMAT0005930	0.000684932	1.00047	0.99318	0.999594	1.0625	0.085	1.0625	0.075	1	1.07	1.18	1	1.1	1.15	1	1
hsa-miR-1277-3p	MIMAT0005933	0.000684932	1.00047	0.99318	0.999594	1.0625	0.085	1.0625	0.075	1	1.07	1.18	1	1.1	1.15	1	1
hsa-miR-128-1-5p	MIMAT0026477	0.000684932	1.00047	0.99318	0.999594	1.0625	0.085	1.0625	0.075	1	1.07	1.18	1	1.1	1.15	1	1
hsa-miR-128-2-5p	MIMAT0031095	0.000684932	1.00047	0.99318	0.999594	1.0625	0.085	1.0625	0.075	1	1.07	1.18	1	1.1	1.15	1	1
hsa-miR-128-3p	MIMAT0000424	0.000684932	1.00047	0.99318	0.999594	1.0625	0.085	1.0625	0.075	1	1.07	1.18	1	1.1	1.15	1	1
hsa-miR-1281	MIMAT0005939	0.000684932	1.00047	0.99318	0.999594	1.0625	0.085	1.0625	0.075	1	1.07	1.18	1	1.1	1.15	1	1
hsa-miR-1283	MIMAT0005799	0.000684932	1.00047	0.99318	0.999594	1.0625	0.085	1.0625	0.075	1	1.07	1.18	1	1.1	1.15	1	1
hsa-miR-1285-3p	MIMAT0005876	0.000684932	1.00047	0.99318	0.999594	1.0625	0.085	1.0625	0.075	1	1.07	1.18	1	1.1	1.15	1	1
hsa-miR-1287-3p	MIMAT0026738	0.000684932	1.00047	0.99318	0.999594	1.0625	0.085	1.0625	0.075	1	1.07	1.18	1	1.1	1.15	1	1
hsa-miR-1288-3p	MIMAT0005942	0.000684932	1.00047	0.99318	0.999594	1.0625	0.085	1.0625	0.075	1	1.07	1.18	1	1.1	1.15	1	1
hsa-miR-1289	MIMAT0005879	0.000684932	1.00047	0.99318	0.999594	1.0625	0.085	1.0625	0.075	1	1.07	1.18	1	1.1	1.15	1	1
hsa-miR-129-2-3p	MIMAT0004605	0.000684932	1.00047	0.99318	0.999594	1.0625	0.085	1.0625	0.075	1	1.07	1.18	1	1.1	1.15	1	1
hsa-miR-129-5p	MIMAT0000242	0.000684932	1.00047	0.99318	0.999594	1.0625	0.085	1.0625	0.075	1	1.07	1.18	1	1.1	1.15	1	1
hsa-miR-1291	MIMAT0005881	0.000684932	1.00047	0.99318	0.999594	1.0625	0.085	1.0625	0.075	1	1.07	1.18	1	1.1	1.15	1	1
hsa-miR-1296-5p	MIMAT0005794	0.000684932	1.00047	0.99318	0.999594	1.0625	0.085	1.0625	0.075	1	1.07	1.18	1	1.1	1.15	1	1
hsa-miR-1297	MIMAT0005886	0.000684932	1.00047	0.99318	0.999594	1.0625	0.085	1.0625	0.075	1	1.07	1.18	1	1.1	1.15	1	1
hsa-miR-1299	MIMAT0005887	0.000684932	1.00047	0.99318	0.999594	1.0625	0.085	1.0625	0.075	1	1.07	1.18	1	1.1	1.15	1	1
hsa-miR-1301-3p	MIMAT0005797	0.000684932	1.00047	0.99318	0.999594	1.0625	0.085	1.0625	0.075	1	1.07	1.18	1	1.1	1.15	1	1
hsa-miR-1303	MIMAT0005891	0.000684932	1.00047	0.99318	0.999594	1.0625	0.085	1.0625	0.075	1	1.07	1.18	1	1.1	1.15	1	1
hsa-miR-1304-3p	MIMAT0022720	0.000684932	1.00047	0.99318	0.999594	1.0625	0.085	1.0625	0.075	1	1.07	1.18	1	1.1	1.15	1	1
hsa-miR-1306-5p	MIMAT0022726	0.000684932	1.00047	0.99318	0.999594	1.0625	0.085	1.0625	0.075	1	1.07	1.18	1	1.1	1.15	1	1
hsa-miR-130b-3p	MIMAT0000691	0.000684932	1.00047	0.99318	0.999594	1.0625	0.085	1.0625	0.075	1	1.07	1.18	1	1.1	1.15	1	1
hsa-miR-133b	MIMAT0000770	0.000684932	1.00047	0.99318	0.999594	1.0625	0.085	1.0625	0.075	1	1.07	1.18	1	1.1	1.15	1	1
hsa-miR-134-5p+hsa-miR-6728-5p	MIMAT0000447	0.000684932	1.00047	0.99318	0.999594	1.0625	0.085	1.0625	0.075	1	1.07	1.18	1	1.1	1.15	1	1
hsa-miR-135a-5p	MIMAT0000428	0.000684932	1.00047	0.99318	0.999594	1.0625	0.085	1.0625	0.075	1	1.07	1.18	1	1.1	1.15	1	1
hsa-miR-136-5p	MIMAT0000448	0.000684932	1.00047	0.99318	0.999594	1.0625	0.085	1.0625	0.075	1	1.07	1.18	1	1.1	1.15	1	1
hsa-miR-137	MIMAT0000429	0.000684932	1.00047	0.99318	0.999594	1.0625	0.085	1.0625	0.075	1	1.07	1.18	1	1.1	1.15	1	1
hsa-miR-139-5p	MIMAT0000250	0.000684932	1.00047	0.99318	0.999594	1.0625	0.085	1.0625	0.075	1	1.07	1.18	1	1.1	1.15	1	1
hsa-miR-140-3p	MIMAT0004597	0.000684932	1.00047	0.99318	0.999594	1.0625	0.085	1.0625	0.075	1	1.07	1.18	1	1.1	1.15	1	1
hsa-miR-142-5p	MIMAT0000433	0.000684932	1.00047	0.99318	0.999594	1.0625	0.085	1.0625	0.075	1	1.07	1.18	1	1.1	1.15	1	1
hsa-miR-143-3p	MIMAT0000435	0.000684932	1.00047	0.99318	0.999594	1.0625	0.085	1.0625	0.075	1	1.07	1.18	1	1.1	1.15	1	1
hsa-miR-145-5p	MIMAT0000437	0.000684932	1.00047	0.99318	0.999594	1.0625	0.085	1.0625	0.075	1	1.07	1.18	1	1.1	1.15	1	1
hsa-miR-1469	MIMAT0007347	0.000684932	1.00047	0.99318	0.999594	1.0625	0.085	1.0625	0.075	1	1.07	1.18	1	1.1	1.15	1	1
hsa-miR-146b-3p	MIMAT0004766	0.000684932	1.00047	0.99318	0.999594	1.0625	0.085	1.0625	0.075	1	1.07	1.18	1	1.1	1.15	1	1
hsa-miR-146b-5p	MIMAT0002809	0.000684932	1.00047	0.99318	0.999594	1.0625	0.085	1.0625	0.075	1	1.07	1.18	1	1.1	1.15	1	1
hsa-miR-151a-5p	MIMAT0004697	0.000684932	1.00047	0.99318	0.999594	1.0625	0.085	1.0625	0.075	1	1.07	1.18	1	1.1	1.15	1	1
hsa-miR-152-3p	MIMAT0000438	0.000684932	1.00047	0.99318	0.999594	1.0625	0.085	1.0625	0.075	1	1.07	1.18	1	1.1	1.15	1	1
hsa-miR-152-5p	MIMAT0026479	0.000684932	1.00047	0.99318	0.999594	1.0625	0.085	1.0625	0.075	1	1.07	1.18	1	1.1	1.15	1	1
hsa-miR-153-3p	MIMAT0000439	0.000684932	1.00047	0.99318	0.999594	1.0625	0.085	1.0625	0.075	1	1.07	1.18	1	1.1	1.15	1	1
hsa-miR-1537-3p	MIMAT0007399	0.000684932	1.00047	0.99318	0.999594	1.0625	0.085	1.0625	0.075	1	1.07	1.18	1	1.1	1.15	1	1
hsa-miR-154-5p	MIMAT0000452	0.000684932	1.00047	0.99318	0.999594	1.0625	0.085	1.0625	0.075	1	1.07	1.18	1	1.1	1.15	1	1
hsa-miR-155-5p	MIMAT0000646	0.000684932	1.00047	0.99318	0.999594	1.0625	0.085	1.0625	0.075	1	1.07	1.18	1	1.1	1.15	1	1
hsa-miR-181b-5p+hsa-miR-181d-5p	MIMAT0000257	0.000684932	1.00047	0.99318	0.999594	1.0625	0.085	1.0625	0.075	1	1.07	1.18	1	1.1	1.15	1	1
hsa-miR-181c-5p	MIMAT0000258	0.000684932	1.00047	0.99318	0.999594	1.0625	0.085	1.0625	0.075	1	1.07	1.18	1	1.1	1.15	1	1
hsa-miR-182-3p	MIMAT0000260	0.000684932	1.00047	0.99318	0.999594	1.0625	0.085	1.0625	0.075	1	1.07	1.18	1	1.1	1.15	1	1
hsa-miR-182-5p	MIMAT0000259	0.000684932	1.00047	0.99318	0.999594	1.0625	0.085	1.0625	0.075	1	1.07	1.18	1	1.1	1.15	1	1
hsa-miR-188-3p	MIMAT0004613	0.000684932	1.00047	0.99318	0.999594	1.0625	0.085	1.0625	0.075	1	1.07	1.18	1	1.1	1.15	1	1
hsa-miR-18b-5p	MIMAT0001412	0.000684932	1.00047	0.99318	0.999594	1.0625	0.085	1.0625	0.075	1	1.07	1.18	1	1.1	1.15	1	1
hsa-miR-1908-3p	MIMAT0026916	0.000684932	1.00047	0.99318	0.999594	1.0625	0.085	1.0625	0.075	1	1.07	1.18	1	1.1	1.15	1	1
hsa-miR-1908-5p	MIMAT0007881	0.000684932	1.00047	0.99318	0.999594	1.0625	0.085	1.0625	0.075	1	1.07	1.18	1	1.1	1.15	1	1
hsa-miR-1909-3p	MIMAT0007883	0.000684932	1.00047	0.99318	0.999594	1.0625	0.085	1.0625	0.075	1	1.07	1.18	1	1.1	1.15	1	1
hsa-miR-190a-3p	MIMAT0026482	0.000684932	1.00047	0.99318	0.999594	1.0625	0.085	1.0625	0.075	1	1.07	1.18	1	1.1	1.15	1	1
hsa-miR-190b	MIMAT0004929	0.000684932	1.00047	0.99318	0.999594	1.0625	0.085	1.0625	0.075	1	1.07	1.18	1	1.1	1.15	1	1
hsa-miR-1910-3p	MIMAT0026917	0.000684932	1.00047	0.99318	0.999594	1.0625	0.085	1.0625	0.075	1	1.07	1.18	1	1.1	1.15	1	1
hsa-miR-1915-3p	MIMAT0007892	0.000684932	1.00047	0.99318	0.999594	1.0625	0.085	1.0625	0.075	1	1.07	1.18	1	1.1	1.15	1	1
hsa-miR-193b-3p	MIMAT0002819	0.000684932	1.00047	0.99318	0.999594	1.0625	0.085	1.0625	0.075	1	1.07	1.18	1	1.1	1.15	1	1
hsa-miR-194-5p	MIMAT0000460	0.000684932	1.00047	0.99318	0.999594	1.0625	0.085	1.0625	0.075	1	1.07	1.18	1	1.1	1.15	1	1
hsa-miR-195-5p	MIMAT0000461	0.000684932	1.00047	0.99318	0.999594	1.0625	0.085	1.0625	0.075	1	1.07	1.18	1	1.1	1.15	1	1
hsa-miR-196b-5p	MIMAT0001080	0.000684932	1.00047	0.99318	0.999594	1.0625	0.085	1.0625	0.075	1	1.07	1.18	1	1.1	1.15	1	1
hsa-miR-197-3p	MIMAT0000227	0.000684932	1.00047	0.99318	0.999594	1.0625	0.085	1.0625	0.075	1	1.07	1.18	1	1.1	1.15	1	1
hsa-miR-198	MIMAT0000228	0.000684932	1.00047	0.99318	0.999594	1.0625	0.085	1.0625	0.075	1	1.07	1.18	1	1.1	1.15	1	1
hsa-miR-202-3p	MIMAT0002811	0.000684932	1.00047	0.99318	0.999594	1.0625	0.085	1.0625	0.075	1	1.07	1.18	1	1.1	1.15	1	1
hsa-miR-203a-3p	MIMAT0000264	0.000684932	1.00047	0.99318	0.999594	1.0625	0.085	1.0625	0.075	1	1.07	1.18	1	1.1	1.15	1	1
hsa-miR-204-5p	MIMAT0000265	0.000684932	1.00047	0.99318	0.999594	1.0625	0.085	1.0625	0.075	1	1.07	1.18	1	1.1	1.15	1	1
hsa-miR-208b-5p	MIMAT0026722	0.000684932	1.00047	0.99318	0.999594	1.0625	0.085	1.0625	0.075	1	1.07	1.18	1	1.1	1.15	1	1
hsa-miR-211-3p	MIMAT0022694	0.000684932	1.00047	0.99318	0.999594	1.0625	0.085	1.0625	0.075	1	1.07	1.18	1	1.1	1.15	1	1
hsa-miR-2110	MIMAT0010133	0.000684932	1.00047	0.99318	0.999594	1.0625	0.085	1.0625	0.075	1	1.07	1.18	1	1.1	1.15	1	1
hsa-miR-2113	MIMAT0009206	0.000684932	1.00047	0.99318	0.999594	1.0625	0.085	1.0625	0.075	1	1.07	1.18	1	1.1	1.15	1	1
hsa-miR-2116-5p	MIMAT0011160	0.000684932	1.00047	0.99318	0.999594	1.0625	0.085	1.0625	0.075	1	1.07	1.18	1	1.1	1.15	1	1
hsa-miR-2117	MIMAT0011162	0.000684932	1.00047	0.99318	0.999594	1.0625	0.085	1.0625	0.075	1	1.07	1.18	1	1.1	1.15	1	1
hsa-miR-214-3p	MIMAT0000271	0.000684932	1.00047	0.99318	0.999594	1.0625	0.085	1.0625	0.075	1	1.07	1.18	1	1.1	1.15	1	1
hsa-miR-215-5p	MIMAT0000272	0.000684932	1.00047	0.99318	0.999594	1.0625	0.085	1.0625	0.075	1	1.07	1.18	1	1.1	1.15	1	1
hsa-miR-218-5p	MIMAT0000275	0.000684932	1.00047	0.99318	0.999594	1.0625	0.085	1.0625	0.075	1	1.07	1.18	1	1.1	1.15	1	1
hsa-miR-219a-1-3p	MIMAT0004567	0.000684932	1.00047	0.99318	0.999594	1.0625	0.085	1.0625	0.075	1	1.07	1.18	1	1.1	1.15	1	1
hsa-miR-219a-2-3p	MIMAT0004675	0.000684932	1.00047	0.99318	0.999594	1.0625	0.085	1.0625	0.075	1	1.07	1.18	1	1.1	1.15	1	1
hsa-miR-219a-5p	MIMAT0000276	0.000684932	1.00047	0.99318	0.999594	1.0625	0.085	1.0625	0.075	1	1.07	1.18	1	1.1	1.15	1	1
hsa-miR-219b-3p	MIMAT0019748	0.000684932	1.00047	0.99318	0.999594	1.0625	0.085	1.0625	0.075	1	1.07	1.18	1	1.1	1.15	1	1
hsa-miR-221-5p	MIMAT0004568	0.000684932	1.00047	0.99318	0.999594	1.0625	0.085	1.0625	0.075	1	1.07	1.18	1	1.1	1.15	1	1
hsa-miR-224-5p	MIMAT0000281	0.000684932	1.00047	0.99318	0.999594	1.0625	0.085	1.0625	0.075	1	1.07	1.18	1	1.1	1.15	1	1
hsa-miR-2278	MIMAT0011778	0.000684932	1.00047	0.99318	0.999594	1.0625	0.085	1.0625	0.075	1	1.07	1.18	1	1.1	1.15	1	1
hsa-miR-2682-5p	MIMAT0013517	0.000684932	1.00047	0.99318	0.999594	1.0625	0.085	1.0625	0.075	1	1.07	1.18	1	1.1	1.15	1	1
hsa-miR-27a-3p	MIMAT0000084	0.000684932	1.00047	0.99318	0.999594	1.0625	0.085	1.0625	0.075	1	1.07	1.18	1	1.1	1.15	1	1
hsa-miR-27b-3p	MIMAT0000419	0.000684932	1.00047	0.99318	0.999594	1.0625	0.085	1.0625	0.075	1	1.07	1.18	1	1.1	1.15	1	1
hsa-miR-296-3p	MIMAT0004679	0.000684932	1.00047	0.99318	0.999594	1.0625	0.085	1.0625	0.075	1	1.07	1.18	1	1.1	1.15	1	1
hsa-miR-296-5p	MIMAT0000690	0.000684932	1.00047	0.99318	0.999594	1.0625	0.085	1.0625	0.075	1	1.07	1.18	1	1.1	1.15	1	1
hsa-miR-297	MIMAT0004450	0.000684932	1.00047	0.99318	0.999594	1.0625	0.085	1.0625	0.075	1	1.07	1.18	1	1.1	1.15	1	1
hsa-miR-298	MIMAT0004901	0.000684932	1.00047	0.99318	0.999594	1.0625	0.085	1.0625	0.075	1	1.07	1.18	1	1.1	1.15	1	1
hsa-miR-299-3p	MIMAT0000687	0.000684932	1.00047	0.99318	0.999594	1.0625	0.085	1.0625	0.075	1	1.07	1.18	1	1.1	1.15	1	1
hsa-miR-300	MIMAT0004903	0.000684932	1.00047	0.99318	0.999594	1.0625	0.085	1.0625	0.075	1	1.07	1.18	1	1.1	1.15	1	1
hsa-miR-302a-5p	MIMAT0000683	0.000684932	1.00047	0.99318	0.999594	1.0625	0.085	1.0625	0.075	1	1.07	1.18	1	1.1	1.15	1	1
hsa-miR-302c-3p	MIMAT0000717	0.000684932	1.00047	0.99318	0.999594	1.0625	0.085	1.0625	0.075	1	1.07	1.18	1	1.1	1.15	1	1
hsa-miR-302f	MIMAT0005932	0.000684932	1.00047	0.99318	0.999594	1.0625	0.085	1.0625	0.075	1	1.07	1.18	1	1.1	1.15	1	1
hsa-miR-3065-5p	MIMAT0015066	0.000684932	1.00047	0.99318	0.999594	1.0625	0.085	1.0625	0.075	1	1.07	1.18	1	1.1	1.15	1	1
hsa-miR-3074-3p	MIMAT0015027	0.000684932	1.00047	0.99318	0.999594	1.0625	0.085	1.0625	0.075	1	1.07	1.18	1	1.1	1.15	1	1
hsa-miR-31-5p	MIMAT0000089	0.000684932	1.00047	0.99318	0.999594	1.0625	0.085	1.0625	0.075	1	1.07	1.18	1	1.1	1.15	1	1
hsa-miR-3127-5p	MIMAT0014990	0.000684932	1.00047	0.99318	0.999594	1.0625	0.085	1.0625	0.075	1	1.07	1.18	1	1.1	1.15	1	1
hsa-miR-3130-3p	MIMAT0014994	0.000684932	1.00047	0.99318	0.999594	1.0625	0.085	1.0625	0.075	1	1.07	1.18	1	1.1	1.15	1	1
hsa-miR-3131	MIMAT0014996	0.000684932	1.00047	0.99318	0.999594	1.0625	0.085	1.0625	0.075	1	1.07	1.18	1	1.1	1.15	1	1
hsa-miR-3136-5p	MIMAT0015003	0.000684932	1.00047	0.99318	0.999594	1.0625	0.085	1.0625	0.075	1	1.07	1.18	1	1.1	1.15	1	1
hsa-miR-3140-3p	MIMAT0015008	0.000684932	1.00047	0.99318	0.999594	1.0625	0.085	1.0625	0.075	1	1.07	1.18	1	1.1	1.15	1	1
hsa-miR-3140-5p	MIMAT0019204	0.000684932	1.00047	0.99318	0.999594	1.0625	0.085	1.0625	0.075	1	1.07	1.18	1	1.1	1.15	1	1
hsa-miR-3150b-3p	MIMAT0018194	0.000684932	1.00047	0.99318	0.999594	1.0625	0.085	1.0625	0.075	1	1.07	1.18	1	1.1	1.15	1	1
hsa-miR-3151-5p	MIMAT0015024	0.000684932	1.00047	0.99318	0.999594	1.0625	0.085	1.0625	0.075	1	1.07	1.18	1	1.1	1.15	1	1
hsa-miR-3158-3p	MIMAT0015032	0.000684932	1.00047	0.99318	0.999594	1.0625	0.085	1.0625	0.075	1	1.07	1.18	1	1.1	1.15	1	1
hsa-miR-3161	MIMAT0015035	0.000684932	1.00047	0.99318	0.999594	1.0625	0.085	1.0625	0.075	1	1.07	1.18	1	1.1	1.15	1	1
hsa-miR-3164	MIMAT0015038	0.000684932	1.00047	0.99318	0.999594	1.0625	0.085	1.0625	0.075	1	1.07	1.18	1	1.1	1.15	1	1
hsa-miR-3179	MIMAT0015056	0.000684932	1.00047	0.99318	0.999594	1.0625	0.085	1.0625	0.075	1	1.07	1.18	1	1.1	1.15	1	1
hsa-miR-3180-3p	MIMAT0015058	0.000684932	1.00047	0.99318	0.999594	1.0625	0.085	1.0625	0.075	1	1.07	1.18	1	1.1	1.15	1	1
hsa-miR-3180-5p	MIMAT0015057	0.000684932	1.00047	0.99318	0.999594	1.0625	0.085	1.0625	0.075	1	1.07	1.18	1	1.1	1.15	1	1
hsa-miR-3185	MIMAT0015065	0.000684932	1.00047	0.99318	0.999594	1.0625	0.085	1.0625	0.075	1	1.07	1.18	1	1.1	1.15	1	1
hsa-miR-3190-3p	MIMAT0022839	0.000684932	1.00047	0.99318	0.999594	1.0625	0.085	1.0625	0.075	1	1.07	1.18	1	1.1	1.15	1	1
hsa-miR-3192-5p	MIMAT0015076	0.000684932	1.00047	0.99318	0.999594	1.0625	0.085	1.0625	0.075	1	1.07	1.18	1	1.1	1.15	1	1
hsa-miR-3195	MIMAT0015079	0.000684932	1.00047	0.99318	0.999594	1.0625	0.085	1.0625	0.075	1	1.07	1.18	1	1.1	1.15	1	1
hsa-miR-3196	MIMAT0015080	0.000684932	1.00047	0.99318	0.999594	1.0625	0.085	1.0625	0.075	1	1.07	1.18	1	1.1	1.15	1	1
hsa-miR-32-5p	MIMAT0000090	0.000684932	1.00047	0.99318	0.999594	1.0625	0.085	1.0625	0.075	1	1.07	1.18	1	1.1	1.15	1	1
hsa-miR-3202	MIMAT0015089	0.000684932	1.00047	0.99318	0.999594	1.0625	0.085	1.0625	0.075	1	1.07	1.18	1	1.1	1.15	1	1
hsa-miR-320a	MIMAT0000510	0.000684932	1.00047	0.99318	0.999594	1.0625	0.085	1.0625	0.075	1	1.07	1.18	1	1.1	1.15	1	1
hsa-miR-320b	MIMAT0005792	0.000684932	1.00047	0.99318	0.999594	1.0625	0.085	1.0625	0.075	1	1.07	1.18	1	1.1	1.15	1	1
hsa-miR-320c	MIMAT0005793	0.000684932	1.00047	0.99318	0.999594	1.0625	0.085	1.0625	0.075	1	1.07	1.18	1	1.1	1.15	1	1
hsa-miR-323a-5p	MIMAT0004696	0.000684932	1.00047	0.99318	0.999594	1.0625	0.085	1.0625	0.075	1	1.07	1.18	1	1.1	1.15	1	1
hsa-miR-323b-5p	MIMAT0001630	0.000684932	1.00047	0.99318	0.999594	1.0625	0.085	1.0625	0.075	1	1.07	1.18	1	1.1	1.15	1	1
hsa-miR-324-5p	MIMAT0000761	0.000684932	1.00047	0.99318	0.999594	1.0625	0.085	1.0625	0.075	1	1.07	1.18	1	1.1	1.15	1	1
hsa-miR-326	MIMAT0000756	0.000684932	1.00047	0.99318	0.999594	1.0625	0.085	1.0625	0.075	1	1.07	1.18	1	1.1	1.15	1	1
hsa-miR-328-3p	MIMAT0000752	0.000684932	1.00047	0.99318	0.999594	1.0625	0.085	1.0625	0.075	1	1.07	1.18	1	1.1	1.15	1	1
hsa-miR-329-3p	MIMAT0001629	0.000684932	1.00047	0.99318	0.999594	1.0625	0.085	1.0625	0.075	1	1.07	1.18	1	1.1	1.15	1	1
hsa-miR-329-5p	MIMAT0026555	0.000684932	1.00047	0.99318	0.999594	1.0625	0.085	1.0625	0.075	1	1.07	1.18	1	1.1	1.15	1	1
hsa-miR-330-3p	MIMAT0000751	0.000684932	1.00047	0.99318	0.999594	1.0625	0.085	1.0625	0.075	1	1.07	1.18	1	1.1	1.15	1	1
hsa-miR-330-5p	MIMAT0004693	0.000684932	1.00047	0.99318	0.999594	1.0625	0.085	1.0625	0.075	1	1.07	1.18	1	1.1	1.15	1	1
hsa-miR-331-3p	MIMAT0000760	0.000684932	1.00047	0.99318	0.999594	1.0625	0.085	1.0625	0.075	1	1.07	1.18	1	1.1	1.15	1	1
hsa-miR-331-5p	MIMAT0004700	0.000684932	1.00047	0.99318	0.999594	1.0625	0.085	1.0625	0.075	1	1.07	1.18	1	1.1	1.15	1	1
hsa-miR-338-5p	MIMAT0004701	0.000684932	1.00047	0.99318	0.999594	1.0625	0.085	1.0625	0.075	1	1.07	1.18	1	1.1	1.15	1	1
hsa-miR-339-3p	MIMAT0004702	0.000684932	1.00047	0.99318	0.999594	1.0625	0.085	1.0625	0.075	1	1.07	1.18	1	1.1	1.15	1	1
hsa-miR-339-5p	MIMAT0000764	0.000684932	1.00047	0.99318	0.999594	1.0625	0.085	1.0625	0.075	1	1.07	1.18	1	1.1	1.15	1	1
hsa-miR-33a-5p	MIMAT0000091	0.000684932	1.00047	0.99318	0.999594	1.0625	0.085	1.0625	0.075	1	1.07	1.18	1	1.1	1.15	1	1
hsa-miR-342-5p	MIMAT0004694	0.000684932	1.00047	0.99318	0.999594	1.0625	0.085	1.0625	0.075	1	1.07	1.18	1	1.1	1.15	1	1
hsa-miR-345-5p	MIMAT0000772	0.000684932	1.00047	0.99318	0.999594	1.0625	0.085	1.0625	0.075	1	1.07	1.18	1	1.1	1.15	1	1
hsa-miR-34b-3p	MIMAT0004676	0.000684932	1.00047	0.99318	0.999594	1.0625	0.085	1.0625	0.075	1	1.07	1.18	1	1.1	1.15	1	1
hsa-miR-34c-5p	MIMAT0000686	0.000684932	1.00047	0.99318	0.999594	1.0625	0.085	1.0625	0.075	1	1.07	1.18	1	1.1	1.15	1	1
hsa-miR-3605-3p	MIMAT0017982	0.000684932	1.00047	0.99318	0.999594	1.0625	0.085	1.0625	0.075	1	1.07	1.18	1	1.1	1.15	1	1
hsa-miR-361-3p	MIMAT0004682	0.000684932	1.00047	0.99318	0.999594	1.0625	0.085	1.0625	0.075	1	1.07	1.18	1	1.1	1.15	1	1
hsa-miR-3613-5p	MIMAT0017990	0.000684932	1.00047	0.99318	0.999594	1.0625	0.085	1.0625	0.075	1	1.07	1.18	1	1.1	1.15	1	1
hsa-miR-3614-3p	MIMAT0017993	0.000684932	1.00047	0.99318	0.999594	1.0625	0.085	1.0625	0.075	1	1.07	1.18	1	1.1	1.15	1	1
hsa-miR-363-5p	MIMAT0003385	0.000684932	1.00047	0.99318	0.999594	1.0625	0.085	1.0625	0.075	1	1.07	1.18	1	1.1	1.15	1	1
hsa-miR-365b-5p	MIMAT0022833	0.000684932	1.00047	0.99318	0.999594	1.0625	0.085	1.0625	0.075	1	1.07	1.18	1	1.1	1.15	1	1
hsa-miR-367-3p	MIMAT0000719	0.000684932	1.00047	0.99318	0.999594	1.0625	0.085	1.0625	0.075	1	1.07	1.18	1	1.1	1.15	1	1
hsa-miR-369-5p	MIMAT0001621	0.000684932	1.00047	0.99318	0.999594	1.0625	0.085	1.0625	0.075	1	1.07	1.18	1	1.1	1.15	1	1
hsa-miR-3690	MIMAT0018119	0.000684932	1.00047	0.99318	0.999594	1.0625	0.085	1.0625	0.075	1	1.07	1.18	1	1.1	1.15	1	1
hsa-miR-370-5p	MIMAT0026483	0.000684932	1.00047	0.99318	0.999594	1.0625	0.085	1.0625	0.075	1	1.07	1.18	1	1.1	1.15	1	1
hsa-miR-371b-5p	MIMAT0019892	0.000684932	1.00047	0.99318	0.999594	1.0625	0.085	1.0625	0.075	1	1.07	1.18	1	1.1	1.15	1	1
hsa-miR-373-3p	MIMAT0000726	0.000684932	1.00047	0.99318	0.999594	1.0625	0.085	1.0625	0.075	1	1.07	1.18	1	1.1	1.15	1	1
hsa-miR-374a-3p	MIMAT0004688	0.000684932	1.00047	0.99318	0.999594	1.0625	0.085	1.0625	0.075	1	1.07	1.18	1	1.1	1.15	1	1
hsa-miR-374b-5p	MIMAT0004955	0.000684932	1.00047	0.99318	0.999594	1.0625	0.085	1.0625	0.075	1	1.07	1.18	1	1.1	1.15	1	1
hsa-miR-374c-5p	MIMAT0018443	0.000684932	1.00047	0.99318	0.999594	1.0625	0.085	1.0625	0.075	1	1.07	1.18	1	1.1	1.15	1	1
hsa-miR-375	MIMAT0000728	0.000684932	1.00047	0.99318	0.999594	1.0625	0.085	1.0625	0.075	1	1.07	1.18	1	1.1	1.15	1	1
hsa-miR-376a-2-5p	MIMAT0022928	0.000684932	1.00047	0.99318	0.999594	1.0625	0.085	1.0625	0.075	1	1.07	1.18	1	1.1	1.15	1	1
hsa-miR-376b-3p	MIMAT0002172	0.000684932	1.00047	0.99318	0.999594	1.0625	0.085	1.0625	0.075	1	1.07	1.18	1	1.1	1.15	1	1
hsa-miR-376c-5p	MIMAT0022861	0.000684932	1.00047	0.99318	0.999594	1.0625	0.085	1.0625	0.075	1	1.07	1.18	1	1.1	1.15	1	1
hsa-miR-378c	MIMAT0016847	0.000684932	1.00047	0.99318	0.999594	1.0625	0.085	1.0625	0.075	1	1.07	1.18	1	1.1	1.15	1	1
hsa-miR-381-5p	MIMAT0022862	0.000684932	1.00047	0.99318	0.999594	1.0625	0.085	1.0625	0.075	1	1.07	1.18	1	1.1	1.15	1	1
hsa-miR-382-3p	MIMAT0022697	0.000684932	1.00047	0.99318	0.999594	1.0625	0.085	1.0625	0.075	1	1.07	1.18	1	1.1	1.15	1	1
hsa-miR-383-5p	MIMAT0000738	0.000684932	1.00047	0.99318	0.999594	1.0625	0.085	1.0625	0.075	1	1.07	1.18	1	1.1	1.15	1	1
hsa-miR-384	MIMAT0001075	0.000684932	1.00047	0.99318	0.999594	1.0625	0.085	1.0625	0.075	1	1.07	1.18	1	1.1	1.15	1	1
hsa-miR-3916	MIMAT0018190	0.000684932	1.00047	0.99318	0.999594	1.0625	0.085	1.0625	0.075	1	1.07	1.18	1	1.1	1.15	1	1
hsa-miR-3918	MIMAT0018192	0.000684932	1.00047	0.99318	0.999594	1.0625	0.085	1.0625	0.075	1	1.07	1.18	1	1.1	1.15	1	1
hsa-miR-409-3p	MIMAT0001639	0.000684932	1.00047	0.99318	0.999594	1.0625	0.085	1.0625	0.075	1	1.07	1.18	1	1.1	1.15	1	1
hsa-miR-409-5p	MIMAT0001638	0.000684932	1.00047	0.99318	0.999594	1.0625	0.085	1.0625	0.075	1	1.07	1.18	1	1.1	1.15	1	1
hsa-miR-410-3p	MIMAT0002171	0.000684932	1.00047	0.99318	0.999594	1.0625	0.085	1.0625	0.075	1	1.07	1.18	1	1.1	1.15	1	1
hsa-miR-412-3p	MIMAT0002170	0.000684932	1.00047	0.99318	0.999594	1.0625	0.085	1.0625	0.075	1	1.07	1.18	1	1.1	1.15	1	1
hsa-miR-422a	MIMAT0001339	0.000684932	1.00047	0.99318	0.999594	1.0625	0.085	1.0625	0.075	1	1.07	1.18	1	1.1	1.15	1	1
hsa-miR-425-5p	MIMAT0003393	0.000684932	1.00047	0.99318	0.999594	1.0625	0.085	1.0625	0.075	1	1.07	1.18	1	1.1	1.15	1	1
hsa-miR-429	MIMAT0001536	0.000684932	1.00047	0.99318	0.999594	1.0625	0.085	1.0625	0.075	1	1.07	1.18	1	1.1	1.15	1	1
hsa-miR-431-5p	MIMAT0001625	0.000684932	1.00047	0.99318	0.999594	1.0625	0.085	1.0625	0.075	1	1.07	1.18	1	1.1	1.15	1	1
hsa-miR-432-5p	MIMAT0002814	0.000684932	1.00047	0.99318	0.999594	1.0625	0.085	1.0625	0.075	1	1.07	1.18	1	1.1	1.15	1	1
hsa-miR-433-3p	MIMAT0001627	0.000684932	1.00047	0.99318	0.999594	1.0625	0.085	1.0625	0.075	1	1.07	1.18	1	1.1	1.15	1	1
hsa-miR-4421	MIMAT0018934	0.000684932	1.00047	0.99318	0.999594	1.0625	0.085	1.0625	0.075	1	1.07	1.18	1	1.1	1.15	1	1
hsa-miR-4431	MIMAT0018947	0.000684932	1.00047	0.99318	0.999594	1.0625	0.085	1.0625	0.075	1	1.07	1.18	1	1.1	1.15	1	1
hsa-miR-4435	MIMAT0018951	0.000684932	1.00047	0.99318	0.999594	1.0625	0.085	1.0625	0.075	1	1.07	1.18	1	1.1	1.15	1	1
hsa-miR-4448	MIMAT0018967	0.000684932	1.00047	0.99318	0.999594	1.0625	0.085	1.0625	0.075	1	1.07	1.18	1	1.1	1.15	1	1
hsa-miR-4458	MIMAT0018980	0.000684932	1.00047	0.99318	0.999594	1.0625	0.085	1.0625	0.075	1	1.07	1.18	1	1.1	1.15	1	1
hsa-miR-4485-3p	MIMAT0019019	0.000684932	1.00047	0.99318	0.999594	1.0625	0.085	1.0625	0.075	1	1.07	1.18	1	1.1	1.15	1	1
hsa-miR-449a	MIMAT0001541	0.000684932	1.00047	0.99318	0.999594	1.0625	0.085	1.0625	0.075	1	1.07	1.18	1	1.1	1.15	1	1
hsa-miR-449c-5p	MIMAT0010251	0.000684932	1.00047	0.99318	0.999594	1.0625	0.085	1.0625	0.075	1	1.07	1.18	1	1.1	1.15	1	1
hsa-miR-450a-1-3p	MIMAT0022700	0.000684932	1.00047	0.99318	0.999594	1.0625	0.085	1.0625	0.075	1	1.07	1.18	1	1.1	1.15	1	1
hsa-miR-450b-5p	MIMAT0004909	0.000684932	1.00047	0.99318	0.999594	1.0625	0.085	1.0625	0.075	1	1.07	1.18	1	1.1	1.15	1	1
hsa-miR-452-5p	MIMAT0001635	0.000684932	1.00047	0.99318	0.999594	1.0625	0.085	1.0625	0.075	1	1.07	1.18	1	1.1	1.15	1	1
hsa-miR-4521	MIMAT0019058	0.000684932	1.00047	0.99318	0.999594	1.0625	0.085	1.0625	0.075	1	1.07	1.18	1	1.1	1.15	1	1
hsa-miR-4524a-5p	MIMAT0019062	0.000684932	1.00047	0.99318	0.999594	1.0625	0.085	1.0625	0.075	1	1.07	1.18	1	1.1	1.15	1	1
hsa-miR-4532	MIMAT0019071	0.000684932	1.00047	0.99318	0.999594	1.0625	0.085	1.0625	0.075	1	1.07	1.18	1	1.1	1.15	1	1
hsa-miR-455-3p	MIMAT0004784	0.000684932	1.00047	0.99318	0.999594	1.0625	0.085	1.0625	0.075	1	1.07	1.18	1	1.1	1.15	1	1
hsa-miR-4707-3p	MIMAT0019808	0.000684932	1.00047	0.99318	0.999594	1.0625	0.085	1.0625	0.075	1	1.07	1.18	1	1.1	1.15	1	1
hsa-miR-4787-3p	MIMAT0019957	0.000684932	1.00047	0.99318	0.999594	1.0625	0.085	1.0625	0.075	1	1.07	1.18	1	1.1	1.15	1	1
hsa-miR-4792	MIMAT0019964	0.000684932	1.00047	0.99318	0.999594	1.0625	0.085	1.0625	0.075	1	1.07	1.18	1	1.1	1.15	1	1
hsa-miR-483-3p	MIMAT0002173	0.000684932	1.00047	0.99318	0.999594	1.0625	0.085	1.0625	0.075	1	1.07	1.18	1	1.1	1.15	1	1
hsa-miR-483-5p	MIMAT0004761	0.000684932	1.00047	0.99318	0.999594	1.0625	0.085	1.0625	0.075	1	1.07	1.18	1	1.1	1.15	1	1
hsa-miR-484	MIMAT0002174	0.000684932	1.00047	0.99318	0.999594	1.0625	0.085	1.0625	0.075	1	1.07	1.18	1	1.1	1.15	1	1
hsa-miR-485-5p	MIMAT0002175	0.000684932	1.00047	0.99318	0.999594	1.0625	0.085	1.0625	0.075	1	1.07	1.18	1	1.1	1.15	1	1
hsa-miR-486-3p	MIMAT0004762	0.000684932	1.00047	0.99318	0.999594	1.0625	0.085	1.0625	0.075	1	1.07	1.18	1	1.1	1.15	1	1
hsa-miR-487b-3p	MIMAT0003180	0.000684932	1.00047	0.99318	0.999594	1.0625	0.085	1.0625	0.075	1	1.07	1.18	1	1.1	1.15	1	1
hsa-miR-488-3p	MIMAT0004763	0.000684932	1.00047	0.99318	0.999594	1.0625	0.085	1.0625	0.075	1	1.07	1.18	1	1.1	1.15	1	1
hsa-miR-489-3p	MIMAT0002805	0.000684932	1.00047	0.99318	0.999594	1.0625	0.085	1.0625	0.075	1	1.07	1.18	1	1.1	1.15	1	1
hsa-miR-490-5p	MIMAT0004764	0.000684932	1.00047	0.99318	0.999594	1.0625	0.085	1.0625	0.075	1	1.07	1.18	1	1.1	1.15	1	1
hsa-miR-491-5p	MIMAT0002807	0.000684932	1.00047	0.99318	0.999594	1.0625	0.085	1.0625	0.075	1	1.07	1.18	1	1.1	1.15	1	1
hsa-miR-492	MIMAT0002812	0.000684932	1.00047	0.99318	0.999594	1.0625	0.085	1.0625	0.075	1	1.07	1.18	1	1.1	1.15	1	1
hsa-miR-493-3p	MIMAT0003161	0.000684932	1.00047	0.99318	0.999594	1.0625	0.085	1.0625	0.075	1	1.07	1.18	1	1.1	1.15	1	1
hsa-miR-494-3p	MIMAT0002816	0.000684932	1.00047	0.99318	0.999594	1.0625	0.085	1.0625	0.075	1	1.07	1.18	1	1.1	1.15	1	1
hsa-miR-494-5p	MIMAT0026607	0.000684932	1.00047	0.99318	0.999594	1.0625	0.085	1.0625	0.075	1	1.07	1.18	1	1.1	1.15	1	1
hsa-miR-496	MIMAT0002818	0.000684932	1.00047	0.99318	0.999594	1.0625	0.085	1.0625	0.075	1	1.07	1.18	1	1.1	1.15	1	1
hsa-miR-498	MIMAT0002824	0.000684932	1.00047	0.99318	0.999594	1.0625	0.085	1.0625	0.075	1	1.07	1.18	1	1.1	1.15	1	1
hsa-miR-5001-3p	MIMAT0021022	0.000684932	1.00047	0.99318	0.999594	1.0625	0.085	1.0625	0.075	1	1.07	1.18	1	1.1	1.15	1	1
hsa-miR-501-3p	MIMAT0004774	0.000684932	1.00047	0.99318	0.999594	1.0625	0.085	1.0625	0.075	1	1.07	1.18	1	1.1	1.15	1	1
hsa-miR-5010-5p	MIMAT0021043	0.000684932	1.00047	0.99318	0.999594	1.0625	0.085	1.0625	0.075	1	1.07	1.18	1	1.1	1.15	1	1
hsa-miR-504-3p	MIMAT0026612	0.000684932	1.00047	0.99318	0.999594	1.0625	0.085	1.0625	0.075	1	1.07	1.18	1	1.1	1.15	1	1
hsa-miR-504-5p	MIMAT0002875	0.000684932	1.00047	0.99318	0.999594	1.0625	0.085	1.0625	0.075	1	1.07	1.18	1	1.1	1.15	1	1
hsa-miR-505-3p	MIMAT0002876	0.000684932	1.00047	0.99318	0.999594	1.0625	0.085	1.0625	0.075	1	1.07	1.18	1	1.1	1.15	1	1
hsa-miR-506-3p	MIMAT0002878	0.000684932	1.00047	0.99318	0.999594	1.0625	0.085	1.0625	0.075	1	1.07	1.18	1	1.1	1.15	1	1
hsa-miR-506-5p	MIMAT0022701	0.000684932	1.00047	0.99318	0.999594	1.0625	0.085	1.0625	0.075	1	1.07	1.18	1	1.1	1.15	1	1
hsa-miR-507	MIMAT0002879	0.000684932	1.00047	0.99318	0.999594	1.0625	0.085	1.0625	0.075	1	1.07	1.18	1	1.1	1.15	1	1
hsa-miR-508-3p	MIMAT0002880	0.000684932	1.00047	0.99318	0.999594	1.0625	0.085	1.0625	0.075	1	1.07	1.18	1	1.1	1.15	1	1
hsa-miR-510-5p	MIMAT0002882	0.000684932	1.00047	0.99318	0.999594	1.0625	0.085	1.0625	0.075	1	1.07	1.18	1	1.1	1.15	1	1
hsa-miR-512-3p	MIMAT0002823	0.000684932	1.00047	0.99318	0.999594	1.0625	0.085	1.0625	0.075	1	1.07	1.18	1	1.1	1.15	1	1
hsa-miR-513b-5p	MIMAT0005788	0.000684932	1.00047	0.99318	0.999594	1.0625	0.085	1.0625	0.075	1	1.07	1.18	1	1.1	1.15	1	1
hsa-miR-513c-3p	MIMAT0022728	0.000684932	1.00047	0.99318	0.999594	1.0625	0.085	1.0625	0.075	1	1.07	1.18	1	1.1	1.15	1	1
hsa-miR-513c-5p	MIMAT0005789	0.000684932	1.00047	0.99318	0.999594	1.0625	0.085	1.0625	0.075	1	1.07	1.18	1	1.1	1.15	1	1
hsa-miR-514a-5p	MIMAT0022702	0.000684932	1.00047	0.99318	0.999594	1.0625	0.085	1.0625	0.075	1	1.07	1.18	1	1.1	1.15	1	1
hsa-miR-516a-3p+hsa-miR-516b-3p	MIMAT0006778	0.000684932	1.00047	0.99318	0.999594	1.0625	0.085	1.0625	0.075	1	1.07	1.18	1	1.1	1.15	1	1
hsa-miR-516a-5p	MIMAT0004770	0.000684932	1.00047	0.99318	0.999594	1.0625	0.085	1.0625	0.075	1	1.07	1.18	1	1.1	1.15	1	1
hsa-miR-516b-5p	MIMAT0002859	0.000684932	1.00047	0.99318	0.999594	1.0625	0.085	1.0625	0.075	1	1.07	1.18	1	1.1	1.15	1	1
hsa-miR-517b-3p	MIMAT0002857	0.000684932	1.00047	0.99318	0.999594	1.0625	0.085	1.0625	0.075	1	1.07	1.18	1	1.1	1.15	1	1
hsa-miR-518b	MIMAT0002844	0.000684932	1.00047	0.99318	0.999594	1.0625	0.085	1.0625	0.075	1	1.07	1.18	1	1.1	1.15	1	1
hsa-miR-518c-3p	MIMAT0002848	0.000684932	1.00047	0.99318	0.999594	1.0625	0.085	1.0625	0.075	1	1.07	1.18	1	1.1	1.15	1	1
hsa-miR-518d-3p	MIMAT0002864	0.000684932	1.00047	0.99318	0.999594	1.0625	0.085	1.0625	0.075	1	1.07	1.18	1	1.1	1.15	1	1
hsa-miR-518e-3p	MIMAT0002861	0.000684932	1.00047	0.99318	0.999594	1.0625	0.085	1.0625	0.075	1	1.07	1.18	1	1.1	1.15	1	1
hsa-miR-519b-3p	MIMAT0002837	0.000684932	1.00047	0.99318	0.999594	1.0625	0.085	1.0625	0.075	1	1.07	1.18	1	1.1	1.15	1	1
hsa-miR-519b-5p+hsa-miR-519c-5p+hsa-miR-523-5p+hsa-miR-518e-5p+hsa-miR-522-5p+hsa-miR-519a-5p	MIMAT0005454	0.000684932	1.00047	0.99318	0.999594	1.0625	0.085	1.0625	0.075	1	1.07	1.18	1	1.1	1.15	1	1
hsa-miR-519e-3p	MIMAT0002829	0.000684932	1.00047	0.99318	0.999594	1.0625	0.085	1.0625	0.075	1	1.07	1.18	1	1.1	1.15	1	1
hsa-miR-520a-3p	MIMAT0002834	0.000684932	1.00047	0.99318	0.999594	1.0625	0.085	1.0625	0.075	1	1.07	1.18	1	1.1	1.15	1	1
hsa-miR-520a-5p	MIMAT0002833	0.000684932	1.00047	0.99318	0.999594	1.0625	0.085	1.0625	0.075	1	1.07	1.18	1	1.1	1.15	1	1
hsa-miR-520b	MIMAT0002843	0.000684932	1.00047	0.99318	0.999594	1.0625	0.085	1.0625	0.075	1	1.07	1.18	1	1.1	1.15	1	1
hsa-miR-520d-5p+hsa-miR-527+hsa-miR-518a-5p	MIMAT0002855	0.000684932	1.00047	0.99318	0.999594	1.0625	0.085	1.0625	0.075	1	1.07	1.18	1	1.1	1.15	1	1
hsa-miR-520e	MIMAT0002825	0.000684932	1.00047	0.99318	0.999594	1.0625	0.085	1.0625	0.075	1	1.07	1.18	1	1.1	1.15	1	1
hsa-miR-520h	MIMAT0002867	0.000684932	1.00047	0.99318	0.999594	1.0625	0.085	1.0625	0.075	1	1.07	1.18	1	1.1	1.15	1	1
hsa-miR-521	MIMAT0002854	0.000684932	1.00047	0.99318	0.999594	1.0625	0.085	1.0625	0.075	1	1.07	1.18	1	1.1	1.15	1	1
hsa-miR-522-3p	MIMAT0002868	0.000684932	1.00047	0.99318	0.999594	1.0625	0.085	1.0625	0.075	1	1.07	1.18	1	1.1	1.15	1	1
hsa-miR-523-3p	MIMAT0002840	0.000684932	1.00047	0.99318	0.999594	1.0625	0.085	1.0625	0.075	1	1.07	1.18	1	1.1	1.15	1	1
hsa-miR-524-3p	MIMAT0002850	0.000684932	1.00047	0.99318	0.999594	1.0625	0.085	1.0625	0.075	1	1.07	1.18	1	1.1	1.15	1	1
hsa-miR-525-3p	MIMAT0002839	0.000684932	1.00047	0.99318	0.999594	1.0625	0.085	1.0625	0.075	1	1.07	1.18	1	1.1	1.15	1	1
hsa-miR-532-5p	MIMAT0002888	0.000684932	1.00047	0.99318	0.999594	1.0625	0.085	1.0625	0.075	1	1.07	1.18	1	1.1	1.15	1	1
hsa-miR-539-3p	MIMAT0022705	0.000684932	1.00047	0.99318	0.999594	1.0625	0.085	1.0625	0.075	1	1.07	1.18	1	1.1	1.15	1	1
hsa-miR-539-5p	MIMAT0003163	0.000684932	1.00047	0.99318	0.999594	1.0625	0.085	1.0625	0.075	1	1.07	1.18	1	1.1	1.15	1	1
hsa-miR-541-3p	MIMAT0004920	0.000684932	1.00047	0.99318	0.999594	1.0625	0.085	1.0625	0.075	1	1.07	1.18	1	1.1	1.15	1	1
hsa-miR-544a	MIMAT0003164	0.000684932	1.00047	0.99318	0.999594	1.0625	0.085	1.0625	0.075	1	1.07	1.18	1	1.1	1.15	1	1
hsa-miR-545-3p	MIMAT0003165	0.000684932	1.00047	0.99318	0.999594	1.0625	0.085	1.0625	0.075	1	1.07	1.18	1	1.1	1.15	1	1
hsa-miR-548a-3p	MIMAT0003251	0.000684932	1.00047	0.99318	0.999594	1.0625	0.085	1.0625	0.075	1	1.07	1.18	1	1.1	1.15	1	1
hsa-miR-548ak	MIMAT0019013	0.000684932	1.00047	0.99318	0.999594	1.0625	0.085	1.0625	0.075	1	1.07	1.18	1	1.1	1.15	1	1
hsa-miR-548b-3p	MIMAT0003254	0.000684932	1.00047	0.99318	0.999594	1.0625	0.085	1.0625	0.075	1	1.07	1.18	1	1.1	1.15	1	1
hsa-miR-548d-3p	MIMAT0003323	0.000684932	1.00047	0.99318	0.999594	1.0625	0.085	1.0625	0.075	1	1.07	1.18	1	1.1	1.15	1	1
hsa-miR-548d-5p	MIMAT0004812	0.000684932	1.00047	0.99318	0.999594	1.0625	0.085	1.0625	0.075	1	1.07	1.18	1	1.1	1.15	1	1
hsa-miR-548e-3p	MIMAT0005874	0.000684932	1.00047	0.99318	0.999594	1.0625	0.085	1.0625	0.075	1	1.07	1.18	1	1.1	1.15	1	1
hsa-miR-548h-5p	MIMAT0005928	0.000684932	1.00047	0.99318	0.999594	1.0625	0.085	1.0625	0.075	1	1.07	1.18	1	1.1	1.15	1	1
hsa-miR-548j-5p	MIMAT0005875	0.000684932	1.00047	0.99318	0.999594	1.0625	0.085	1.0625	0.075	1	1.07	1.18	1	1.1	1.15	1	1
hsa-miR-548k	MIMAT0005882	0.000684932	1.00047	0.99318	0.999594	1.0625	0.085	1.0625	0.075	1	1.07	1.18	1	1.1	1.15	1	1
hsa-miR-548l	MIMAT0005889	0.000684932	1.00047	0.99318	0.999594	1.0625	0.085	1.0625	0.075	1	1.07	1.18	1	1.1	1.15	1	1
hsa-miR-548n	MIMAT0005916	0.000684932	1.00047	0.99318	0.999594	1.0625	0.085	1.0625	0.075	1	1.07	1.18	1	1.1	1.15	1	1
hsa-miR-548o-3p+hsa-miR-548ah-3p+hsa-miR-548av-3p	MIMAT0005919	0.000684932	1.00047	0.99318	0.999594	1.0625	0.085	1.0625	0.075	1	1.07	1.18	1	1.1	1.15	1	1
hsa-miR-548q	MIMAT0011163	0.000684932	1.00047	0.99318	0.999594	1.0625	0.085	1.0625	0.075	1	1.07	1.18	1	1.1	1.15	1	1
hsa-miR-549a	MIMAT0003333	0.000684932	1.00047	0.99318	0.999594	1.0625	0.085	1.0625	0.075	1	1.07	1.18	1	1.1	1.15	1	1
hsa-miR-550a-5p	MIMAT0004800	0.000684932	1.00047	0.99318	0.999594	1.0625	0.085	1.0625	0.075	1	1.07	1.18	1	1.1	1.15	1	1
hsa-miR-551a	MIMAT0003214	0.000684932	1.00047	0.99318	0.999594	1.0625	0.085	1.0625	0.075	1	1.07	1.18	1	1.1	1.15	1	1
hsa-miR-552-3p	MIMAT0003215	0.000684932	1.00047	0.99318	0.999594	1.0625	0.085	1.0625	0.075	1	1.07	1.18	1	1.1	1.15	1	1
hsa-miR-553	MIMAT0003216	0.000684932	1.00047	0.99318	0.999594	1.0625	0.085	1.0625	0.075	1	1.07	1.18	1	1.1	1.15	1	1
hsa-miR-554	MIMAT0003217	0.000684932	1.00047	0.99318	0.999594	1.0625	0.085	1.0625	0.075	1	1.07	1.18	1	1.1	1.15	1	1
hsa-miR-556-3p	MIMAT0004793	0.000684932	1.00047	0.99318	0.999594	1.0625	0.085	1.0625	0.075	1	1.07	1.18	1	1.1	1.15	1	1
hsa-miR-561-3p	MIMAT0003225	0.000684932	1.00047	0.99318	0.999594	1.0625	0.085	1.0625	0.075	1	1.07	1.18	1	1.1	1.15	1	1
hsa-miR-562	MIMAT0003226	0.000684932	1.00047	0.99318	0.999594	1.0625	0.085	1.0625	0.075	1	1.07	1.18	1	1.1	1.15	1	1
hsa-miR-564	MIMAT0003228	0.000684932	1.00047	0.99318	0.999594	1.0625	0.085	1.0625	0.075	1	1.07	1.18	1	1.1	1.15	1	1
hsa-miR-567	MIMAT0003231	0.000684932	1.00047	0.99318	0.999594	1.0625	0.085	1.0625	0.075	1	1.07	1.18	1	1.1	1.15	1	1
hsa-miR-568	MIMAT0003232	0.000684932	1.00047	0.99318	0.999594	1.0625	0.085	1.0625	0.075	1	1.07	1.18	1	1.1	1.15	1	1
hsa-miR-570-3p	MIMAT0003235	0.000684932	1.00047	0.99318	0.999594	1.0625	0.085	1.0625	0.075	1	1.07	1.18	1	1.1	1.15	1	1
hsa-miR-571	MIMAT0003236	0.000684932	1.00047	0.99318	0.999594	1.0625	0.085	1.0625	0.075	1	1.07	1.18	1	1.1	1.15	1	1
hsa-miR-573	MIMAT0003238	0.000684932	1.00047	0.99318	0.999594	1.0625	0.085	1.0625	0.075	1	1.07	1.18	1	1.1	1.15	1	1
hsa-miR-576-5p	MIMAT0003241	0.000684932	1.00047	0.99318	0.999594	1.0625	0.085	1.0625	0.075	1	1.07	1.18	1	1.1	1.15	1	1
hsa-miR-578	MIMAT0003243	0.000684932	1.00047	0.99318	0.999594	1.0625	0.085	1.0625	0.075	1	1.07	1.18	1	1.1	1.15	1	1
hsa-miR-579-3p	MIMAT0003244	0.000684932	1.00047	0.99318	0.999594	1.0625	0.085	1.0625	0.075	1	1.07	1.18	1	1.1	1.15	1	1
hsa-miR-580-3p	MIMAT0003245	0.000684932	1.00047	0.99318	0.999594	1.0625	0.085	1.0625	0.075	1	1.07	1.18	1	1.1	1.15	1	1
hsa-miR-582-3p	MIMAT0004797	0.000684932	1.00047	0.99318	0.999594	1.0625	0.085	1.0625	0.075	1	1.07	1.18	1	1.1	1.15	1	1
hsa-miR-589-5p	MIMAT0004799	0.000684932	1.00047	0.99318	0.999594	1.0625	0.085	1.0625	0.075	1	1.07	1.18	1	1.1	1.15	1	1
hsa-miR-590-3p	MIMAT0004801	0.000684932	1.00047	0.99318	0.999594	1.0625	0.085	1.0625	0.075	1	1.07	1.18	1	1.1	1.15	1	1
hsa-miR-595	MIMAT0003263	0.000684932	1.00047	0.99318	0.999594	1.0625	0.085	1.0625	0.075	1	1.07	1.18	1	1.1	1.15	1	1
hsa-miR-596	MIMAT0003264	0.000684932	1.00047	0.99318	0.999594	1.0625	0.085	1.0625	0.075	1	1.07	1.18	1	1.1	1.15	1	1
hsa-miR-599	MIMAT0003267	0.000684932	1.00047	0.99318	0.999594	1.0625	0.085	1.0625	0.075	1	1.07	1.18	1	1.1	1.15	1	1
hsa-miR-600	MIMAT0003268	0.000684932	1.00047	0.99318	0.999594	1.0625	0.085	1.0625	0.075	1	1.07	1.18	1	1.1	1.15	1	1
hsa-miR-601	MIMAT0003269	0.000684932	1.00047	0.99318	0.999594	1.0625	0.085	1.0625	0.075	1	1.07	1.18	1	1.1	1.15	1	1
hsa-miR-604	MIMAT0003272	0.000684932	1.00047	0.99318	0.999594	1.0625	0.085	1.0625	0.075	1	1.07	1.18	1	1.1	1.15	1	1
hsa-miR-605-5p	MIMAT0003273	0.000684932	1.00047	0.99318	0.999594	1.0625	0.085	1.0625	0.075	1	1.07	1.18	1	1.1	1.15	1	1
hsa-miR-606	MIMAT0003274	0.000684932	1.00047	0.99318	0.999594	1.0625	0.085	1.0625	0.075	1	1.07	1.18	1	1.1	1.15	1	1
hsa-miR-610	MIMAT0003278	0.000684932	1.00047	0.99318	0.999594	1.0625	0.085	1.0625	0.075	1	1.07	1.18	1	1.1	1.15	1	1
hsa-miR-613	MIMAT0003281	0.000684932	1.00047	0.99318	0.999594	1.0625	0.085	1.0625	0.075	1	1.07	1.18	1	1.1	1.15	1	1
hsa-miR-614	MIMAT0003282	0.000684932	1.00047	0.99318	0.999594	1.0625	0.085	1.0625	0.075	1	1.07	1.18	1	1.1	1.15	1	1
hsa-miR-615-3p	MIMAT0003283	0.000684932	1.00047	0.99318	0.999594	1.0625	0.085	1.0625	0.075	1	1.07	1.18	1	1.1	1.15	1	1
hsa-miR-615-5p	MIMAT0004804	0.000684932	1.00047	0.99318	0.999594	1.0625	0.085	1.0625	0.075	1	1.07	1.18	1	1.1	1.15	1	1
hsa-miR-617	MIMAT0003286	0.000684932	1.00047	0.99318	0.999594	1.0625	0.085	1.0625	0.075	1	1.07	1.18	1	1.1	1.15	1	1
hsa-miR-619-3p	MIMAT0003288	0.000684932	1.00047	0.99318	0.999594	1.0625	0.085	1.0625	0.075	1	1.07	1.18	1	1.1	1.15	1	1
hsa-miR-624-3p	MIMAT0004807	0.000684932	1.00047	0.99318	0.999594	1.0625	0.085	1.0625	0.075	1	1.07	1.18	1	1.1	1.15	1	1
hsa-miR-625-5p	MIMAT0003294	0.000684932	1.00047	0.99318	0.999594	1.0625	0.085	1.0625	0.075	1	1.07	1.18	1	1.1	1.15	1	1
hsa-miR-628-3p	MIMAT0003297	0.000684932	1.00047	0.99318	0.999594	1.0625	0.085	1.0625	0.075	1	1.07	1.18	1	1.1	1.15	1	1
hsa-miR-628-5p	MIMAT0004809	0.000684932	1.00047	0.99318	0.999594	1.0625	0.085	1.0625	0.075	1	1.07	1.18	1	1.1	1.15	1	1
hsa-miR-631	MIMAT0003300	0.000684932	1.00047	0.99318	0.999594	1.0625	0.085	1.0625	0.075	1	1.07	1.18	1	1.1	1.15	1	1
hsa-miR-637	MIMAT0003307	0.000684932	1.00047	0.99318	0.999594	1.0625	0.085	1.0625	0.075	1	1.07	1.18	1	1.1	1.15	1	1
hsa-miR-638	MIMAT0003308	0.000684932	1.00047	0.99318	0.999594	1.0625	0.085	1.0625	0.075	1	1.07	1.18	1	1.1	1.15	1	1
hsa-miR-641	MIMAT0003311	0.000684932	1.00047	0.99318	0.999594	1.0625	0.085	1.0625	0.075	1	1.07	1.18	1	1.1	1.15	1	1
hsa-miR-642a-3p	MIMAT0020924	0.000684932	1.00047	0.99318	0.999594	1.0625	0.085	1.0625	0.075	1	1.07	1.18	1	1.1	1.15	1	1
hsa-miR-643	MIMAT0003313	0.000684932	1.00047	0.99318	0.999594	1.0625	0.085	1.0625	0.075	1	1.07	1.18	1	1.1	1.15	1	1
hsa-miR-648	MIMAT0003318	0.000684932	1.00047	0.99318	0.999594	1.0625	0.085	1.0625	0.075	1	1.07	1.18	1	1.1	1.15	1	1
hsa-miR-649	MIMAT0003319	0.000684932	1.00047	0.99318	0.999594	1.0625	0.085	1.0625	0.075	1	1.07	1.18	1	1.1	1.15	1	1
hsa-miR-6503-3p	MIMAT0025463	0.000684932	1.00047	0.99318	0.999594	1.0625	0.085	1.0625	0.075	1	1.07	1.18	1	1.1	1.15	1	1
hsa-miR-651-3p	MIMAT0026624	0.000684932	1.00047	0.99318	0.999594	1.0625	0.085	1.0625	0.075	1	1.07	1.18	1	1.1	1.15	1	1
hsa-miR-6511a-3p	MIMAT0025479	0.000684932	1.00047	0.99318	0.999594	1.0625	0.085	1.0625	0.075	1	1.07	1.18	1	1.1	1.15	1	1
hsa-miR-6511a-5p	MIMAT0025478	0.000684932	1.00047	0.99318	0.999594	1.0625	0.085	1.0625	0.075	1	1.07	1.18	1	1.1	1.15	1	1
hsa-miR-652-3p	MIMAT0003322	0.000684932	1.00047	0.99318	0.999594	1.0625	0.085	1.0625	0.075	1	1.07	1.18	1	1.1	1.15	1	1
hsa-miR-652-5p	MIMAT0022709	0.000684932	1.00047	0.99318	0.999594	1.0625	0.085	1.0625	0.075	1	1.07	1.18	1	1.1	1.15	1	1
hsa-miR-654-3p	MIMAT0004814	0.000684932	1.00047	0.99318	0.999594	1.0625	0.085	1.0625	0.075	1	1.07	1.18	1	1.1	1.15	1	1
hsa-miR-655-3p	MIMAT0003331	0.000684932	1.00047	0.99318	0.999594	1.0625	0.085	1.0625	0.075	1	1.07	1.18	1	1.1	1.15	1	1
hsa-miR-661	MIMAT0003324	0.000684932	1.00047	0.99318	0.999594	1.0625	0.085	1.0625	0.075	1	1.07	1.18	1	1.1	1.15	1	1
hsa-miR-663a	MIMAT0003326	0.000684932	1.00047	0.99318	0.999594	1.0625	0.085	1.0625	0.075	1	1.07	1.18	1	1.1	1.15	1	1
hsa-miR-664b-3p	MIMAT0022272	0.000684932	1.00047	0.99318	0.999594	1.0625	0.085	1.0625	0.075	1	1.07	1.18	1	1.1	1.15	1	1
hsa-miR-664b-5p	MIMAT0022271	0.000684932	1.00047	0.99318	0.999594	1.0625	0.085	1.0625	0.075	1	1.07	1.18	1	1.1	1.15	1	1
hsa-miR-671-3p	MIMAT0004819	0.000684932	1.00047	0.99318	0.999594	1.0625	0.085	1.0625	0.075	1	1.07	1.18	1	1.1	1.15	1	1
hsa-miR-671-5p	MIMAT0003880	0.000684932	1.00047	0.99318	0.999594	1.0625	0.085	1.0625	0.075	1	1.07	1.18	1	1.1	1.15	1	1
hsa-miR-6720-3p	MIMAT0025851	0.000684932	1.00047	0.99318	0.999594	1.0625	0.085	1.0625	0.075	1	1.07	1.18	1	1.1	1.15	1	1
hsa-miR-6724-5p	MIMAT0025856	0.000684932	1.00047	0.99318	0.999594	1.0625	0.085	1.0625	0.075	1	1.07	1.18	1	1.1	1.15	1	1
hsa-miR-7-5p	MIMAT0000252	0.000684932	1.00047	0.99318	0.999594	1.0625	0.085	1.0625	0.075	1	1.07	1.18	1	1.1	1.15	1	1
hsa-miR-708-5p	MIMAT0004926	0.000684932	1.00047	0.99318	0.999594	1.0625	0.085	1.0625	0.075	1	1.07	1.18	1	1.1	1.15	1	1
hsa-miR-744-5p	MIMAT0004945	0.000684932	1.00047	0.99318	0.999594	1.0625	0.085	1.0625	0.075	1	1.07	1.18	1	1.1	1.15	1	1
hsa-miR-758-5p	MIMAT0022929	0.000684932	1.00047	0.99318	0.999594	1.0625	0.085	1.0625	0.075	1	1.07	1.18	1	1.1	1.15	1	1
hsa-miR-760	MIMAT0004957	0.000684932	1.00047	0.99318	0.999594	1.0625	0.085	1.0625	0.075	1	1.07	1.18	1	1.1	1.15	1	1
hsa-miR-765	MIMAT0003945	0.000684932	1.00047	0.99318	0.999594	1.0625	0.085	1.0625	0.075	1	1.07	1.18	1	1.1	1.15	1	1
hsa-miR-766-3p	MIMAT0003888	0.000684932	1.00047	0.99318	0.999594	1.0625	0.085	1.0625	0.075	1	1.07	1.18	1	1.1	1.15	1	1
hsa-miR-766-5p	MIMAT0022714	0.000684932	1.00047	0.99318	0.999594	1.0625	0.085	1.0625	0.075	1	1.07	1.18	1	1.1	1.15	1	1
hsa-miR-873-5p	MIMAT0004953	0.000684932	1.00047	0.99318	0.999594	1.0625	0.085	1.0625	0.075	1	1.07	1.18	1	1.1	1.15	1	1
hsa-miR-874-5p	MIMAT0026718	0.000684932	1.00047	0.99318	0.999594	1.0625	0.085	1.0625	0.075	1	1.07	1.18	1	1.1	1.15	1	1
hsa-miR-875-3p	MIMAT0004923	0.000684932	1.00047	0.99318	0.999594	1.0625	0.085	1.0625	0.075	1	1.07	1.18	1	1.1	1.15	1	1
hsa-miR-876-3p	MIMAT0004925	0.000684932	1.00047	0.99318	0.999594	1.0625	0.085	1.0625	0.075	1	1.07	1.18	1	1.1	1.15	1	1
hsa-miR-876-5p	MIMAT0004924	0.000684932	1.00047	0.99318	0.999594	1.0625	0.085	1.0625	0.075	1	1.07	1.18	1	1.1	1.15	1	1
hsa-miR-877-5p	MIMAT0004949	0.000684932	1.00047	0.99318	0.999594	1.0625	0.085	1.0625	0.075	1	1.07	1.18	1	1.1	1.15	1	1
hsa-miR-885-3p	MIMAT0004948	0.000684932	1.00047	0.99318	0.999594	1.0625	0.085	1.0625	0.075	1	1.07	1.18	1	1.1	1.15	1	1
hsa-miR-885-5p	MIMAT0004947	0.000684932	1.00047	0.99318	0.999594	1.0625	0.085	1.0625	0.075	1	1.07	1.18	1	1.1	1.15	1	1
hsa-miR-887-3p	MIMAT0004951	0.000684932	1.00047	0.99318	0.999594	1.0625	0.085	1.0625	0.075	1	1.07	1.18	1	1.1	1.15	1	1
hsa-miR-889-3p	MIMAT0004921	0.000684932	1.00047	0.99318	0.999594	1.0625	0.085	1.0625	0.075	1	1.07	1.18	1	1.1	1.15	1	1
hsa-miR-890	MIMAT0004912	0.000684932	1.00047	0.99318	0.999594	1.0625	0.085	1.0625	0.075	1	1.07	1.18	1	1.1	1.15	1	1
hsa-miR-892a	MIMAT0004907	0.000684932	1.00047	0.99318	0.999594	1.0625	0.085	1.0625	0.075	1	1.07	1.18	1	1.1	1.15	1	1
hsa-miR-892b	MIMAT0004918	0.000684932	1.00047	0.99318	0.999594	1.0625	0.085	1.0625	0.075	1	1.07	1.18	1	1.1	1.15	1	1
hsa-miR-9-5p	MIMAT0000441	0.000684932	1.00047	0.99318	0.999594	1.0625	0.085	1.0625	0.075	1	1.07	1.18	1	1.1	1.15	1	1
hsa-miR-924	MIMAT0004974	0.000684932	1.00047	0.99318	0.999594	1.0625	0.085	1.0625	0.075	1	1.07	1.18	1	1.1	1.15	1	1
hsa-miR-92a-1-5p	MIMAT0004507	0.000684932	1.00047	0.99318	0.999594	1.0625	0.085	1.0625	0.075	1	1.07	1.18	1	1.1	1.15	1	1
hsa-miR-934	MIMAT0004977	0.000684932	1.00047	0.99318	0.999594	1.0625	0.085	1.0625	0.075	1	1.07	1.18	1	1.1	1.15	1	1
hsa-miR-935	MIMAT0004978	0.000684932	1.00047	0.99318	0.999594	1.0625	0.085	1.0625	0.075	1	1.07	1.18	1	1.1	1.15	1	1
hsa-miR-936	MIMAT0004979	0.000684932	1.00047	0.99318	0.999594	1.0625	0.085	1.0625	0.075	1	1.07	1.18	1	1.1	1.15	1	1
hsa-miR-940	MIMAT0004983	0.000684932	1.00047	0.99318	0.999594	1.0625	0.085	1.0625	0.075	1	1.07	1.18	1	1.1	1.15	1	1
hsa-miR-941	MIMAT0004984	0.000684932	1.00047	0.99318	0.999594	1.0625	0.085	1.0625	0.075	1	1.07	1.18	1	1.1	1.15	1	1
hsa-miR-942-3p	MIMAT0026734	0.000684932	1.00047	0.99318	0.999594	1.0625	0.085	1.0625	0.075	1	1.07	1.18	1	1.1	1.15	1	1
hsa-miR-942-5p	MIMAT0004985	0.000684932	1.00047	0.99318	0.999594	1.0625	0.085	1.0625	0.075	1	1.07	1.18	1	1.1	1.15	1	1
hsa-miR-944	MIMAT0004987	0.000684932	1.00047	0.99318	0.999594	1.0625	0.085	1.0625	0.075	1	1.07	1.18	1	1.1	1.15	1	1
hsa-miR-98-3p	MIMAT0022842	0.000684932	1.00047	0.99318	0.999594	1.0625	0.085	1.0625	0.075	1	1.07	1.18	1	1.1	1.15	1	1
hsa-miR-98-5p	MIMAT0000096	0.000684932	1.00047	0.99318	0.999594	1.0625	0.085	1.0625	0.075	1	1.07	1.18	1	1.1	1.15	1	1
hsa-miR-99a-5p	MIMAT0000097	0.000684932	1.00047	0.99318	0.999594	1.0625	0.085	1.0625	0.075	1	1.07	1.18	1	1.1	1.15	1	1
hsa-miR-1306-3p	MIMAT0005950	0.000684932	1.00047	0.995514	0.999594	1.0625	0.085	1.0625	0.075	1	1.07	1.18	1	1.1	1.15	1	1
hsa-miR-3065-3p	MIMAT0015378	0.000684932	1.00047	0.995514	0.999594	1.0625	0.085	1.0625	0.075	1	1.07	1.18	1	1.1	1.15	1	1
hsa-miR-335-5p	MIMAT0000765	0.000684932	1.00047	0.995514	0.999594	1.0625	0.085	1.0625	0.075	1	1.07	1.18	1	1.1	1.15	1	1
hsa-miR-592	MIMAT0003260	0.000684932	1.00047	0.997055	0.999594	1.0625	0.085	1.0625	0.075	1	1.07	1.18	1	1.1	1.15	1	1
hsa-miR-874-3p	MIMAT0004911	0.000684932	1.00047	0.997055	0.999594	1.0625	0.085	1.0625	0.075	1	1.07	1.18	1	1.1	1.15	1	1
hsa-miR-5196-5p	MIMAT0021128	0.000684932	1.00047	0.997988	0.999594	1.0625	0.085	1.0625	0.075	1	1.07	1.18	1	1.1	1.15	1	1
hsa-miR-1180-3p	MIMAT0005825	0.000684932	1.00047	0.997988	0.999594	1.0625	0.085	1.0625	0.075	1	1.07	1.18	1	1.1	1.15	1	1
hsa-miR-1183	MIMAT0005828	0.000684932	1.00047	0.997988	0.999594	1.0625	0.085	1.0625	0.075	1	1.07	1.18	1	1.1	1.15	1	1
hsa-miR-151a-3p	MIMAT0000757	0.000684932	1.00047	0.997988	0.999594	1.0625	0.085	1.0625	0.075	1	1.07	1.18	1	1.1	1.15	1	1
hsa-miR-1245a	MIMAT0005897	0.000684932	1.00047	0.998241	0.999594	1.0625	0.085	1.0625	0.075	1	1.07	1.18	1	1.1	1.15	1	1
hsa-miR-346	MIMAT0000773	0.000684932	1.00047	0.998244	0.999594	1.0625	0.085	1.0625	0.075	1	1.07	1.18	1	1.1	1.15	1	1
hsa-miR-370-3p	MIMAT0000722	0.000684932	1.00047	0.998388	0.999594	1.0625	0.085	1.0625	0.075	1	1.07	1.18	1	1.1	1.15	1	1
hsa-miR-103a-3p	MIMAT0000101	0.000684932	1.00047	0.99853	0.999594	1.0625	0.085	1.0625	0.075	1	1.07	1.18	1	1.1	1.15	1	1
hsa-miR-548c-5p+hsa-miR-548o-5p+hsa-miR-548am-5p	MIMAT0004806	0.000684932	1.00047	0.998534	0.999594	1.0625	0.085	1.0625	0.075	1	1.07	1.18	1	1.1	1.15	1	1
hsa-miR-377-3p	MIMAT0000730	0.000684932	1.00047	0.998686	0.999594	1.0625	0.085	1.0625	0.075	1	1.07	1.18	1	1.1	1.15	1	1
hsa-miR-620	MIMAT0003289	0.000684932	1.00047	0.99883	0.999594	1.0625	0.085	1.0625	0.075	1	1.07	1.18	1	1.1	1.15	1	1
hsa-miR-92b-3p	MIMAT0003218	0.000684932	1.00047	0.99883	0.999594	1.0625	0.085	1.0625	0.075	1	1.07	1.18	1	1.1	1.15	1	1
hsa-miR-216b-5p	MIMAT0004959	0.000684932	1.00047	0.998897	0.999594	1.0625	0.085	1.0625	0.075	1	1.07	1.18	1	1.1	1.15	1	1
hsa-miR-28-3p	MIMAT0004502	-0.00104842	-1.00073	0.998898	0.999594	2.4225	2.00225	2.5625	2.41012	5.37	1.07	1.28	1.97	1.1	1.15	1.86	6.14
hsa-miR-210-3p	MIMAT0000267	0.000684932	1.00047	0.998919	0.999594	1.0625	0.085	1.0625	0.075	1	1.07	1.18	1	1.1	1.15	1	1
hsa-miR-323a-3p	MIMAT0000755	0.000684932	1.00047	0.999006	0.999594	1.0625	0.085	1.0625	0.075	1	1.07	1.18	1	1.1	1.15	1	1
hsa-miR-561-5p	MIMAT0022706	0.000684932	1.00047	0.999037	0.999594	1.0625	0.085	1.0625	0.075	1	1.07	1.18	1	1.1	1.15	1	1
hsa-miR-1910-5p	MIMAT0007884	0.000684932	1.00047	0.999064	0.999594	1.0625	0.085	1.0625	0.075	1	1.07	1.18	1	1.1	1.15	1	1
hsa-let-7d-5p	MIMAT0000065	0.000684932	1.00047	0.999109	0.999594	1.0625	0.085	1.0625	0.075	1	1.07	1.18	1	1.1	1.15	1	1
hsa-miR-660-5p	MIMAT0003338	0.000684932	1.00047	0.999147	0.999594	1.0625	0.085	1.0625	0.075	1	1.07	1.18	1	1.1	1.15	1	1
hsa-miR-1-3p	MIMAT0000416	0.000684932	1.00047	0.999314	0.999594	1.0625	0.085	1.0625	0.075	1	1.07	1.18	1	1.1	1.15	1	1
hsa-miR-30a-5p	MIMAT0000087	0.000684932	1.00047	0.999314	0.999594	1.0625	0.085	1.0625	0.075	1	1.07	1.18	1	1.1	1.15	1	1
hsa-miR-144-3p	MIMAT0000436	0.000684932	1.00047	0.999594	0.999594	1.0625	0.085	1.0625	0.075	1	1.07	1.18	1	1.1	1.15	1	1

## Sheet: Lung_vs_NoMal Pval<0.05
										NonMal	NonMal	NonMal	NonMal	LungA	LungA	LungA	LungA
miRNA Name	Accession	logFC	LinearFC	P.Value	adj.P.Val	Avg. NonMal	S.D. NonMal	Avg. LungA	S.D. LungA	108_12	95_11	N2_02	N3_03	10_07	5A_05	8A_06	N11_08
hsa-miR-497-5p	MIMAT0002820	2.38948	5.2397	0.0122428	0.872671	1.0625	0.085	7.58	4.47612	1	1.07	1.18	1	1.04	11.11	9.5	8.67
hsa-miR-29c-3p	MIMAT0000681	2.12354	4.35761	0.0438603	0.872671	1.0625	0.085	10.435	11.8808	1	1.07	1.18	1	13.49	25.97	1.15	1.13
hsa-miR-873-3p	MIMAT0022717	1.69965	3.24822	0.021475	0.872671	2.67	2.01168	7.665	3.70751	5.37	3.03	1.28	1	11.42	10.18	3.77	5.29
hsa-miR-4443	MIMAT0018961	-1.27655	-2.42259	0.0396916	0.872671	3.6225	3.14618	1.08	0.0716473	4.38	1.07	1.28	7.76	1.04	1	1.15	1.13
hsa-miR-503-5p	MIMAT0002874	-1.45194	-2.73576	0.0040321	0.872671	3.3825	1.58571	1.08	0.0716473	4.38	1.07	3.63	4.45	1.04	1	1.15	1.13
hsa-miR-933	MIMAT0004976	-1.59957	-3.03053	0.0334697	0.872671	5.68	3.51491	2.1225	2.11259	10.33	1.96	5.98	4.45	1.05	1	1.15	5.29
hsa-miR-650	MIMAT0003320	-1.62481	-3.08402	0.0240452	0.872671	5.4475	2.94192	1.6	1.01551	7.36	7.31	5.98	1.14	3.12	1	1.15	1.13
hsa-miR-149-5p	MIMAT0000450	-1.7677	-3.4051	0.0264584	0.872671	5.9275	1.79167	2.065	1.70641	8.35	4.1	5.98	5.28	1.05	4.61	1.47	1.13
hsa-miR-1323	MIMAT0005795	-1.76967	-3.40975	0.0362893	0.872671	7.295	4.81833	1.6525	0.733093	8.35	12.67	7.16	1	1.04	1.82	2.62	1.13
hsa-miR-4755-5p	MIMAT0019895	-1.84681	-3.59703	0.000114248	0.09117	4.2	1.99013	1.08	0.0716473	4.38	3.03	2.46	6.93	1.04	1	1.15	1.13
hsa-miR-802	MIMAT0004185	-2.25597	-4.77655	0.0125139	0.872671	7.855	3.95149	1.6	1.01551	7.36	10.53	2.46	11.07	3.12	1	1.15	1.13

## Sheet: Lung_vs_NoMa ALL
										NonMal	NonMal	NonMal	NonMal	LungA	LungA	LungA	LungA
miRNA Name	Accession	logFC	LinearFC	P.Value	adj.P.Val	Avg. NonMal	S.D. NonMal	Avg. LungA	S.D. LungA	108_12	95_11	N2_02	N3_03	10_07	5A_05	8A_06	N11_08
hsa-miR-4755-5p	MIMAT0019895	-1.84681	-3.59703	0.000114248	0.09117	4.2	1.99013	1.08	0.0716473	4.38	3.03	2.46	6.93	1.04	1	1.15	1.13
hsa-miR-503-5p	MIMAT0002874	-1.45194	-2.73576	0.0040321	0.872671	3.3825	1.58571	1.08	0.0716473	4.38	1.07	3.63	4.45	1.04	1	1.15	1.13
hsa-miR-497-5p	MIMAT0002820	2.38948	5.2397	0.0122428	0.872671	1.0625	0.085	7.58	4.47612	1	1.07	1.18	1	1.04	11.11	9.5	8.67
hsa-miR-802	MIMAT0004185	-2.25597	-4.77655	0.0125139	0.872671	7.855	3.95149	1.6	1.01551	7.36	10.53	2.46	11.07	3.12	1	1.15	1.13
hsa-miR-873-3p	MIMAT0022717	1.69965	3.24822	0.021475	0.872671	2.67	2.01168	7.665	3.70751	5.37	3.03	1.28	1	11.42	10.18	3.77	5.29
hsa-miR-650	MIMAT0003320	-1.62481	-3.08402	0.0240452	0.872671	5.4475	2.94192	1.6	1.01551	7.36	7.31	5.98	1.14	3.12	1	1.15	1.13
hsa-miR-149-5p	MIMAT0000450	-1.7677	-3.4051	0.0264584	0.872671	5.9275	1.79167	2.065	1.70641	8.35	4.1	5.98	5.28	1.05	4.61	1.47	1.13
hsa-miR-933	MIMAT0004976	-1.59957	-3.03053	0.0334697	0.872671	5.68	3.51491	2.1225	2.11259	10.33	1.96	5.98	4.45	1.05	1	1.15	5.29
hsa-miR-1323	MIMAT0005795	-1.76967	-3.40975	0.0362893	0.872671	7.295	4.81833	1.6525	0.733093	8.35	12.67	7.16	1	1.04	1.82	2.62	1.13
hsa-miR-4443	MIMAT0018961	-1.27655	-2.42259	0.0396916	0.872671	3.6225	3.14618	1.08	0.0716473	4.38	1.07	1.28	7.76	1.04	1	1.15	1.13
hsa-miR-29c-3p	MIMAT0000681	2.12354	4.35761	0.0438603	0.872671	1.0625	0.085	10.435	11.8808	1	1.07	1.18	1	13.49	25.97	1.15	1.13
hsa-miR-555	MIMAT0003219	-0.66665	-1.58738	0.0554192	0.872671	1.9025	0.975581	1.08	0.0716473	2.4	3.03	1.18	1	1.04	1	1.15	1.13
hsa-miR-1298-5p	MIMAT0005800	1.1786	2.26357	0.0563264	0.872671	1.0625	0.085	3.2125	2.52154	1	1.07	1.18	1	1.05	4.61	6.06	1.13
hsa-miR-370-3p	MIMAT0000722	0.683775	1.60634	0.0655525	0.872671	1.0625	0.085	1.945	1.21963	1	1.07	1.18	1	1.04	3.68	1.15	1.91
hsa-miR-551b-3p	MIMAT0003233	-1.58039	-2.99051	0.0658085	0.872671	4.72	2.58278	1.3425	0.502751	5.37	1.07	7.16	5.28	2.09	1	1.15	1.13
hsa-miR-5010-3p	MIMAT0021044	-0.844757	-1.79596	0.0664899	0.872671	2.33	1.49562	1.08	0.0716473	1	1.07	3.63	3.62	1.04	1	1.15	1.13
hsa-miR-548y	MIMAT0018354	1.38107	2.60461	0.0688299	0.872671	1.165	0.179351	4.805	4.42957	1.41	1.07	1.18	1	7.27	1	1.15	9.8
hsa-miR-186-5p	MIMAT0000456	1.68637	3.21845	0.0697592	0.872671	1.4175	0.697346	5.6825	4.16059	1	1.07	2.46	1.14	7.27	3.68	10.65	1.13
hsa-miR-222-3p	MIMAT0000279	3.25853	9.57005	0.0708928	0.872671	1.0625	0.085	45.76	51.6439	1	1.07	1.18	1	86.05	94.71	1.15	1.13
hsa-miR-627-5p	MIMAT0003296	1.16924	2.24893	0.0757416	0.872671	6.3075	3.29997	15.2725	11.323	7.36	5.17	2.46	10.24	12.45	31.55	11.8	5.29
hsa-miR-181a-3p	MIMAT0000270	1.32562	2.50641	0.0829248	0.872671	1.0625	0.085	3.0325	1.6655	1	1.07	1.18	1	5.2	2.75	1.15	3.03
hsa-miR-381-3p	MIMAT0000736	0.941863	1.92101	0.0952789	0.872671	1.0625	0.085	2.8425	2.96903	1	1.07	1.18	1	7.27	1.82	1.15	1.13
hsa-miR-132-3p	MIMAT0000426	1.81238	3.5122	0.0967696	0.872671	1.9075	1.65	9.675	12.7829	4.38	1.07	1.18	1	3.12	28.76	4.91	1.91
hsa-miR-34a-5p	MIMAT0000255	1.47394	2.77779	0.0973202	0.872671	4.915	3.26894	15.4275	16.0093	6.37	1.07	3.63	8.59	11.42	38.98	3.77	7.54
hsa-miR-630	MIMAT0003299	3.05996	8.33949	0.100791	0.872671	1.0625	0.085	71.6175	130.194	1	1.07	1.18	1	17.63	266.56	1.15	1.13
hsa-miR-433-5p	MIMAT0026554	-1.04629	-2.06521	0.103781	0.872671	3.4675	3.97232	1.08	0.0716473	9.34	1.07	2.46	1	1.04	1	1.15	1.13
hsa-miR-629-5p	MIMAT0004810	0.93899	1.91719	0.12789	0.872671	1.0625	0.085	2.5825	2.10058	1	1.07	1.18	1	1.04	5.54	2.62	1.13
hsa-miR-301b-5p	MIMAT0032026	-0.980895	-1.97369	0.128434	0.872671	2.745	2.08647	1.08	0.0716473	1	1.07	3.63	5.28	1.04	1	1.15	1.13
hsa-miR-4516	MIMAT0019053	0.812252	1.75595	0.130466	0.872671	1.0975	0.07932	2.5725	2.47066	1	1.07	1.18	1.14	6.23	1	1.15	1.91
hsa-miR-6503-5p	MIMAT0025462	-1.19498	-2.28941	0.132431	0.872671	5.0225	3.05005	2.6375	3.08905	4.38	6.24	8.33	1.14	7.27	1	1.15	1.13
hsa-miR-660-3p	MIMAT0022711	-0.779115	-1.71608	0.132923	0.872671	2.485	2.37354	1.08	0.0716473	1	1.96	5.98	1	1.04	1	1.15	1.13
hsa-miR-216b-5p	MIMAT0004959	0.786523	1.72491	0.134577	0.872671	1.0625	0.085	2.5275	2.63485	1	1.07	1.18	1	1.04	6.47	1.47	1.13
hsa-miR-1268b	MIMAT0018925	-1.02799	-2.03918	0.13465	0.872671	7.7525	3.48601	4.305	2.61152	6.37	11.6	3.63	9.41	1.04	3.68	7.21	5.29
hsa-miR-130a-3p	MIMAT0000425	2.65591	6.30245	0.136268	0.872671	1.0625	0.085	45.4875	83.0831	1	1.07	1.18	1	1.04	169.96	1.15	9.8
hsa-miR-4707-5p	MIMAT0019807	0.975448	1.96625	0.136537	0.872671	1.0625	0.085	3.17	3.68283	1	1.07	1.18	1	1.04	1.82	1.15	8.67
hsa-miR-1269a	MIMAT0005923	-1.11227	-2.16185	0.137946	0.872671	3.35	3.42587	1.08	0.0716473	8.35	1.07	1.18	2.8	1.04	1	1.15	1.13
hsa-miR-922	MIMAT0004972	1.01628	2.0227	0.138363	0.872671	1.4125	0.662489	3.1825	2.16051	2.4	1.07	1.18	1	6.23	2.75	2.62	1.13
hsa-miR-939-5p	MIMAT0004982	1.47191	2.77389	0.14094	0.872671	4.765	4.43877	9.605	4.81621	1.41	10.53	5.98	1.14	9.34	7.4	16.39	5.29
hsa-miR-4536-5p	MIMAT0019078	1.38131	2.60504	0.141131	0.872671	1.0975	0.07932	5.365	6.91545	1	1.07	1.18	1.14	15.56	1	3.77	1.13
hsa-miR-181a-2-3p	MIMAT0004558	-1.29067	-2.44642	0.142787	0.872671	4.5375	3.64942	1.555	0.985376	9.34	1.07	2.46	5.28	1.04	1	1.15	3.03
hsa-miR-520c-3p	MIMAT0002846	-0.411539	-1.3301	0.144526	0.872671	1.64	0.785918	1.16	0.213698	1.41	1.07	1.28	2.8	1.04	1	1.47	1.13
hsa-miR-499b-5p	MIMAT0019897	-0.846663	-1.79834	0.151986	0.872671	2.475	2.04376	1.08	0.0716473	5.37	1.07	2.46	1	1.04	1	1.15	1.13
hsa-miR-323b-3p	MIMAT0015050	-0.735372	-1.66483	0.152961	0.872671	2.4575	2.52724	1.08	0.0716473	1.41	6.24	1.18	1	1.04	1	1.15	1.13
hsa-miR-548g-3p	MIMAT0005912	-0.364356	-1.28731	0.156663	0.872671	1.485	0.674216	1.08	0.0716473	1.41	1.07	2.46	1	1.04	1	1.15	1.13
hsa-miR-548ad-3p	MIMAT0018946	-1.00119	-2.00165	0.163464	0.872671	2.785	1.47172	1.275	0.428058	4.38	1.96	1.18	3.62	1.04	1	1.15	1.91
hsa-miR-644a	MIMAT0003314	-0.624949	-1.54216	0.1641	0.872671	2.3475	1.52141	1.355	0.42681	1.41	1.07	2.46	4.45	1.04	1	1.47	1.91
hsa-miR-1976	MIMAT0009451	-0.662318	-1.58262	0.167184	0.872671	699.285	357.896	416.743	146.305	461.19	1067	937.76	331.19	514.14	554.53	235.56	362.74
hsa-miR-1262	MIMAT0005914	-0.617627	-1.53435	0.168696	0.872671	3.0925	1.70602	1.85	0.642236	2.4	5.17	1.18	3.62	1.05	1.82	2.62	1.91
hsa-miR-1180-3p	MIMAT0005825	0.389394	1.30984	0.172423	0.872671	1.0625	0.085	1.5175	0.823058	1	1.07	1.18	1	1.04	2.75	1.15	1.13
hsa-miR-1183	MIMAT0005828	0.389394	1.30984	0.172423	0.872671	1.0625	0.085	1.5175	0.823058	1	1.07	1.18	1	1.04	2.75	1.15	1.13
hsa-miR-151a-3p	MIMAT0000757	0.389394	1.30984	0.172423	0.872671	1.0625	0.085	1.5175	0.823058	1	1.07	1.18	1	1.04	2.75	1.15	1.13
hsa-miR-1322	MIMAT0005953	-0.535772	-1.44972	0.183581	0.872671	1.655	0.638253	1.08	0.0716473	2.4	1.07	1.18	1.97	1.04	1	1.15	1.13
hsa-miR-377-3p	MIMAT0000730	0.575727	1.49043	0.186345	0.872671	1.0625	0.085	1.9825	1.75232	1	1.07	1.18	1	1.04	4.61	1.15	1.13
hsa-miR-378e	MIMAT0018927	-1.08445	-2.12057	0.194067	0.872671	4.4625	4.07457	1.5575	0.983645	1	9.46	1.28	6.11	1.05	1	1.15	3.03
hsa-miR-323a-3p	MIMAT0000755	0.746417	1.67762	0.194269	0.872671	1.0625	0.085	2.68	3.14703	1	1.07	1.18	1	1.04	7.4	1.15	1.13
hsa-miR-1910-5p	MIMAT0007884	0.789115	1.72801	0.195796	0.872671	1.0625	0.085	2.9125	3.61198	1	1.07	1.18	1	1.04	8.33	1.15	1.13
hsa-miR-346	MIMAT0000773	0.420776	1.33865	0.195884	0.872671	1.0625	0.085	1.6	1.01551	1	1.07	1.18	1	3.12	1	1.15	1.13
hsa-let-7d-5p	MIMAT0000065	0.826899	1.77387	0.197034	0.872671	1.0625	0.085	3.1425	4.07195	1	1.07	1.18	1	1.04	9.25	1.15	1.13
hsa-miR-1302	MIMAT0005890	-0.657773	-1.57764	0.197288	0.872671	1.94	1.19499	1.08	0.0716473	1	1.96	1.18	3.62	1.04	1	1.15	1.13
hsa-miR-660-5p	MIMAT0003338	0.861452	1.81687	0.198082	0.872671	1.0625	0.085	3.375	4.53692	1	1.07	1.18	1	1.04	10.18	1.15	1.13
hsa-miR-1307-5p	MIMAT0022727	-0.989437	-1.98541	0.200375	0.872671	2.895	2.75669	1.08	0.0716473	2.4	1.07	1.18	6.93	1.04	1	1.15	1.13
hsa-miR-362-5p	MIMAT0000705	1.17035	2.25066	0.200458	0.872671	1.855	1.49865	4.63	3.46884	1	4.1	1.18	1.14	6.23	1	2.62	8.67
hsa-miR-197-5p	MIMAT0022691	1.1662	2.2442	0.202448	0.872671	1.32	0.43359	4.465	4.14708	1	1.96	1.18	1.14	6.23	1	9.5	1.13
hsa-miR-1-3p	MIMAT0000416	1.05912	2.08365	0.202892	0.872671	1.0625	0.085	5.2325	8.25181	1	1.07	1.18	1	1.04	17.61	1.15	1.13
hsa-miR-30a-5p	MIMAT0000087	1.05912	2.08365	0.202892	0.872671	1.0625	0.085	5.2325	8.25181	1	1.07	1.18	1	1.04	17.61	1.15	1.13
hsa-miR-210-3p	MIMAT0000267	0.670198	1.59129	0.203911	0.872671	1.0625	0.085	2.3775	2.56919	1	1.07	1.18	1	6.23	1	1.15	1.13
hsa-miR-1193	MIMAT0015049	0.816245	1.76082	0.206879	0.872671	1.0625	0.085	3.155	4.12387	1	1.07	1.18	1	9.34	1	1.15	1.13
hsa-miR-423-5p	MIMAT0004748	2.069	4.19597	0.207924	0.872671	3.9	4.82706	36.9675	62.1716	1	1.07	2.46	11.07	11.42	130.01	1.15	5.29
hsa-miR-548aa+hsa-miR-548t-3p	MIMAT0018447	1.00033	2.00046	0.209932	0.872671	1.0625	0.085	4.71	7.23364	1	1.07	1.18	1	15.56	1	1.15	1.13
hsa-miR-144-3p	MIMAT0000436	1.75066	3.36512	0.21163	0.872671	1.0625	0.085	30.78	59.3467	1	1.07	1.18	1	1.04	119.8	1.15	1.13
hsa-miR-382-5p	MIMAT0000737	1.40133	2.64144	0.212546	0.872671	1.0625	0.085	12.2	22.1867	1	1.07	1.18	1	1.04	45.48	1.15	1.13
hsa-miR-487a-3p	MIMAT0002178	1.23327	2.35099	0.215396	0.872671	2.72	1.94246	7.5475	6.01263	3.39	5.17	1.18	1.14	15.56	1	7.21	6.42
hsa-miR-21-5p	MIMAT0000076	2.254	4.77004	0.216739	0.872671	47.38	48.8889	436.833	678.203	7.36	19.09	116.43	46.64	224.94	1445.36	22.13	54.9
hsa-miR-1246	MIMAT0005898	1.72691	3.31019	0.218027	0.872671	4.6125	5.0724	16.065	20.3566	4.38	1.07	11.86	1.14	3.12	46.41	6.06	8.67
hsa-miR-639	MIMAT0003309	-1.20193	-2.30047	0.220347	0.872671	4.7275	6.47003	1.08	0.0716473	1	1.07	2.46	14.38	1.04	1	1.15	1.13
hsa-miR-1258	MIMAT0005909	-1.02911	-2.04076	0.220488	0.872671	4.6975	5.01096	1.5375	0.542548	1.41	1.07	11.86	4.45	2.09	1	1.15	1.91
hsa-miR-4488	MIMAT0019022	-1.06898	-2.09794	0.223233	0.872671	3.865	4.98743	1.08	0.0716473	11.32	1.96	1.18	1	1.04	1	1.15	1.13
hsa-miR-3613-3p	MIMAT0017991	-0.821793	-1.7676	0.227074	0.872671	2.75	3.04481	1.08	0.0716473	1.41	7.31	1.28	1	1.04	1	1.15	1.13
hsa-miR-561-5p	MIMAT0022706	0.709096	1.63478	0.228944	0.872671	1.0625	0.085	2.6825	3.23895	1	1.07	1.18	1	1.04	1	1.15	7.54
hsa-miR-499a-3p	MIMAT0004772	-0.581695	-1.49661	0.229389	0.872671	2.155	2.14461	1.08	0.0716473	5.37	1.07	1.18	1	1.04	1	1.15	1.13
hsa-miR-185-5p	MIMAT0000455	-0.78132	-1.7187	0.230491	0.872671	3.1475	4.129	1.08	0.0716473	9.34	1.07	1.18	1	1.04	1	1.15	1.13
hsa-miR-620	MIMAT0003289	0.581272	1.49617	0.230678	0.872671	1.0625	0.085	2.12	2.11428	1	1.07	1.18	1	1.04	1	1.15	5.29
hsa-miR-92b-3p	MIMAT0003218	0.581272	1.49617	0.230678	0.872671	1.0625	0.085	2.12	2.11428	1	1.07	1.18	1	1.04	1	1.15	5.29
hsa-miR-376c-3p	MIMAT0000720	-0.513916	-1.42792	0.23071	0.872671	1.925	1.68496	1.08	0.0716473	1	1.07	1.18	4.45	1.04	1	1.15	1.13
hsa-miR-378h	MIMAT0018984	-0.508197	-1.42227	0.230848	0.872671	1.9075	1.65	1.08	0.0716473	4.38	1.07	1.18	1	1.04	1	1.15	1.13
hsa-miR-579-5p	MIMAT0026616	-0.578243	-1.49303	0.231898	0.872671	2.155	2.14461	1.0825	0.0699405	5.37	1.07	1.18	1	1.05	1	1.15	1.13
hsa-miR-758-3p+hsa-miR-411-3p	MIMAT0003879	-0.578243	-1.49303	0.231898	0.872671	2.155	2.14461	1.0825	0.0699405	5.37	1.07	1.18	1	1.05	1	1.15	1.13
hsa-miR-450b-3p	MIMAT0004910	0.581272	1.49617	0.234046	0.872671	1.0625	0.085	2.12	2.11428	1	1.07	1.18	1	1.04	1	1.15	5.29
hsa-miR-607	MIMAT0003275	-1.10233	-2.14701	0.234194	0.872671	6.655	5.53268	3.07	2.91816	14.29	1.07	5.98	5.28	1.04	1	7.21	3.03
hsa-miR-513a-3p	MIMAT0004777	0.547035	1.46108	0.23504	0.872671	1.305	0.449481	2.205	1.50593	1	1.07	1.18	1.97	1.04	1	2.62	4.16
hsa-miR-103a-3p	MIMAT0000101	0.45622	1.37194	0.237056	0.872671	1.0625	0.085	1.7375	1.35606	1	1.07	1.18	1	1.05	1	3.77	1.13
hsa-miR-1245a	MIMAT0005897	0.380284	1.3016	0.237928	0.872671	1.0625	0.085	1.555	0.985376	1	1.07	1.18	1	1.04	1	1.15	3.03
hsa-miR-485-3p	MIMAT0002176	-0.555456	-1.46963	0.238079	0.872671	1.9425	1.62564	1.08	0.0716473	4.38	1.07	1.18	1.14	1.04	1	1.15	1.13
hsa-miR-1307-3p	MIMAT0005951	0.686627	1.60952	0.238086	0.872671	1.0625	0.085	2.595	3.07715	1	1.07	1.18	1	1.04	1	7.21	1.13
hsa-miR-3934-5p	MIMAT0018349	-0.346821	-1.27176	0.238237	0.872671	1.5125	0.861525	1.08	0.0716473	1	1.07	1.18	2.8	1.04	1	1.15	1.13
hsa-miR-502-3p	MIMAT0004775	-0.346821	-1.27176	0.238237	0.872671	1.5125	0.861525	1.08	0.0716473	1	1.07	1.18	2.8	1.04	1	1.15	1.13
hsa-miR-548c-5p+hsa-miR-548o-5p+hsa-miR-548am-5p	MIMAT0004806	0.452768	1.36866	0.241468	0.872671	1.0625	0.085	1.735	1.35776	1	1.07	1.18	1	1.04	1	3.77	1.13
hsa-let-7c-5p	MIMAT0000064	-0.953913	-1.93712	0.241967	0.872671	3.8375	3.18587	1.555	0.985376	1	6.24	1.18	6.93	1.04	1	1.15	3.03
hsa-miR-1200	MIMAT0005863	-0.291223	-1.22368	0.244129	0.872671	1.4125	0.662489	1.08	0.0716473	2.4	1.07	1.18	1	1.04	1	1.15	1.13
hsa-miR-1279	MIMAT0005937	-0.291223	-1.22368	0.244129	0.872671	1.4125	0.662489	1.08	0.0716473	2.4	1.07	1.18	1	1.04	1	1.15	1.13
hsa-miR-2053	MIMAT0009978	-0.291223	-1.22368	0.244129	0.872671	1.4125	0.662489	1.08	0.0716473	2.4	1.07	1.18	1	1.04	1	1.15	1.13
hsa-miR-26a-5p	MIMAT0000082	-0.291223	-1.22368	0.244129	0.872671	1.4125	0.662489	1.08	0.0716473	2.4	1.07	1.18	1	1.04	1	1.15	1.13
hsa-miR-574-3p	MIMAT0003239	-0.291223	-1.22368	0.244129	0.872671	1.4125	0.662489	1.08	0.0716473	2.4	1.07	1.18	1	1.04	1	1.15	1.13
hsa-miR-216a-5p	MIMAT0000273	0.380284	1.3016	0.245546	0.872671	1.0625	0.085	1.555	0.985376	1	1.07	1.18	1	1.04	1	1.15	3.03
hsa-miR-28-5p	MIMAT0000085	-1.00508	-2.00705	0.245635	0.872671	4.6875	5.80569	1.555	0.985376	13.3	3.03	1.28	1.14	1.04	1	1.15	3.03
hsa-miR-543	MIMAT0004954	0.757589	1.69066	0.250133	0.872671	4.0025	3.71296	5.085	1.56921	9.34	1.07	3.63	1.97	4.16	3.68	7.21	5.29
hsa-miR-372-3p	MIMAT0000724	-0.611448	-1.52779	0.25164	0.872671	2.355	2.59139	1.08	0.0716473	1	6.24	1.18	1	1.04	1	1.15	1.13
hsa-miR-421	MIMAT0003339	-1.07697	-2.10961	0.252654	0.872671	5.1125	5.38217	2.12	2.05441	3.39	3.03	13.03	1	5.2	1	1.15	1.13
hsa-miR-5196-5p	MIMAT0021128	0.321519	1.24965	0.252684	0.872671	1.0625	0.085	1.4475	0.783555	1	1.07	1.18	1	1.04	1	2.62	1.13
hsa-miR-1206	MIMAT0005870	0.795752	1.73598	0.253069	0.872671	1.0975	0.07932	3.53	4.93374	1	1.07	1.18	1.14	1.04	1	1.15	10.93
hsa-miR-3144-5p	MIMAT0015014	0.756392	1.68926	0.254599	0.872671	1.0975	0.07932	3.2475	4.36879	1	1.07	1.18	1.14	1.04	1	1.15	9.8
hsa-miR-139-3p	MIMAT0004552	-0.543603	-1.45761	0.255486	0.872671	2.0875	2.05675	1.08	0.0716473	1	5.17	1.18	1	1.04	1	1.15	1.13
hsa-miR-342-3p	MIMAT0000753	-0.220013	-1.16474	0.259015	0.872671	1.305	0.449481	1.08	0.0716473	1	1.07	1.18	1.97	1.04	1	1.15	1.13
hsa-miR-4741	MIMAT0019871	-0.220013	-1.16474	0.259015	0.872671	1.305	0.449481	1.08	0.0716473	1	1.07	1.18	1.97	1.04	1	1.15	1.13
hsa-miR-627-3p	MIMAT0026623	-0.220013	-1.16474	0.259015	0.872671	1.305	0.449481	1.08	0.0716473	1	1.07	1.18	1.97	1.04	1	1.15	1.13
hsa-miR-302e	MIMAT0005931	-0.459968	-1.37551	0.26205	0.872671	1.82	1.52237	1.08	0.0716473	1	4.1	1.18	1	1.04	1	1.15	1.13
hsa-miR-515-5p	MIMAT0002826	-0.459968	-1.37551	0.26205	0.872671	1.82	1.52237	1.08	0.0716473	1	4.1	1.18	1	1.04	1	1.15	1.13
hsa-miR-592	MIMAT0003260	0.213848	1.15978	0.264817	0.872671	1.0625	0.085	1.275	0.428058	1	1.07	1.18	1	1.04	1	1.15	1.91
hsa-miR-874-3p	MIMAT0004911	0.213848	1.15978	0.264817	0.872671	1.0625	0.085	1.275	0.428058	1	1.07	1.18	1	1.04	1	1.15	1.91
hsa-miR-1255a	MIMAT0005906	-1.22696	-2.34074	0.26523	0.872671	6.535	6.07791	2.8825	3.65207	14.29	8.39	2.46	1	1.04	1	8.36	1.13
hsa-miR-1272	MIMAT0005925	-0.695391	-1.61932	0.267493	0.872671	2.6525	3.13921	1.08	0.0716473	7.36	1.07	1.18	1	1.04	1	1.15	1.13
hsa-miR-450a-2-3p	MIMAT0031074	-0.899073	-1.86487	0.270514	0.872671	3.97	4.31445	1.555	0.985376	3.39	1.07	1.18	10.24	1.04	1	1.15	3.03
hsa-miR-548e-5p	MIMAT0026736	1.1123	2.1619	0.272244	0.872671	6.7275	4.17227	11.3775	3.49208	10.33	9.46	5.98	1.14	15.56	8.33	12.95	8.67
hsa-miR-25-3p	MIMAT0000081	1.72753	3.31161	0.274297	0.872671	1.0625	0.085	28.92	55.6267	1	1.07	1.18	1	1.04	112.36	1.15	1.13
hsa-miR-30b-5p	MIMAT0000420	-0.350891	-1.27535	0.276203	0.872671	1.5525	0.988648	1.08	0.0716473	1	3.03	1.18	1	1.04	1	1.15	1.13
hsa-miR-320e	MIMAT0015072	2.11157	4.3216	0.27985	0.872671	34.5175	30.552	772.817	1456.36	4.38	53.34	13.03	67.32	92.27	2956.71	34.75	7.54
hsa-miR-520f-3p	MIMAT0002830	-1.26192	-2.39815	0.285072	0.872671	9.4325	14.2108	2.215	2.21718	1	4.1	30.66	1.97	1.04	5.54	1.15	1.13
hsa-miR-519d-3p	MIMAT0002853	-0.4527	-1.3686	0.286955	0.872671	2.0375	1.25104	1.3425	0.502751	1	1.07	2.46	3.62	2.09	1	1.15	1.13
hsa-miR-585-3p	MIMAT0003250	0.463904	1.37927	0.293715	0.872671	12.155	7.60204	15.9825	6.80393	10.33	23.37	7.16	7.76	13.49	8.33	24.42	17.69
hsa-miR-769-3p	MIMAT0003887	-0.908803	-1.87749	0.295954	0.872671	4.1375	6.10878	1.08	0.0716473	13.3	1.07	1.18	1	1.04	1	1.15	1.13
hsa-miR-490-3p	MIMAT0002806	-0.482277	-1.39695	0.296615	0.872671	1.97	1.89362	1.08	0.0716473	1	1.07	4.81	1	1.04	1	1.15	1.13
hsa-miR-1197	MIMAT0005955	-0.80923	-1.75228	0.297722	0.872671	3.7225	3.11755	1.6425	0.775215	7.36	1.07	1.18	5.28	1.04	1	2.62	1.91
hsa-miR-487b-5p	MIMAT0026614	0.826216	1.77303	0.30022	0.872671	2.1325	2.09964	3.605	2.49723	1	1.07	1.18	5.28	2.09	1	4.91	6.42
hsa-miR-376a-3p	MIMAT0000729	0.787331	1.72588	0.309691	0.872671	6.45	4.45539	11.5075	9.04546	3.39	4.1	13.03	5.28	6.23	25.05	7.21	7.54
hsa-miR-508-5p	MIMAT0004778	0.677268	1.59911	0.310006	0.872671	1.0625	0.085	1.9225	1.0556	1	1.07	1.18	1	1.04	1	2.62	3.03
hsa-miR-499a-5p	MIMAT0002870	1.68354	3.21215	0.311746	0.872671	1.4125	0.662489	60.505	118.797	2.4	1.07	1.18	1	1.04	238.7	1.15	1.13
hsa-miR-148a-3p	MIMAT0000243	1.85311	3.61279	0.312527	0.872671	2.1475	1.59054	27.4175	44.0826	1	1.96	1.18	4.45	14.53	92.86	1.15	1.13
hsa-miR-193a-5p+hsa-miR-193b-5p	MIMAT0004614	0.948812	1.93028	0.314961	0.872671	1.0625	0.085	4.0725	5.93186	1	1.07	1.18	1	1.04	12.97	1.15	1.13
hsa-miR-770-5p	MIMAT0003948	-0.585133	-1.50018	0.315006	0.872671	2.545	2.92427	1.16	0.213698	1	1.07	1.18	6.93	1.04	1	1.47	1.13
hsa-miR-664a-3p	MIMAT0005949	-0.985446	-1.97993	0.315287	0.872671	4.9175	3.42959	2.9775	3.56052	4.38	1.07	4.81	9.41	8.31	1	1.47	1.13
hsa-miR-380-3p	MIMAT0000735	-0.38076	-1.30203	0.315612	0.872671	1.675	1.30375	1.08	0.0716473	1	1.07	3.63	1	1.04	1	1.15	1.13
hsa-miR-337-3p	MIMAT0000754	1.02401	2.03357	0.318108	0.872671	3.3725	4.57893	5.145	4.22223	1	1.07	1.18	10.24	4.16	11.11	1.15	4.16
hsa-miR-495-5p	MIMAT0022924	-1.05544	-2.07835	0.319853	0.872671	6.3775	3.85428	3.16	2.40861	10.33	6.24	1.18	7.76	5.2	1	1.15	5.29
hsa-miR-513a-5p	MIMAT0002877	-0.572147	-1.48673	0.322024	0.872671	2.1325	2.09964	1.0825	0.0699405	1	1.07	1.18	5.28	1.05	1	1.15	1.13
hsa-miR-761	MIMAT0010364	0.632014	1.54973	0.322481	0.872671	1.0625	0.085	1.8175	0.941324	1	1.07	1.18	1	2.09	1	1.15	3.03
hsa-miR-23b-3p	MIMAT0000418	0.759463	1.69286	0.326871	0.872671	1.0625	0.085	2.965	3.80386	1	1.07	1.18	1	1.04	1	1.15	8.67
hsa-miR-15b-5p	MIMAT0000417	0.861452	1.81687	0.332543	0.872671	1.0625	0.085	3.375	4.53692	1	1.07	1.18	1	1.04	10.18	1.15	1.13
hsa-miR-16-5p	MIMAT0000069	1.71829	3.29046	0.337518	0.872671	1.285	0.45793	50.9825	99.7517	1	1.96	1.18	1	1.04	200.61	1.15	1.13
hsa-miR-654-5p	MIMAT0003330	-0.190324	-1.14102	0.338547	0.872671	1.285	0.45793	1.0825	0.0699405	1	1.96	1.18	1	1.05	1	1.15	1.13
hsa-miR-206	MIMAT0000462	1.77295	3.41753	0.338882	0.872671	3.1675	3.47632	156.01	307.79	8.35	1.07	1.28	1.97	1.04	617.69	1.15	4.16
hsa-miR-361-5p	MIMAT0000703	1.17258	2.25414	0.33945	0.872671	1.0625	0.085	6.86	11.5068	1	1.07	1.18	1	1.04	24.12	1.15	1.13
hsa-miR-4454+hsa-miR-7975	MIMAT0018976	-1.24676	-2.37309	0.345655	0.872671	35.9125	19.261	30.895	37.0682	11.32	55.48	45.93	30.92	83.97	27.83	10.65	1.13
hsa-miR-15a-5p	MIMAT0000068	0.973789	1.96399	0.351784	0.872671	1.0625	0.085	4.305	6.39685	1	1.07	1.18	1	1.04	13.9	1.15	1.13
hsa-miR-548ah-5p	MIMAT0018972	-0.88381	-1.84524	0.355136	0.872671	4.1475	3.67477	2.4025	2.67908	9.34	4.1	1.18	1.97	1.04	1	1.15	6.42
hsa-miR-96-5p	MIMAT0000095	0.822691	1.7687	0.358261	0.872671	2.34	2.51443	4.02	3.70167	1	1.07	1.18	6.11	9.34	3.68	1.15	1.91
hsa-miR-566	MIMAT0003230	0.580293	1.49515	0.36015	0.872671	2.1225	2.03313	2.9875	2.20589	1	5.17	1.18	1.14	1.04	1.82	6.06	3.03
hsa-miR-575	MIMAT0003240	-0.642742	-1.56129	0.36084	0.872671	2.7425	2.01167	1.5175	0.823058	1	5.17	1.18	3.62	1.04	2.75	1.15	1.13
hsa-miR-369-3p	MIMAT0000721	-0.77447	-1.71056	0.360936	0.872671	3.365	2.56703	1.5475	0.483348	1.41	6.24	4.81	1	2.09	1.82	1.15	1.13
hsa-miR-1306-3p	MIMAT0005950	0.113081	1.08154	0.363662	0.872671	1.0625	0.085	1.16	0.213698	1	1.07	1.18	1	1.04	1	1.47	1.13
hsa-miR-3065-3p	MIMAT0015378	0.113081	1.08154	0.363662	0.872671	1.0625	0.085	1.16	0.213698	1	1.07	1.18	1	1.04	1	1.47	1.13
hsa-miR-335-5p	MIMAT0000765	0.113081	1.08154	0.363662	0.872671	1.0625	0.085	1.16	0.213698	1	1.07	1.18	1	1.04	1	1.47	1.13
hsa-miR-1249-3p	MIMAT0005901	0.374128	1.29606	0.365736	0.872671	1.165	0.179351	1.84	1.54792	1.41	1.07	1.18	1	1.05	1	1.15	4.16
hsa-miR-142-3p	MIMAT0000434	0.888579	1.85135	0.366129	0.872671	2.2625	2.47855	5.985	8.42189	1	1.07	5.98	1	3.12	18.54	1.15	1.13
hsa-miR-572	MIMAT0003237	-0.240432	-1.18135	0.366815	0.872671	1.3825	0.719091	1.08	0.0716473	1	1.07	2.46	1	1.04	1	1.15	1.13
hsa-miR-1293	MIMAT0005883	-0.0993882	-1.07132	0.368987	0.872671	1.165	0.179351	1.08	0.0716473	1.41	1.07	1.18	1	1.04	1	1.15	1.13
hsa-miR-3182	MIMAT0015062	-0.0993882	-1.07132	0.368987	0.872671	1.165	0.179351	1.08	0.0716473	1.41	1.07	1.18	1	1.04	1	1.15	1.13
hsa-miR-4455	MIMAT0018977	-0.0993882	-1.07132	0.368987	0.872671	1.165	0.179351	1.08	0.0716473	1.41	1.07	1.18	1	1.04	1	1.15	1.13
hsa-miR-500a-5p+hsa-miR-501-5p	MIMAT0004773	-0.0993882	-1.07132	0.368987	0.872671	1.165	0.179351	1.08	0.0716473	1.41	1.07	1.18	1	1.04	1	1.15	1.13
hsa-miR-640	MIMAT0003310	-0.0993882	-1.07132	0.368987	0.872671	1.165	0.179351	1.08	0.0716473	1.41	1.07	1.18	1	1.04	1	1.15	1.13
hsa-miR-22-3p	MIMAT0000077	1.83899	3.57761	0.370723	0.872671	7.2	8.69407	156.547	299.435	1	4.1	20.08	3.62	14.53	605.62	4.91	1.13
hsa-miR-28-3p	MIMAT0004502	0.68383	1.6064	0.377297	0.872671	2.4225	2.00225	3.735	2.06981	5.37	1.07	1.28	1.97	1.04	3.68	6.06	4.16
hsa-miR-1973	MIMAT0009448	-0.240432	-1.18135	0.378037	0.872671	1.3825	0.719091	1.08	0.0716473	1	1.07	2.46	1	1.04	1	1.15	1.13
hsa-miR-517a-3p	MIMAT0002852	-0.543603	-1.45761	0.379125	0.872671	2.0875	2.05675	1.08	0.0716473	1	5.17	1.18	1	1.04	1	1.15	1.13
hsa-miR-548z+hsa-miR-548h-3p	MIMAT0018446	0.43716	1.35394	0.380671	0.872671	1.5125	0.861525	2.21	1.40701	1	1.07	1.18	2.8	1.04	1	3.77	3.03
hsa-miR-30e-5p	MIMAT0000692	0.77763	1.71431	0.383097	0.872671	1.2	0.147196	4.0725	5.93186	1.41	1.07	1.18	1.14	1.04	12.97	1.15	1.13
hsa-miR-1226-3p	MIMAT0005577	-0.240432	-1.18135	0.384906	0.872671	1.3825	0.719091	1.08	0.0716473	1	1.07	2.46	1	1.04	1	1.15	1.13
hsa-miR-1287-5p	MIMAT0005878	-0.768163	-1.7031	0.38517	0.872671	3.365	2.65584	1.735	1.35776	1	5.17	1.18	6.11	1.04	1	3.77	1.13
hsa-let-7a-5p	MIMAT0000062	-1.55413	-2.93657	0.388526	0.872671	28.305	22.4802	30.935	45.1663	11.32	33	10.68	58.22	24.89	96.57	1.15	1.13
hsa-miR-548al	MIMAT0019024	-0.482277	-1.39695	0.38936	0.872671	1.97	1.89362	1.08	0.0716473	1	1.07	4.81	1	1.04	1	1.15	1.13
hsa-miR-93-5p	MIMAT0000093	0.861452	1.81687	0.391435	0.872671	1.0625	0.085	3.375	4.53692	1	1.07	1.18	1	1.04	10.18	1.15	1.13
hsa-miR-651-5p	MIMAT0003321	-0.717194	-1.64398	0.3925	0.872671	4.49	3.82994	2.2825	1.81786	1.41	8.39	7.16	1	2.09	1	4.91	1.13
hsa-miR-519c-3p	MIMAT0002832	0.546274	1.46031	0.396766	0.872671	1.165	0.179351	2.3775	2.56919	1.41	1.07	1.18	1	6.23	1	1.15	1.13
hsa-miR-328-5p	MIMAT0026486	-0.291223	-1.22368	0.40628	0.872671	1.4125	0.662489	1.08	0.0716473	2.4	1.07	1.18	1	1.04	1	1.15	1.13
hsa-miR-107	MIMAT0000104	-0.62884	-1.54632	0.408176	0.872671	3.4025	4.09362	1.5175	0.823058	1	1.96	9.51	1.14	1.04	2.75	1.15	1.13
hsa-miR-29a-3p	MIMAT0000086	0.989656	1.98571	0.411636	0.872671	5.36	3.16343	19.4325	24.7612	3.39	1.96	8.33	7.76	55.99	11.11	9.5	1.13
hsa-miR-188-5p	MIMAT0000457	-0.315141	-1.24413	0.412633	0.872671	23.41	9.10469	19.1975	9.58238	34.11	23.37	11.86	24.3	11.42	12.97	32.45	19.95
hsa-miR-190a-5p	MIMAT0000458	0.650477	1.56969	0.414229	0.872671	1.3825	0.719091	3.2225	4.0226	1	1.07	2.46	1	1.04	9.25	1.47	1.13
hsa-miR-217	MIMAT0000274	0.824912	1.77143	0.414491	0.872671	2.18	2.12999	4.665	4.67303	5.37	1.07	1.28	1	1.04	5.54	1.15	10.93
hsa-miR-148b-3p	MIMAT0000759	0.706321	1.63164	0.417285	0.872671	1.5125	0.861525	5.465	8.7168	1	1.07	1.18	2.8	1.04	18.54	1.15	1.13
hsa-miR-1234-3p	MIMAT0005589	-0.43601	-1.35286	0.41732	0.872671	1.7175	1.2705	1.0825	0.0699405	1	1.07	1.18	3.62	1.05	1	1.15	1.13
hsa-miR-337-5p	MIMAT0004695	0.902546	1.86936	0.419748	0.872671	2.73	2.008	12.775	20.6583	3.39	1.07	1.18	5.28	1.04	43.62	1.15	5.29
hsa-miR-301a-5p	MIMAT0022696	0.644223	1.5629	0.424889	0.872671	3.64	2.93163	5.3225	3.58726	6.37	1.07	5.98	1.14	1.04	5.54	4.91	9.8
hsa-miR-23a-3p	MIMAT0000078	1.22597	2.33913	0.43016	0.872671	78.6475	67.973	564.283	1009.56	22.22	23.37	108.21	160.79	95.38	2077.95	22.13	61.67
hsa-miR-548ar-5p	MIMAT0022265	0.165737	1.12174	0.431007	0.872671	60.3625	11.4876	67.345	9.42263	76.72	50.13	58.86	55.74	58.06	61.27	71.47	78.58
hsa-miR-378b	MIMAT0014999	-0.350916	-1.27537	0.433925	0.872671	1.7175	1.2705	1.16	0.213698	1	1.07	1.18	3.62	1.04	1	1.47	1.13
hsa-miR-184	MIMAT0000454	-0.681533	-1.60384	0.435694	0.872671	7.6975	4.45859	5.71	3.95192	6.37	4.1	14.21	6.11	9.34	3.68	1.15	8.67
hsa-miR-495-3p	MIMAT0002817	-0.696266	-1.62031	0.438222	0.872671	3.86	2.86249	3.53	4.93374	2.4	4.1	1.18	7.76	1.04	1	1.15	10.93
hsa-miR-591	MIMAT0003259	0.389394	1.30984	0.445603	0.872671	1.0625	0.085	1.5175	0.823058	1	1.07	1.18	1	1.04	2.75	1.15	1.13
hsa-miR-1228-3p	MIMAT0005583	0.695906	1.6199	0.456914	0.872671	3.395	4.62393	4.1625	3.69051	10.33	1.07	1.18	1	3.12	1	9.5	3.03
hsa-miR-548v	MIMAT0015020	-0.273732	-1.20893	0.458147	0.872671	1.695	1.13091	1.275	0.428058	3.39	1.07	1.18	1.14	1.04	1	1.15	1.91
hsa-let-7g-5p	MIMAT0000414	0.874064	1.83282	0.459802	0.872671	2.26	2.0182	7.9775	12.0617	1.41	1.07	1.28	5.28	1.04	25.97	3.77	1.13
hsa-miR-100-5p	MIMAT0000098	0.555714	1.4699	0.461316	0.872671	2.0625	1.42217	4.37	5.43988	1	4.1	1.18	1.97	12.45	2.75	1.15	1.13
hsa-miR-509-5p	MIMAT0004779	0.417864	1.33595	0.466562	0.872671	1.1225	0.119548	1.75	1.28756	1	1.07	1.28	1.14	1.04	3.68	1.15	1.13
hsa-miR-362-3p	MIMAT0004683	0.165096	1.12124	0.468616	0.872671	57.59	6.51632	65.2125	12.4071	48.97	57.62	64.73	59.04	63.24	76.14	48.52	72.95
hsa-miR-4787-5p	MIMAT0019956	-0.559339	-1.47359	0.471097	0.872671	3.7725	3.98921	1.8175	0.941324	1	9.46	3.63	1	2.09	1	1.15	3.03
hsa-miR-203a-5p	MIMAT0031890	-0.627636	-1.54503	0.477452	0.872671	5.0775	3.09496	4.3325	5.24145	1	8.39	4.81	6.11	3.12	1	1.15	12.06
hsa-miR-365a-3p+hsa-miR-365b-3p	MIMAT0000710	0.554207	1.46836	0.480265	0.872671	2.8775	0.570636	5.6925	4.23018	2.4	3.03	2.46	3.62	9.34	9.25	1.15	3.03
hsa-miR-345-3p	MIMAT0022698	0.379408	1.30081	0.483585	0.872671	1.305	0.449481	2.3075	2.50226	1	1.07	1.18	1.97	1.04	1	6.06	1.13
hsa-miR-199a-3p+hsa-miR-199b-3p	MIMAT0000232	0.794858	1.73491	0.489004	0.872671	22.5275	23.2516	56.7625	81.1934	10.33	10.53	11.86	57.39	12.45	178.32	12.95	23.33
hsa-miR-138-5p	MIMAT0000430	0.507855	1.42193	0.491717	0.872671	2.1575	2.08506	3.3375	3.0871	1	1.07	1.28	5.28	1.04	1	3.77	7.54
hsa-miR-24-3p	MIMAT0000080	0.697977	1.62223	0.496181	0.872671	1.0625	0.085	2.4475	2.68209	1	1.07	1.18	1	1.04	6.47	1.15	1.13
hsa-miR-548a-5p	MIMAT0004803	0.43852	1.35521	0.498348	0.872671	2.34	2.51443	2.6825	1.80456	1	1.07	1.18	6.11	5.2	1	2.62	1.91
hsa-miR-584-5p	MIMAT0003249	0.276265	1.21106	0.500572	0.872671	1.0625	0.085	1.3425	0.502751	1	1.07	1.18	1	2.09	1	1.15	1.13
hsa-miR-196a-3p	MIMAT0004562	0.321519	1.24965	0.504839	0.872671	1.0625	0.085	1.4475	0.783555	1	1.07	1.18	1	1.04	1	2.62	1.13
hsa-miR-29b-3p	MIMAT0000100	1.09215	2.13192	0.506821	0.872671	3.945	3.78298	29.81	51.49	2.4	1.07	9.51	2.8	106.78	10.18	1.15	1.13
hsa-miR-30a-3p	MIMAT0000088	0.51114	1.42518	0.508072	0.872671	1.4125	0.662489	3.1425	4.07195	2.4	1.07	1.18	1	1.04	9.25	1.15	1.13
hsa-miR-518f-3p	MIMAT0002842	0.333026	1.25965	0.509824	0.872671	1.0975	0.07932	1.555	0.985376	1	1.07	1.18	1.14	1.04	1	1.15	3.03
hsa-miR-374a-5p	MIMAT0000727	-0.71139	-1.63738	0.511359	0.872671	4.5125	2.79848	5.0025	7.79181	1	7.31	3.63	6.11	1.04	16.69	1.15	1.13
hsa-miR-141-3p	MIMAT0000432	0.670198	1.59129	0.517378	0.872671	1.0625	0.085	2.3775	2.56919	1	1.07	1.18	1	6.23	1	1.15	1.13
hsa-miR-340-5p	MIMAT0004692	0.556055	1.47024	0.518543	0.872671	2.6475	3.11113	3.4875	2.75981	1	7.31	1.28	1	5.2	6.47	1.15	1.13
hsa-miR-302a-3p	MIMAT0000684	0.457348	1.37302	0.520957	0.872671	1.165	0.179351	2.12	2.11428	1.41	1.07	1.18	1	1.04	1	1.15	5.29
hsa-miR-515-3p	MIMAT0002827	-0.559771	-1.47404	0.523487	0.872671	4.2	6.23377	1.555	0.985376	1	1.07	1.18	13.55	1.04	1	1.15	3.03
hsa-miR-196a-5p	MIMAT0000226	-0.530692	-1.44462	0.523707	0.872671	8.275	3.42049	6.775	4.27533	6.37	11.6	10.68	4.45	11.42	5.54	1.47	8.67
hsa-miR-18a-5p	MIMAT0000072	0.498052	1.41231	0.525883	0.872671	1.0625	0.085	1.84	1.54792	1	1.07	1.18	1	1.05	1	1.15	4.16
hsa-miR-548i	MIMAT0005935	0.083742	1.05976	0.528545	0.872671	1.0875	0.132508	1.16	0.213698	1	1.07	1.28	1	1.04	1	1.47	1.13
hsa-miR-764	MIMAT0010367	0.490249	1.40469	0.53197	0.872671	1.9425	1.62564	2.87	2.18445	4.38	1.07	1.18	1.14	1.04	5.54	3.77	1.13
hsa-miR-378i	MIMAT0019074	0.762029	1.69587	0.533418	0.872671	2.0025	1.06039	16.1475	30.0817	1	3.03	1.18	2.8	1.04	61.27	1.15	1.13
hsa-miR-210-5p	MIMAT0026475	0.576194	1.49091	0.539111	0.872671	3.1425	3.49473	5.3425	5.23416	8.35	1.07	1.18	1.97	1.04	7.4	11.8	1.13
hsa-miR-451a	MIMAT0001631	1.8618	3.63461	0.54114	0.872671	6.4925	7.71282	5924.06	11845.9	1	1.96	17.73	5.28	1.04	23692.9	1.15	1.13
hsa-miR-199a-5p	MIMAT0000231	0.618981	1.53579	0.543256	0.872671	4.55	2.93286	6.9525	4.89597	3.39	1.07	5.98	7.76	13.49	1.82	7.21	5.29
hsa-miR-1285-5p	MIMAT0022719	0.719004	1.64605	0.544322	0.872671	6.31	8.27292	7.1725	4.52768	4.38	1.07	1.28	18.51	8.31	12.04	7.21	1.13
hsa-miR-512-5p	MIMAT0002822	-0.553931	-1.46808	0.544582	0.872671	4.38	5.96016	2.3075	2.50226	13.3	1.07	1.18	1.97	1.04	1	6.06	1.13
hsa-miR-3144-3p	MIMAT0015015	0.128331	1.09303	0.549849	0.872671	73.9025	9.07671	80.4	4.467	71.77	77.96	83.53	62.35	86.05	75.21	79.5	80.84
hsa-miR-133a-3p	MIMAT0000427	0.705916	1.63118	0.550612	0.872671	3.2625	4.13507	5.5025	5.13684	1.41	9.46	1.18	1	10.38	1	9.5	1.13
hsa-miR-302d-3p	MIMAT0000718	0.118138	1.08533	0.553863	0.872671	167.075	29.2572	181.742	32.9474	158.97	149.68	210.44	149.21	211.47	143.95	164.42	207.13
hsa-miR-19b-3p	MIMAT0000074	0.789115	1.72801	0.556312	0.872671	1.0625	0.085	2.9125	3.61198	1	1.07	1.18	1	1.04	8.33	1.15	1.13
hsa-miR-1827	MIMAT0006767	0.64707	1.56598	0.558292	0.872671	3.3975	4.56322	5.985	7.89861	1	1.07	1.28	10.24	17.63	1	1.15	4.16
hsa-miR-563	MIMAT0003227	0.437696	1.35444	0.559074	0.872671	2.235	2.03494	3.16	2.40861	1.41	1.07	1.18	5.28	5.2	1	1.15	5.29
hsa-miR-379-5p	MIMAT0000733	-0.365596	-1.28841	0.560982	0.872671	1.8625	0.868269	1.4475	0.783555	2.4	1.07	1.18	2.8	1.04	1	2.62	1.13
hsa-miR-1185-5p	MIMAT0005798	-0.47037	-1.38546	0.563597	0.872671	3.425	3.39965	1.9675	1.06325	8.35	3.03	1.18	1.14	3.12	1	2.62	1.13
hsa-miR-603	MIMAT0003271	0.599995	1.51571	0.564331	0.872671	1.925	1.68496	6.525	10.8635	1	1.07	1.18	4.45	22.82	1	1.15	1.13
hsa-miR-542-3p	MIMAT0003389	-0.545056	-1.45908	0.57167	0.872671	2.9375	2.36966	2.02	1.92743	3.39	1.07	1.18	6.11	1.04	1	4.91	1.13
hsa-miR-454-3p	MIMAT0003885	0.380681	1.30196	0.57187	0.872671	1.66	1.15571	2.325	1.9433	3.39	1.07	1.18	1	5.2	1.82	1.15	1.13
hsa-miR-5196-3p+hsa-miR-6732-3p	MIMAT0021129	0.336723	1.26288	0.572119	0.872671	1.305	0.449481	2.12	2.11428	1	1.07	1.18	1.97	1.04	1	1.15	5.29
hsa-miR-1296-3p	MIMAT0026637	-0.651125	-1.57039	0.57387	0.872671	4.235	3.72471	2.965	3.80386	6.37	8.39	1.18	1	1.04	1	1.15	8.67
hsa-miR-590-5p	MIMAT0003258	-0.463869	-1.37924	0.580278	0.872671	4.605	3.56162	3.4325	2.97256	3.39	1.07	9.51	4.45	1.04	3.68	1.47	7.54
hsa-miR-888-5p	MIMAT0004916	-0.629831	-1.54738	0.58434	0.872671	7.19	4.98641	5.2625	6.09916	5.37	10.53	11.86	1	3.12	1	2.62	14.31
hsa-miR-509-3-5p	MIMAT0004975	-0.376924	-1.29857	0.595484	0.872671	2.2275	1.58471	1.6	1.01551	4.38	1.07	2.46	1	3.12	1	1.15	1.13
hsa-miR-514b-5p	MIMAT0015087	0.327798	1.2551	0.598225	0.872671	4.8175	2.27147	6.765	5.2378	3.39	7.31	2.46	6.11	6.23	2.75	3.77	14.31
hsa-miR-520d-3p	MIMAT0002856	0.298841	1.23016	0.605134	0.872671	1.5125	0.861525	2.3775	2.56919	1	1.07	1.18	2.8	6.23	1	1.15	1.13
hsa-miR-4284	MIMAT0016915	-0.291223	-1.22368	0.607097	0.872671	1.4125	0.662489	1.08	0.0716473	2.4	1.07	1.18	1	1.04	1	1.15	1.13
hsa-miR-125b-5p	MIMAT0000423	-0.538038	-1.452	0.607326	0.872671	3.9175	2.61188	5.2325	8.25181	4.38	7.31	1.18	2.8	1.04	17.61	1.15	1.13
hsa-miR-767-5p	MIMAT0003882	0.44779	1.36395	0.616973	0.872671	2.27	1.4641	4.0275	4.11441	1	4.1	1.18	2.8	4.16	1	1.15	9.8
hsa-miR-509-3p	MIMAT0002881	-0.202677	-1.15083	0.617617	0.872671	1.4125	0.662489	1.16	0.213698	2.4	1.07	1.18	1	1.04	1	1.47	1.13
hsa-miR-135b-5p	MIMAT0000758	0.420776	1.33865	0.618346	0.872671	1.0625	0.085	1.6	1.01551	1	1.07	1.18	1	3.12	1	1.15	1.13
hsa-miR-526a+hsa-miR-518c-5p+hsa-miR-518d-5p	MIMAT0002845	-0.518708	-1.43267	0.623532	0.872671	4.5075	4.57586	2.79	2.97643	1	1.07	10.68	5.28	1.04	1	7.21	1.91
hsa-miR-455-5p	MIMAT0003150	0.229633	1.17254	0.627285	0.872671	1.3825	0.719091	1.8375	1.54963	1	1.07	2.46	1	1.04	1	1.15	4.16
hsa-miR-548m	MIMAT0005917	-0.398774	-1.31839	0.630038	0.872671	4.045	1.94308	5.3125	6.87501	6.37	3.03	4.81	1.97	1.04	1	3.77	15.44
hsa-miR-1278	MIMAT0005936	0.335429	1.26175	0.633919	0.872671	1.7675	0.765914	3.0925	3.50107	2.4	1.07	2.46	1.14	8.31	1	1.15	1.91
hsa-miR-520g-3p	MIMAT0002858	-0.195472	-1.1451	0.645396	0.872671	1.8775	0.508224	1.9175	1.51006	2.4	1.96	1.18	1.97	1.04	1	1.47	4.16
hsa-miR-548ar-3p	MIMAT0022266	-0.326716	-1.25416	0.645667	0.872671	3.5525	1.97255	3.16	2.40861	5.37	3.03	4.81	1	5.2	1	1.15	5.29
hsa-miR-1286	MIMAT0005877	-0.339642	-1.26544	0.649678	0.872671	2.6525	3.13921	1.555	0.985376	7.36	1.07	1.18	1	1.04	1	1.15	3.03
hsa-miR-532-3p	MIMAT0004780	-0.356757	-1.28054	0.652118	0.872671	2.52	1.74209	2.12	2.11428	4.38	1.07	3.63	1	1.04	1	1.15	5.29
hsa-miR-612	MIMAT0003280	0.10699	1.07698	0.653281	0.872671	155.755	34.9179	166.545	26.0893	132.21	134.69	206.91	149.21	177.26	165.31	131.14	192.47
hsa-miR-193a-3p	MIMAT0000459	0.0899243	1.06431	0.653696	0.872671	1.165	0.179351	1.275	0.428058	1.41	1.07	1.18	1	1.04	1	1.15	1.91
hsa-miR-183-5p	MIMAT0000261	-0.405902	-1.32492	0.657108	0.872671	15.84	3.77339	13.085	7.74506	20.24	12.67	17.73	12.72	7.27	11.11	9.5	24.46
hsa-miR-3168	MIMAT0015043	0.439952	1.35656	0.669357	0.872671	2.5975	2.46461	3.9225	3.54318	1	6.24	1.18	1.97	5.2	1	8.36	1.13
hsa-miR-642a-5p	MIMAT0003312	-0.287539	-1.22056	0.671941	0.872671	2.405	2.64437	1.555	0.985376	6.37	1.07	1.18	1	1.04	1	1.15	3.03
hsa-miR-525-5p	MIMAT0002838	0.372058	1.2942	0.675277	0.872671	1.9075	1.65	3.235	4.07482	4.38	1.07	1.18	1	9.34	1	1.47	1.13
hsa-miR-4536-3p	MIMAT0020959	0.350256	1.27479	0.677683	0.872671	4.41	4.93061	4.7275	3.63187	1.41	11.6	3.63	1	3.12	1	9.5	5.29
hsa-miR-378g	MIMAT0018937	-0.555279	-1.46945	0.681793	0.872671	5.7225	3.17476	17.545	32.87	8.35	6.24	7.16	1.14	1.05	66.85	1.15	1.13
hsa-miR-448	MIMAT0001532	-0.478795	-1.39358	0.683288	0.872671	4.7075	3.91463	5.4825	8.15262	4.38	3.03	1.18	10.24	2.09	1	1.15	17.69
hsa-miR-133a-5p	MIMAT0026478	0.250052	1.18925	0.694328	0.872671	1.305	0.449481	1.8375	1.54963	1	1.07	1.18	1.97	1.04	1	1.15	4.16
hsa-miR-30e-3p	MIMAT0000693	0.24052	1.18142	0.696719	0.872671	1.0625	0.085	1.285	0.359861	1	1.07	1.18	1	1.04	1.82	1.15	1.13
hsa-miR-371a-5p	MIMAT0004687	0.2526	1.19135	0.699196	0.872671	1.5125	0.861525	2.3075	2.50226	1	1.07	1.18	2.8	1.04	1	6.06	1.13
hsa-miR-208a-3p	MIMAT0000241	0.23398	1.17607	0.705873	0.872671	1.7175	1.2705	2.4475	2.68209	1	1.07	1.18	3.62	1.04	6.47	1.15	1.13
hsa-miR-221-3p	MIMAT0000278	0.23398	1.17607	0.705873	0.872671	1.7175	1.2705	2.4475	2.68209	1	1.07	1.18	3.62	1.04	6.47	1.15	1.13
hsa-miR-10b-5p	MIMAT0000254	0.311328	1.24085	0.706458	0.872671	3.1425	3.49473	3.4075	2.87383	8.35	1.07	1.18	1.97	3.12	1.82	1.15	7.54
hsa-miR-1253	MIMAT0005904	0.41012	1.3288	0.707087	0.872671	3.92	3.55652	5.5975	6.17766	1	1.07	8.33	5.28	14.53	1.82	4.91	1.13
hsa-miR-6721-5p	MIMAT0025852	-0.251682	-1.19059	0.707482	0.872671	16.895	9.2027	12.37	5.2997	18.26	24.44	21.26	3.62	13.49	11.11	6.06	18.82
hsa-miR-146a-5p	MIMAT0000449	0.116596	1.08417	0.721179	0.872671	1.165	0.179351	1.285	0.359861	1.41	1.07	1.18	1	1.04	1.82	1.15	1.13
hsa-miR-301b-3p	MIMAT0004958	-0.0964902	-1.06917	0.724715	0.872671	24.685	1.79788	24.48	9.13803	26.18	22.3	25.96	24.3	35.26	24.12	12.95	25.59
hsa-miR-503-3p	MIMAT0022925	0.0279871	1.01959	0.72634	0.872671	1.0625	0.085	1.0825	0.0699405	1	1.07	1.18	1	1.05	1	1.15	1.13
hsa-miR-556-5p	MIMAT0003220	0.0279871	1.01959	0.72634	0.872671	1.0625	0.085	1.0825	0.0699405	1	1.07	1.18	1	1.05	1	1.15	1.13
hsa-miR-99b-5p	MIMAT0000689	0.0279871	1.01959	0.72634	0.872671	1.0625	0.085	1.0825	0.0699405	1	1.07	1.18	1	1.05	1	1.15	1.13
hsa-miR-626	MIMAT0003295	0.247614	1.18724	0.733051	0.872671	2.475	2.04376	2.87	2.39943	5.37	1.07	2.46	1	2.09	1.82	1.15	6.42
hsa-miR-325	MIMAT0000771	0.113081	1.08154	0.741777	0.872671	1.0625	0.085	1.16	0.213698	1	1.07	1.18	1	1.04	1	1.47	1.13
hsa-miR-891a-5p	MIMAT0004902	-0.299912	-1.23107	0.747121	0.872671	3.4375	4.82845	1.8375	1.54963	1	1.07	10.68	1	1.04	1	1.15	4.16
hsa-miR-181a-5p	MIMAT0000256	0.0245356	1.01715	0.751836	0.872671	1.0625	0.085	1.08	0.0716473	1	1.07	1.18	1	1.04	1	1.15	1.13
hsa-miR-30c-5p	MIMAT0000244	0.0245356	1.01715	0.751836	0.872671	1.0625	0.085	1.08	0.0716473	1	1.07	1.18	1	1.04	1	1.15	1.13
hsa-miR-542-5p	MIMAT0003340	0.0245356	1.01715	0.751836	0.872671	1.0625	0.085	1.08	0.0716473	1	1.07	1.18	1	1.04	1	1.15	1.13
hsa-miR-5001-5p	MIMAT0021021	0.347305	1.27218	0.752696	0.872671	2.9275	3.64248	3.3375	3.0871	1	8.39	1.18	1.14	1.04	1	3.77	7.54
hsa-let-7e-5p	MIMAT0000066	0.0245356	1.01715	0.760033	0.872671	1.0625	0.085	1.08	0.0716473	1	1.07	1.18	1	1.04	1	1.15	1.13
hsa-let-7f-5p	MIMAT0000067	0.0245356	1.01715	0.760033	0.872671	1.0625	0.085	1.08	0.0716473	1	1.07	1.18	1	1.04	1	1.15	1.13
hsa-let-7i-5p	MIMAT0000415	0.0245356	1.01715	0.760033	0.872671	1.0625	0.085	1.08	0.0716473	1	1.07	1.18	1	1.04	1	1.15	1.13
hsa-miR-1-5p	MIMAT0031892	0.0245356	1.01715	0.760033	0.872671	1.0625	0.085	1.08	0.0716473	1	1.07	1.18	1	1.04	1	1.15	1.13
hsa-miR-101-3p	MIMAT0000099	0.0245356	1.01715	0.760033	0.872671	1.0625	0.085	1.08	0.0716473	1	1.07	1.18	1	1.04	1	1.15	1.13
hsa-miR-105-5p	MIMAT0000102	0.0245356	1.01715	0.760033	0.872671	1.0625	0.085	1.08	0.0716473	1	1.07	1.18	1	1.04	1	1.15	1.13
hsa-miR-106b-5p	MIMAT0000680	0.0245356	1.01715	0.760033	0.872671	1.0625	0.085	1.08	0.0716473	1	1.07	1.18	1	1.04	1	1.15	1.13
hsa-miR-10a-5p	MIMAT0000253	0.0245356	1.01715	0.760033	0.872671	1.0625	0.085	1.08	0.0716473	1	1.07	1.18	1	1.04	1	1.15	1.13
hsa-miR-1178-3p	MIMAT0005823	0.0245356	1.01715	0.760033	0.872671	1.0625	0.085	1.08	0.0716473	1	1.07	1.18	1	1.04	1	1.15	1.13
hsa-miR-1185-1-3p	MIMAT0022838	0.0245356	1.01715	0.760033	0.872671	1.0625	0.085	1.08	0.0716473	1	1.07	1.18	1	1.04	1	1.15	1.13
hsa-miR-1202	MIMAT0005865	0.0245356	1.01715	0.760033	0.872671	1.0625	0.085	1.08	0.0716473	1	1.07	1.18	1	1.04	1	1.15	1.13
hsa-miR-1204	MIMAT0005868	0.0245356	1.01715	0.760033	0.872671	1.0625	0.085	1.08	0.0716473	1	1.07	1.18	1	1.04	1	1.15	1.13
hsa-miR-1205	MIMAT0005869	0.0245356	1.01715	0.760033	0.872671	1.0625	0.085	1.08	0.0716473	1	1.07	1.18	1	1.04	1	1.15	1.13
hsa-miR-1224-3p	MIMAT0005459	0.0245356	1.01715	0.760033	0.872671	1.0625	0.085	1.08	0.0716473	1	1.07	1.18	1	1.04	1	1.15	1.13
hsa-miR-1224-5p	MIMAT0005458	0.0245356	1.01715	0.760033	0.872671	1.0625	0.085	1.08	0.0716473	1	1.07	1.18	1	1.04	1	1.15	1.13
hsa-miR-1233-3p	MIMAT0005588	0.0245356	1.01715	0.760033	0.872671	1.0625	0.085	1.08	0.0716473	1	1.07	1.18	1	1.04	1	1.15	1.13
hsa-miR-124-3p	MIMAT0000422	0.0245356	1.01715	0.760033	0.872671	1.0625	0.085	1.08	0.0716473	1	1.07	1.18	1	1.04	1	1.15	1.13
hsa-miR-1244	MIMAT0005896	0.0245356	1.01715	0.760033	0.872671	1.0625	0.085	1.08	0.0716473	1	1.07	1.18	1	1.04	1	1.15	1.13
hsa-miR-1245b-3p	MIMAT0019951	0.0245356	1.01715	0.760033	0.872671	1.0625	0.085	1.08	0.0716473	1	1.07	1.18	1	1.04	1	1.15	1.13
hsa-miR-1245b-5p	MIMAT0019950	0.0245356	1.01715	0.760033	0.872671	1.0625	0.085	1.08	0.0716473	1	1.07	1.18	1	1.04	1	1.15	1.13
hsa-miR-1247-5p	MIMAT0005899	0.0245356	1.01715	0.760033	0.872671	1.0625	0.085	1.08	0.0716473	1	1.07	1.18	1	1.04	1	1.15	1.13
hsa-miR-1248	MIMAT0005900	0.0245356	1.01715	0.760033	0.872671	1.0625	0.085	1.08	0.0716473	1	1.07	1.18	1	1.04	1	1.15	1.13
hsa-miR-1249-5p	MIMAT0032029	0.0245356	1.01715	0.760033	0.872671	1.0625	0.085	1.08	0.0716473	1	1.07	1.18	1	1.04	1	1.15	1.13
hsa-miR-1250-5p	MIMAT0005902	0.0245356	1.01715	0.760033	0.872671	1.0625	0.085	1.08	0.0716473	1	1.07	1.18	1	1.04	1	1.15	1.13
hsa-miR-1252-5p	MIMAT0005944	0.0245356	1.01715	0.760033	0.872671	1.0625	0.085	1.08	0.0716473	1	1.07	1.18	1	1.04	1	1.15	1.13
hsa-miR-1254	MIMAT0005905	0.0245356	1.01715	0.760033	0.872671	1.0625	0.085	1.08	0.0716473	1	1.07	1.18	1	1.04	1	1.15	1.13
hsa-miR-1255b-5p	MIMAT0005945	0.0245356	1.01715	0.760033	0.872671	1.0625	0.085	1.08	0.0716473	1	1.07	1.18	1	1.04	1	1.15	1.13
hsa-miR-125a-5p	MIMAT0000443	0.0245356	1.01715	0.760033	0.872671	1.0625	0.085	1.08	0.0716473	1	1.07	1.18	1	1.04	1	1.15	1.13
hsa-miR-1260a	MIMAT0005911	0.0245356	1.01715	0.760033	0.872671	1.0625	0.085	1.08	0.0716473	1	1.07	1.18	1	1.04	1	1.15	1.13
hsa-miR-1260b	MIMAT0015041	0.0245356	1.01715	0.760033	0.872671	1.0625	0.085	1.08	0.0716473	1	1.07	1.18	1	1.04	1	1.15	1.13
hsa-miR-1264	MIMAT0005791	0.0245356	1.01715	0.760033	0.872671	1.0625	0.085	1.08	0.0716473	1	1.07	1.18	1	1.04	1	1.15	1.13
hsa-miR-1266-5p	MIMAT0005920	0.0245356	1.01715	0.760033	0.872671	1.0625	0.085	1.08	0.0716473	1	1.07	1.18	1	1.04	1	1.15	1.13
hsa-miR-1269b	MIMAT0019059	0.0245356	1.01715	0.760033	0.872671	1.0625	0.085	1.08	0.0716473	1	1.07	1.18	1	1.04	1	1.15	1.13
hsa-miR-127-5p	MIMAT0004604	0.0245356	1.01715	0.760033	0.872671	1.0625	0.085	1.08	0.0716473	1	1.07	1.18	1	1.04	1	1.15	1.13
hsa-miR-1271-3p	MIMAT0022712	0.0245356	1.01715	0.760033	0.872671	1.0625	0.085	1.08	0.0716473	1	1.07	1.18	1	1.04	1	1.15	1.13
hsa-miR-1271-5p	MIMAT0005796	0.0245356	1.01715	0.760033	0.872671	1.0625	0.085	1.08	0.0716473	1	1.07	1.18	1	1.04	1	1.15	1.13
hsa-miR-1273c	MIMAT0015017	0.0245356	1.01715	0.760033	0.872671	1.0625	0.085	1.08	0.0716473	1	1.07	1.18	1	1.04	1	1.15	1.13
hsa-miR-1275	MIMAT0005929	0.0245356	1.01715	0.760033	0.872671	1.0625	0.085	1.08	0.0716473	1	1.07	1.18	1	1.04	1	1.15	1.13
hsa-miR-1276	MIMAT0005930	0.0245356	1.01715	0.760033	0.872671	1.0625	0.085	1.08	0.0716473	1	1.07	1.18	1	1.04	1	1.15	1.13
hsa-miR-1277-3p	MIMAT0005933	0.0245356	1.01715	0.760033	0.872671	1.0625	0.085	1.08	0.0716473	1	1.07	1.18	1	1.04	1	1.15	1.13
hsa-miR-128-1-5p	MIMAT0026477	0.0245356	1.01715	0.760033	0.872671	1.0625	0.085	1.08	0.0716473	1	1.07	1.18	1	1.04	1	1.15	1.13
hsa-miR-128-2-5p	MIMAT0031095	0.0245356	1.01715	0.760033	0.872671	1.0625	0.085	1.08	0.0716473	1	1.07	1.18	1	1.04	1	1.15	1.13
hsa-miR-128-3p	MIMAT0000424	0.0245356	1.01715	0.760033	0.872671	1.0625	0.085	1.08	0.0716473	1	1.07	1.18	1	1.04	1	1.15	1.13
hsa-miR-1281	MIMAT0005939	0.0245356	1.01715	0.760033	0.872671	1.0625	0.085	1.08	0.0716473	1	1.07	1.18	1	1.04	1	1.15	1.13
hsa-miR-1283	MIMAT0005799	0.0245356	1.01715	0.760033	0.872671	1.0625	0.085	1.08	0.0716473	1	1.07	1.18	1	1.04	1	1.15	1.13
hsa-miR-1285-3p	MIMAT0005876	0.0245356	1.01715	0.760033	0.872671	1.0625	0.085	1.08	0.0716473	1	1.07	1.18	1	1.04	1	1.15	1.13
hsa-miR-1287-3p	MIMAT0026738	0.0245356	1.01715	0.760033	0.872671	1.0625	0.085	1.08	0.0716473	1	1.07	1.18	1	1.04	1	1.15	1.13
hsa-miR-1288-3p	MIMAT0005942	0.0245356	1.01715	0.760033	0.872671	1.0625	0.085	1.08	0.0716473	1	1.07	1.18	1	1.04	1	1.15	1.13
hsa-miR-1289	MIMAT0005879	0.0245356	1.01715	0.760033	0.872671	1.0625	0.085	1.08	0.0716473	1	1.07	1.18	1	1.04	1	1.15	1.13
hsa-miR-129-2-3p	MIMAT0004605	0.0245356	1.01715	0.760033	0.872671	1.0625	0.085	1.08	0.0716473	1	1.07	1.18	1	1.04	1	1.15	1.13
hsa-miR-129-5p	MIMAT0000242	0.0245356	1.01715	0.760033	0.872671	1.0625	0.085	1.08	0.0716473	1	1.07	1.18	1	1.04	1	1.15	1.13
hsa-miR-1291	MIMAT0005881	0.0245356	1.01715	0.760033	0.872671	1.0625	0.085	1.08	0.0716473	1	1.07	1.18	1	1.04	1	1.15	1.13
hsa-miR-1296-5p	MIMAT0005794	0.0245356	1.01715	0.760033	0.872671	1.0625	0.085	1.08	0.0716473	1	1.07	1.18	1	1.04	1	1.15	1.13
hsa-miR-1297	MIMAT0005886	0.0245356	1.01715	0.760033	0.872671	1.0625	0.085	1.08	0.0716473	1	1.07	1.18	1	1.04	1	1.15	1.13
hsa-miR-1299	MIMAT0005887	0.0245356	1.01715	0.760033	0.872671	1.0625	0.085	1.08	0.0716473	1	1.07	1.18	1	1.04	1	1.15	1.13
hsa-miR-1301-3p	MIMAT0005797	0.0245356	1.01715	0.760033	0.872671	1.0625	0.085	1.08	0.0716473	1	1.07	1.18	1	1.04	1	1.15	1.13
hsa-miR-1303	MIMAT0005891	0.0245356	1.01715	0.760033	0.872671	1.0625	0.085	1.08	0.0716473	1	1.07	1.18	1	1.04	1	1.15	1.13
hsa-miR-1304-3p	MIMAT0022720	0.0245356	1.01715	0.760033	0.872671	1.0625	0.085	1.08	0.0716473	1	1.07	1.18	1	1.04	1	1.15	1.13
hsa-miR-1306-5p	MIMAT0022726	0.0245356	1.01715	0.760033	0.872671	1.0625	0.085	1.08	0.0716473	1	1.07	1.18	1	1.04	1	1.15	1.13
hsa-miR-130b-3p	MIMAT0000691	0.0245356	1.01715	0.760033	0.872671	1.0625	0.085	1.08	0.0716473	1	1.07	1.18	1	1.04	1	1.15	1.13
hsa-miR-133b	MIMAT0000770	0.0245356	1.01715	0.760033	0.872671	1.0625	0.085	1.08	0.0716473	1	1.07	1.18	1	1.04	1	1.15	1.13
hsa-miR-134-5p+hsa-miR-6728-5p	MIMAT0000447	0.0245356	1.01715	0.760033	0.872671	1.0625	0.085	1.08	0.0716473	1	1.07	1.18	1	1.04	1	1.15	1.13
hsa-miR-135a-5p	MIMAT0000428	0.0245356	1.01715	0.760033	0.872671	1.0625	0.085	1.08	0.0716473	1	1.07	1.18	1	1.04	1	1.15	1.13
hsa-miR-136-5p	MIMAT0000448	0.0245356	1.01715	0.760033	0.872671	1.0625	0.085	1.08	0.0716473	1	1.07	1.18	1	1.04	1	1.15	1.13
hsa-miR-137	MIMAT0000429	0.0245356	1.01715	0.760033	0.872671	1.0625	0.085	1.08	0.0716473	1	1.07	1.18	1	1.04	1	1.15	1.13
hsa-miR-139-5p	MIMAT0000250	0.0245356	1.01715	0.760033	0.872671	1.0625	0.085	1.08	0.0716473	1	1.07	1.18	1	1.04	1	1.15	1.13
hsa-miR-140-3p	MIMAT0004597	0.0245356	1.01715	0.760033	0.872671	1.0625	0.085	1.08	0.0716473	1	1.07	1.18	1	1.04	1	1.15	1.13
hsa-miR-142-5p	MIMAT0000433	0.0245356	1.01715	0.760033	0.872671	1.0625	0.085	1.08	0.0716473	1	1.07	1.18	1	1.04	1	1.15	1.13
hsa-miR-143-3p	MIMAT0000435	0.0245356	1.01715	0.760033	0.872671	1.0625	0.085	1.08	0.0716473	1	1.07	1.18	1	1.04	1	1.15	1.13
hsa-miR-145-5p	MIMAT0000437	0.0245356	1.01715	0.760033	0.872671	1.0625	0.085	1.08	0.0716473	1	1.07	1.18	1	1.04	1	1.15	1.13
hsa-miR-1469	MIMAT0007347	0.0245356	1.01715	0.760033	0.872671	1.0625	0.085	1.08	0.0716473	1	1.07	1.18	1	1.04	1	1.15	1.13
hsa-miR-146b-3p	MIMAT0004766	0.0245356	1.01715	0.760033	0.872671	1.0625	0.085	1.08	0.0716473	1	1.07	1.18	1	1.04	1	1.15	1.13
hsa-miR-146b-5p	MIMAT0002809	0.0245356	1.01715	0.760033	0.872671	1.0625	0.085	1.08	0.0716473	1	1.07	1.18	1	1.04	1	1.15	1.13
hsa-miR-151a-5p	MIMAT0004697	0.0245356	1.01715	0.760033	0.872671	1.0625	0.085	1.08	0.0716473	1	1.07	1.18	1	1.04	1	1.15	1.13
hsa-miR-152-3p	MIMAT0000438	0.0245356	1.01715	0.760033	0.872671	1.0625	0.085	1.08	0.0716473	1	1.07	1.18	1	1.04	1	1.15	1.13
hsa-miR-152-5p	MIMAT0026479	0.0245356	1.01715	0.760033	0.872671	1.0625	0.085	1.08	0.0716473	1	1.07	1.18	1	1.04	1	1.15	1.13
hsa-miR-153-3p	MIMAT0000439	0.0245356	1.01715	0.760033	0.872671	1.0625	0.085	1.08	0.0716473	1	1.07	1.18	1	1.04	1	1.15	1.13
hsa-miR-1537-3p	MIMAT0007399	0.0245356	1.01715	0.760033	0.872671	1.0625	0.085	1.08	0.0716473	1	1.07	1.18	1	1.04	1	1.15	1.13
hsa-miR-154-5p	MIMAT0000452	0.0245356	1.01715	0.760033	0.872671	1.0625	0.085	1.08	0.0716473	1	1.07	1.18	1	1.04	1	1.15	1.13
hsa-miR-155-5p	MIMAT0000646	0.0245356	1.01715	0.760033	0.872671	1.0625	0.085	1.08	0.0716473	1	1.07	1.18	1	1.04	1	1.15	1.13
hsa-miR-181b-5p+hsa-miR-181d-5p	MIMAT0000257	0.0245356	1.01715	0.760033	0.872671	1.0625	0.085	1.08	0.0716473	1	1.07	1.18	1	1.04	1	1.15	1.13
hsa-miR-181c-5p	MIMAT0000258	0.0245356	1.01715	0.760033	0.872671	1.0625	0.085	1.08	0.0716473	1	1.07	1.18	1	1.04	1	1.15	1.13
hsa-miR-182-3p	MIMAT0000260	0.0245356	1.01715	0.760033	0.872671	1.0625	0.085	1.08	0.0716473	1	1.07	1.18	1	1.04	1	1.15	1.13
hsa-miR-182-5p	MIMAT0000259	0.0245356	1.01715	0.760033	0.872671	1.0625	0.085	1.08	0.0716473	1	1.07	1.18	1	1.04	1	1.15	1.13
hsa-miR-188-3p	MIMAT0004613	0.0245356	1.01715	0.760033	0.872671	1.0625	0.085	1.08	0.0716473	1	1.07	1.18	1	1.04	1	1.15	1.13
hsa-miR-18b-5p	MIMAT0001412	0.0245356	1.01715	0.760033	0.872671	1.0625	0.085	1.08	0.0716473	1	1.07	1.18	1	1.04	1	1.15	1.13
hsa-miR-1908-3p	MIMAT0026916	0.0245356	1.01715	0.760033	0.872671	1.0625	0.085	1.08	0.0716473	1	1.07	1.18	1	1.04	1	1.15	1.13
hsa-miR-1908-5p	MIMAT0007881	0.0245356	1.01715	0.760033	0.872671	1.0625	0.085	1.08	0.0716473	1	1.07	1.18	1	1.04	1	1.15	1.13
hsa-miR-1909-3p	MIMAT0007883	0.0245356	1.01715	0.760033	0.872671	1.0625	0.085	1.08	0.0716473	1	1.07	1.18	1	1.04	1	1.15	1.13
hsa-miR-190a-3p	MIMAT0026482	0.0245356	1.01715	0.760033	0.872671	1.0625	0.085	1.08	0.0716473	1	1.07	1.18	1	1.04	1	1.15	1.13
hsa-miR-190b	MIMAT0004929	0.0245356	1.01715	0.760033	0.872671	1.0625	0.085	1.08	0.0716473	1	1.07	1.18	1	1.04	1	1.15	1.13
hsa-miR-1910-3p	MIMAT0026917	0.0245356	1.01715	0.760033	0.872671	1.0625	0.085	1.08	0.0716473	1	1.07	1.18	1	1.04	1	1.15	1.13
hsa-miR-1915-3p	MIMAT0007892	0.0245356	1.01715	0.760033	0.872671	1.0625	0.085	1.08	0.0716473	1	1.07	1.18	1	1.04	1	1.15	1.13
hsa-miR-193b-3p	MIMAT0002819	0.0245356	1.01715	0.760033	0.872671	1.0625	0.085	1.08	0.0716473	1	1.07	1.18	1	1.04	1	1.15	1.13
hsa-miR-194-5p	MIMAT0000460	0.0245356	1.01715	0.760033	0.872671	1.0625	0.085	1.08	0.0716473	1	1.07	1.18	1	1.04	1	1.15	1.13
hsa-miR-195-5p	MIMAT0000461	0.0245356	1.01715	0.760033	0.872671	1.0625	0.085	1.08	0.0716473	1	1.07	1.18	1	1.04	1	1.15	1.13
hsa-miR-196b-5p	MIMAT0001080	0.0245356	1.01715	0.760033	0.872671	1.0625	0.085	1.08	0.0716473	1	1.07	1.18	1	1.04	1	1.15	1.13
hsa-miR-197-3p	MIMAT0000227	0.0245356	1.01715	0.760033	0.872671	1.0625	0.085	1.08	0.0716473	1	1.07	1.18	1	1.04	1	1.15	1.13
hsa-miR-198	MIMAT0000228	0.0245356	1.01715	0.760033	0.872671	1.0625	0.085	1.08	0.0716473	1	1.07	1.18	1	1.04	1	1.15	1.13
hsa-miR-202-3p	MIMAT0002811	0.0245356	1.01715	0.760033	0.872671	1.0625	0.085	1.08	0.0716473	1	1.07	1.18	1	1.04	1	1.15	1.13
hsa-miR-203a-3p	MIMAT0000264	0.0245356	1.01715	0.760033	0.872671	1.0625	0.085	1.08	0.0716473	1	1.07	1.18	1	1.04	1	1.15	1.13
hsa-miR-204-5p	MIMAT0000265	0.0245356	1.01715	0.760033	0.872671	1.0625	0.085	1.08	0.0716473	1	1.07	1.18	1	1.04	1	1.15	1.13
hsa-miR-208b-5p	MIMAT0026722	0.0245356	1.01715	0.760033	0.872671	1.0625	0.085	1.08	0.0716473	1	1.07	1.18	1	1.04	1	1.15	1.13
hsa-miR-211-3p	MIMAT0022694	0.0245356	1.01715	0.760033	0.872671	1.0625	0.085	1.08	0.0716473	1	1.07	1.18	1	1.04	1	1.15	1.13
hsa-miR-2110	MIMAT0010133	0.0245356	1.01715	0.760033	0.872671	1.0625	0.085	1.08	0.0716473	1	1.07	1.18	1	1.04	1	1.15	1.13
hsa-miR-2113	MIMAT0009206	0.0245356	1.01715	0.760033	0.872671	1.0625	0.085	1.08	0.0716473	1	1.07	1.18	1	1.04	1	1.15	1.13
hsa-miR-2116-5p	MIMAT0011160	0.0245356	1.01715	0.760033	0.872671	1.0625	0.085	1.08	0.0716473	1	1.07	1.18	1	1.04	1	1.15	1.13
hsa-miR-2117	MIMAT0011162	0.0245356	1.01715	0.760033	0.872671	1.0625	0.085	1.08	0.0716473	1	1.07	1.18	1	1.04	1	1.15	1.13
hsa-miR-214-3p	MIMAT0000271	0.0245356	1.01715	0.760033	0.872671	1.0625	0.085	1.08	0.0716473	1	1.07	1.18	1	1.04	1	1.15	1.13
hsa-miR-215-5p	MIMAT0000272	0.0245356	1.01715	0.760033	0.872671	1.0625	0.085	1.08	0.0716473	1	1.07	1.18	1	1.04	1	1.15	1.13
hsa-miR-218-5p	MIMAT0000275	0.0245356	1.01715	0.760033	0.872671	1.0625	0.085	1.08	0.0716473	1	1.07	1.18	1	1.04	1	1.15	1.13
hsa-miR-219a-1-3p	MIMAT0004567	0.0245356	1.01715	0.760033	0.872671	1.0625	0.085	1.08	0.0716473	1	1.07	1.18	1	1.04	1	1.15	1.13
hsa-miR-219a-2-3p	MIMAT0004675	0.0245356	1.01715	0.760033	0.872671	1.0625	0.085	1.08	0.0716473	1	1.07	1.18	1	1.04	1	1.15	1.13
hsa-miR-219a-5p	MIMAT0000276	0.0245356	1.01715	0.760033	0.872671	1.0625	0.085	1.08	0.0716473	1	1.07	1.18	1	1.04	1	1.15	1.13
hsa-miR-219b-3p	MIMAT0019748	0.0245356	1.01715	0.760033	0.872671	1.0625	0.085	1.08	0.0716473	1	1.07	1.18	1	1.04	1	1.15	1.13
hsa-miR-221-5p	MIMAT0004568	0.0245356	1.01715	0.760033	0.872671	1.0625	0.085	1.08	0.0716473	1	1.07	1.18	1	1.04	1	1.15	1.13
hsa-miR-224-5p	MIMAT0000281	0.0245356	1.01715	0.760033	0.872671	1.0625	0.085	1.08	0.0716473	1	1.07	1.18	1	1.04	1	1.15	1.13
hsa-miR-2278	MIMAT0011778	0.0245356	1.01715	0.760033	0.872671	1.0625	0.085	1.08	0.0716473	1	1.07	1.18	1	1.04	1	1.15	1.13
hsa-miR-2682-5p	MIMAT0013517	0.0245356	1.01715	0.760033	0.872671	1.0625	0.085	1.08	0.0716473	1	1.07	1.18	1	1.04	1	1.15	1.13
hsa-miR-27a-3p	MIMAT0000084	0.0245356	1.01715	0.760033	0.872671	1.0625	0.085	1.08	0.0716473	1	1.07	1.18	1	1.04	1	1.15	1.13
hsa-miR-27b-3p	MIMAT0000419	0.0245356	1.01715	0.760033	0.872671	1.0625	0.085	1.08	0.0716473	1	1.07	1.18	1	1.04	1	1.15	1.13
hsa-miR-296-3p	MIMAT0004679	0.0245356	1.01715	0.760033	0.872671	1.0625	0.085	1.08	0.0716473	1	1.07	1.18	1	1.04	1	1.15	1.13
hsa-miR-296-5p	MIMAT0000690	0.0245356	1.01715	0.760033	0.872671	1.0625	0.085	1.08	0.0716473	1	1.07	1.18	1	1.04	1	1.15	1.13
hsa-miR-297	MIMAT0004450	0.0245356	1.01715	0.760033	0.872671	1.0625	0.085	1.08	0.0716473	1	1.07	1.18	1	1.04	1	1.15	1.13
hsa-miR-298	MIMAT0004901	0.0245356	1.01715	0.760033	0.872671	1.0625	0.085	1.08	0.0716473	1	1.07	1.18	1	1.04	1	1.15	1.13
hsa-miR-299-3p	MIMAT0000687	0.0245356	1.01715	0.760033	0.872671	1.0625	0.085	1.08	0.0716473	1	1.07	1.18	1	1.04	1	1.15	1.13
hsa-miR-300	MIMAT0004903	0.0245356	1.01715	0.760033	0.872671	1.0625	0.085	1.08	0.0716473	1	1.07	1.18	1	1.04	1	1.15	1.13
hsa-miR-302a-5p	MIMAT0000683	0.0245356	1.01715	0.760033	0.872671	1.0625	0.085	1.08	0.0716473	1	1.07	1.18	1	1.04	1	1.15	1.13
hsa-miR-302c-3p	MIMAT0000717	0.0245356	1.01715	0.760033	0.872671	1.0625	0.085	1.08	0.0716473	1	1.07	1.18	1	1.04	1	1.15	1.13
hsa-miR-302f	MIMAT0005932	0.0245356	1.01715	0.760033	0.872671	1.0625	0.085	1.08	0.0716473	1	1.07	1.18	1	1.04	1	1.15	1.13
hsa-miR-3065-5p	MIMAT0015066	0.0245356	1.01715	0.760033	0.872671	1.0625	0.085	1.08	0.0716473	1	1.07	1.18	1	1.04	1	1.15	1.13
hsa-miR-3074-3p	MIMAT0015027	0.0245356	1.01715	0.760033	0.872671	1.0625	0.085	1.08	0.0716473	1	1.07	1.18	1	1.04	1	1.15	1.13
hsa-miR-31-5p	MIMAT0000089	0.0245356	1.01715	0.760033	0.872671	1.0625	0.085	1.08	0.0716473	1	1.07	1.18	1	1.04	1	1.15	1.13
hsa-miR-3127-5p	MIMAT0014990	0.0245356	1.01715	0.760033	0.872671	1.0625	0.085	1.08	0.0716473	1	1.07	1.18	1	1.04	1	1.15	1.13
hsa-miR-3130-3p	MIMAT0014994	0.0245356	1.01715	0.760033	0.872671	1.0625	0.085	1.08	0.0716473	1	1.07	1.18	1	1.04	1	1.15	1.13
hsa-miR-3131	MIMAT0014996	0.0245356	1.01715	0.760033	0.872671	1.0625	0.085	1.08	0.0716473	1	1.07	1.18	1	1.04	1	1.15	1.13
hsa-miR-3136-5p	MIMAT0015003	0.0245356	1.01715	0.760033	0.872671	1.0625	0.085	1.08	0.0716473	1	1.07	1.18	1	1.04	1	1.15	1.13
hsa-miR-3140-3p	MIMAT0015008	0.0245356	1.01715	0.760033	0.872671	1.0625	0.085	1.08	0.0716473	1	1.07	1.18	1	1.04	1	1.15	1.13
hsa-miR-3140-5p	MIMAT0019204	0.0245356	1.01715	0.760033	0.872671	1.0625	0.085	1.08	0.0716473	1	1.07	1.18	1	1.04	1	1.15	1.13
hsa-miR-3150b-3p	MIMAT0018194	0.0245356	1.01715	0.760033	0.872671	1.0625	0.085	1.08	0.0716473	1	1.07	1.18	1	1.04	1	1.15	1.13
hsa-miR-3151-5p	MIMAT0015024	0.0245356	1.01715	0.760033	0.872671	1.0625	0.085	1.08	0.0716473	1	1.07	1.18	1	1.04	1	1.15	1.13
hsa-miR-3158-3p	MIMAT0015032	0.0245356	1.01715	0.760033	0.872671	1.0625	0.085	1.08	0.0716473	1	1.07	1.18	1	1.04	1	1.15	1.13
hsa-miR-3161	MIMAT0015035	0.0245356	1.01715	0.760033	0.872671	1.0625	0.085	1.08	0.0716473	1	1.07	1.18	1	1.04	1	1.15	1.13
hsa-miR-3164	MIMAT0015038	0.0245356	1.01715	0.760033	0.872671	1.0625	0.085	1.08	0.0716473	1	1.07	1.18	1	1.04	1	1.15	1.13
hsa-miR-3179	MIMAT0015056	0.0245356	1.01715	0.760033	0.872671	1.0625	0.085	1.08	0.0716473	1	1.07	1.18	1	1.04	1	1.15	1.13
hsa-miR-3180-3p	MIMAT0015058	0.0245356	1.01715	0.760033	0.872671	1.0625	0.085	1.08	0.0716473	1	1.07	1.18	1	1.04	1	1.15	1.13
hsa-miR-3180-5p	MIMAT0015057	0.0245356	1.01715	0.760033	0.872671	1.0625	0.085	1.08	0.0716473	1	1.07	1.18	1	1.04	1	1.15	1.13
hsa-miR-3185	MIMAT0015065	0.0245356	1.01715	0.760033	0.872671	1.0625	0.085	1.08	0.0716473	1	1.07	1.18	1	1.04	1	1.15	1.13
hsa-miR-3190-3p	MIMAT0022839	0.0245356	1.01715	0.760033	0.872671	1.0625	0.085	1.08	0.0716473	1	1.07	1.18	1	1.04	1	1.15	1.13
hsa-miR-3192-5p	MIMAT0015076	0.0245356	1.01715	0.760033	0.872671	1.0625	0.085	1.08	0.0716473	1	1.07	1.18	1	1.04	1	1.15	1.13
hsa-miR-3195	MIMAT0015079	0.0245356	1.01715	0.760033	0.872671	1.0625	0.085	1.08	0.0716473	1	1.07	1.18	1	1.04	1	1.15	1.13
hsa-miR-3196	MIMAT0015080	0.0245356	1.01715	0.760033	0.872671	1.0625	0.085	1.08	0.0716473	1	1.07	1.18	1	1.04	1	1.15	1.13
hsa-miR-32-5p	MIMAT0000090	0.0245356	1.01715	0.760033	0.872671	1.0625	0.085	1.08	0.0716473	1	1.07	1.18	1	1.04	1	1.15	1.13
hsa-miR-3202	MIMAT0015089	0.0245356	1.01715	0.760033	0.872671	1.0625	0.085	1.08	0.0716473	1	1.07	1.18	1	1.04	1	1.15	1.13
hsa-miR-320a	MIMAT0000510	0.0245356	1.01715	0.760033	0.872671	1.0625	0.085	1.08	0.0716473	1	1.07	1.18	1	1.04	1	1.15	1.13
hsa-miR-320b	MIMAT0005792	0.0245356	1.01715	0.760033	0.872671	1.0625	0.085	1.08	0.0716473	1	1.07	1.18	1	1.04	1	1.15	1.13
hsa-miR-320c	MIMAT0005793	0.0245356	1.01715	0.760033	0.872671	1.0625	0.085	1.08	0.0716473	1	1.07	1.18	1	1.04	1	1.15	1.13
hsa-miR-323a-5p	MIMAT0004696	0.0245356	1.01715	0.760033	0.872671	1.0625	0.085	1.08	0.0716473	1	1.07	1.18	1	1.04	1	1.15	1.13
hsa-miR-323b-5p	MIMAT0001630	0.0245356	1.01715	0.760033	0.872671	1.0625	0.085	1.08	0.0716473	1	1.07	1.18	1	1.04	1	1.15	1.13
hsa-miR-324-5p	MIMAT0000761	0.0245356	1.01715	0.760033	0.872671	1.0625	0.085	1.08	0.0716473	1	1.07	1.18	1	1.04	1	1.15	1.13
hsa-miR-326	MIMAT0000756	0.0245356	1.01715	0.760033	0.872671	1.0625	0.085	1.08	0.0716473	1	1.07	1.18	1	1.04	1	1.15	1.13
hsa-miR-328-3p	MIMAT0000752	0.0245356	1.01715	0.760033	0.872671	1.0625	0.085	1.08	0.0716473	1	1.07	1.18	1	1.04	1	1.15	1.13
hsa-miR-329-3p	MIMAT0001629	0.0245356	1.01715	0.760033	0.872671	1.0625	0.085	1.08	0.0716473	1	1.07	1.18	1	1.04	1	1.15	1.13
hsa-miR-329-5p	MIMAT0026555	0.0245356	1.01715	0.760033	0.872671	1.0625	0.085	1.08	0.0716473	1	1.07	1.18	1	1.04	1	1.15	1.13
hsa-miR-330-3p	MIMAT0000751	0.0245356	1.01715	0.760033	0.872671	1.0625	0.085	1.08	0.0716473	1	1.07	1.18	1	1.04	1	1.15	1.13
hsa-miR-330-5p	MIMAT0004693	0.0245356	1.01715	0.760033	0.872671	1.0625	0.085	1.08	0.0716473	1	1.07	1.18	1	1.04	1	1.15	1.13
hsa-miR-331-3p	MIMAT0000760	0.0245356	1.01715	0.760033	0.872671	1.0625	0.085	1.08	0.0716473	1	1.07	1.18	1	1.04	1	1.15	1.13
hsa-miR-331-5p	MIMAT0004700	0.0245356	1.01715	0.760033	0.872671	1.0625	0.085	1.08	0.0716473	1	1.07	1.18	1	1.04	1	1.15	1.13
hsa-miR-338-5p	MIMAT0004701	0.0245356	1.01715	0.760033	0.872671	1.0625	0.085	1.08	0.0716473	1	1.07	1.18	1	1.04	1	1.15	1.13
hsa-miR-339-3p	MIMAT0004702	0.0245356	1.01715	0.760033	0.872671	1.0625	0.085	1.08	0.0716473	1	1.07	1.18	1	1.04	1	1.15	1.13
hsa-miR-339-5p	MIMAT0000764	0.0245356	1.01715	0.760033	0.872671	1.0625	0.085	1.08	0.0716473	1	1.07	1.18	1	1.04	1	1.15	1.13
hsa-miR-33a-5p	MIMAT0000091	0.0245356	1.01715	0.760033	0.872671	1.0625	0.085	1.08	0.0716473	1	1.07	1.18	1	1.04	1	1.15	1.13
hsa-miR-342-5p	MIMAT0004694	0.0245356	1.01715	0.760033	0.872671	1.0625	0.085	1.08	0.0716473	1	1.07	1.18	1	1.04	1	1.15	1.13
hsa-miR-345-5p	MIMAT0000772	0.0245356	1.01715	0.760033	0.872671	1.0625	0.085	1.08	0.0716473	1	1.07	1.18	1	1.04	1	1.15	1.13
hsa-miR-34b-3p	MIMAT0004676	0.0245356	1.01715	0.760033	0.872671	1.0625	0.085	1.08	0.0716473	1	1.07	1.18	1	1.04	1	1.15	1.13
hsa-miR-34c-5p	MIMAT0000686	0.0245356	1.01715	0.760033	0.872671	1.0625	0.085	1.08	0.0716473	1	1.07	1.18	1	1.04	1	1.15	1.13
hsa-miR-3605-3p	MIMAT0017982	0.0245356	1.01715	0.760033	0.872671	1.0625	0.085	1.08	0.0716473	1	1.07	1.18	1	1.04	1	1.15	1.13
hsa-miR-361-3p	MIMAT0004682	0.0245356	1.01715	0.760033	0.872671	1.0625	0.085	1.08	0.0716473	1	1.07	1.18	1	1.04	1	1.15	1.13
hsa-miR-3613-5p	MIMAT0017990	0.0245356	1.01715	0.760033	0.872671	1.0625	0.085	1.08	0.0716473	1	1.07	1.18	1	1.04	1	1.15	1.13
hsa-miR-3614-3p	MIMAT0017993	0.0245356	1.01715	0.760033	0.872671	1.0625	0.085	1.08	0.0716473	1	1.07	1.18	1	1.04	1	1.15	1.13
hsa-miR-363-5p	MIMAT0003385	0.0245356	1.01715	0.760033	0.872671	1.0625	0.085	1.08	0.0716473	1	1.07	1.18	1	1.04	1	1.15	1.13
hsa-miR-365b-5p	MIMAT0022833	0.0245356	1.01715	0.760033	0.872671	1.0625	0.085	1.08	0.0716473	1	1.07	1.18	1	1.04	1	1.15	1.13
hsa-miR-367-3p	MIMAT0000719	0.0245356	1.01715	0.760033	0.872671	1.0625	0.085	1.08	0.0716473	1	1.07	1.18	1	1.04	1	1.15	1.13
hsa-miR-369-5p	MIMAT0001621	0.0245356	1.01715	0.760033	0.872671	1.0625	0.085	1.08	0.0716473	1	1.07	1.18	1	1.04	1	1.15	1.13
hsa-miR-3690	MIMAT0018119	0.0245356	1.01715	0.760033	0.872671	1.0625	0.085	1.08	0.0716473	1	1.07	1.18	1	1.04	1	1.15	1.13
hsa-miR-370-5p	MIMAT0026483	0.0245356	1.01715	0.760033	0.872671	1.0625	0.085	1.08	0.0716473	1	1.07	1.18	1	1.04	1	1.15	1.13
hsa-miR-371b-5p	MIMAT0019892	0.0245356	1.01715	0.760033	0.872671	1.0625	0.085	1.08	0.0716473	1	1.07	1.18	1	1.04	1	1.15	1.13
hsa-miR-373-3p	MIMAT0000726	0.0245356	1.01715	0.760033	0.872671	1.0625	0.085	1.08	0.0716473	1	1.07	1.18	1	1.04	1	1.15	1.13
hsa-miR-374a-3p	MIMAT0004688	0.0245356	1.01715	0.760033	0.872671	1.0625	0.085	1.08	0.0716473	1	1.07	1.18	1	1.04	1	1.15	1.13
hsa-miR-374b-5p	MIMAT0004955	0.0245356	1.01715	0.760033	0.872671	1.0625	0.085	1.08	0.0716473	1	1.07	1.18	1	1.04	1	1.15	1.13
hsa-miR-374c-5p	MIMAT0018443	0.0245356	1.01715	0.760033	0.872671	1.0625	0.085	1.08	0.0716473	1	1.07	1.18	1	1.04	1	1.15	1.13
hsa-miR-375	MIMAT0000728	0.0245356	1.01715	0.760033	0.872671	1.0625	0.085	1.08	0.0716473	1	1.07	1.18	1	1.04	1	1.15	1.13
hsa-miR-376a-2-5p	MIMAT0022928	0.0245356	1.01715	0.760033	0.872671	1.0625	0.085	1.08	0.0716473	1	1.07	1.18	1	1.04	1	1.15	1.13
hsa-miR-376b-3p	MIMAT0002172	0.0245356	1.01715	0.760033	0.872671	1.0625	0.085	1.08	0.0716473	1	1.07	1.18	1	1.04	1	1.15	1.13
hsa-miR-376c-5p	MIMAT0022861	0.0245356	1.01715	0.760033	0.872671	1.0625	0.085	1.08	0.0716473	1	1.07	1.18	1	1.04	1	1.15	1.13
hsa-miR-378c	MIMAT0016847	0.0245356	1.01715	0.760033	0.872671	1.0625	0.085	1.08	0.0716473	1	1.07	1.18	1	1.04	1	1.15	1.13
hsa-miR-381-5p	MIMAT0022862	0.0245356	1.01715	0.760033	0.872671	1.0625	0.085	1.08	0.0716473	1	1.07	1.18	1	1.04	1	1.15	1.13
hsa-miR-382-3p	MIMAT0022697	0.0245356	1.01715	0.760033	0.872671	1.0625	0.085	1.08	0.0716473	1	1.07	1.18	1	1.04	1	1.15	1.13
hsa-miR-383-5p	MIMAT0000738	0.0245356	1.01715	0.760033	0.872671	1.0625	0.085	1.08	0.0716473	1	1.07	1.18	1	1.04	1	1.15	1.13
hsa-miR-384	MIMAT0001075	0.0245356	1.01715	0.760033	0.872671	1.0625	0.085	1.08	0.0716473	1	1.07	1.18	1	1.04	1	1.15	1.13
hsa-miR-3916	MIMAT0018190	0.0245356	1.01715	0.760033	0.872671	1.0625	0.085	1.08	0.0716473	1	1.07	1.18	1	1.04	1	1.15	1.13
hsa-miR-3918	MIMAT0018192	0.0245356	1.01715	0.760033	0.872671	1.0625	0.085	1.08	0.0716473	1	1.07	1.18	1	1.04	1	1.15	1.13
hsa-miR-409-3p	MIMAT0001639	0.0245356	1.01715	0.760033	0.872671	1.0625	0.085	1.08	0.0716473	1	1.07	1.18	1	1.04	1	1.15	1.13
hsa-miR-409-5p	MIMAT0001638	0.0245356	1.01715	0.760033	0.872671	1.0625	0.085	1.08	0.0716473	1	1.07	1.18	1	1.04	1	1.15	1.13
hsa-miR-410-3p	MIMAT0002171	0.0245356	1.01715	0.760033	0.872671	1.0625	0.085	1.08	0.0716473	1	1.07	1.18	1	1.04	1	1.15	1.13
hsa-miR-412-3p	MIMAT0002170	0.0245356	1.01715	0.760033	0.872671	1.0625	0.085	1.08	0.0716473	1	1.07	1.18	1	1.04	1	1.15	1.13
hsa-miR-422a	MIMAT0001339	0.0245356	1.01715	0.760033	0.872671	1.0625	0.085	1.08	0.0716473	1	1.07	1.18	1	1.04	1	1.15	1.13
hsa-miR-425-5p	MIMAT0003393	0.0245356	1.01715	0.760033	0.872671	1.0625	0.085	1.08	0.0716473	1	1.07	1.18	1	1.04	1	1.15	1.13
hsa-miR-429	MIMAT0001536	0.0245356	1.01715	0.760033	0.872671	1.0625	0.085	1.08	0.0716473	1	1.07	1.18	1	1.04	1	1.15	1.13
hsa-miR-431-5p	MIMAT0001625	0.0245356	1.01715	0.760033	0.872671	1.0625	0.085	1.08	0.0716473	1	1.07	1.18	1	1.04	1	1.15	1.13
hsa-miR-432-5p	MIMAT0002814	0.0245356	1.01715	0.760033	0.872671	1.0625	0.085	1.08	0.0716473	1	1.07	1.18	1	1.04	1	1.15	1.13
hsa-miR-433-3p	MIMAT0001627	0.0245356	1.01715	0.760033	0.872671	1.0625	0.085	1.08	0.0716473	1	1.07	1.18	1	1.04	1	1.15	1.13
hsa-miR-4421	MIMAT0018934	0.0245356	1.01715	0.760033	0.872671	1.0625	0.085	1.08	0.0716473	1	1.07	1.18	1	1.04	1	1.15	1.13
hsa-miR-4431	MIMAT0018947	0.0245356	1.01715	0.760033	0.872671	1.0625	0.085	1.08	0.0716473	1	1.07	1.18	1	1.04	1	1.15	1.13
hsa-miR-4435	MIMAT0018951	0.0245356	1.01715	0.760033	0.872671	1.0625	0.085	1.08	0.0716473	1	1.07	1.18	1	1.04	1	1.15	1.13
hsa-miR-4448	MIMAT0018967	0.0245356	1.01715	0.760033	0.872671	1.0625	0.085	1.08	0.0716473	1	1.07	1.18	1	1.04	1	1.15	1.13
hsa-miR-4458	MIMAT0018980	0.0245356	1.01715	0.760033	0.872671	1.0625	0.085	1.08	0.0716473	1	1.07	1.18	1	1.04	1	1.15	1.13
hsa-miR-4485-3p	MIMAT0019019	0.0245356	1.01715	0.760033	0.872671	1.0625	0.085	1.08	0.0716473	1	1.07	1.18	1	1.04	1	1.15	1.13
hsa-miR-449a	MIMAT0001541	0.0245356	1.01715	0.760033	0.872671	1.0625	0.085	1.08	0.0716473	1	1.07	1.18	1	1.04	1	1.15	1.13
hsa-miR-449c-5p	MIMAT0010251	0.0245356	1.01715	0.760033	0.872671	1.0625	0.085	1.08	0.0716473	1	1.07	1.18	1	1.04	1	1.15	1.13
hsa-miR-450a-1-3p	MIMAT0022700	0.0245356	1.01715	0.760033	0.872671	1.0625	0.085	1.08	0.0716473	1	1.07	1.18	1	1.04	1	1.15	1.13
hsa-miR-450b-5p	MIMAT0004909	0.0245356	1.01715	0.760033	0.872671	1.0625	0.085	1.08	0.0716473	1	1.07	1.18	1	1.04	1	1.15	1.13
hsa-miR-452-5p	MIMAT0001635	0.0245356	1.01715	0.760033	0.872671	1.0625	0.085	1.08	0.0716473	1	1.07	1.18	1	1.04	1	1.15	1.13
hsa-miR-4521	MIMAT0019058	0.0245356	1.01715	0.760033	0.872671	1.0625	0.085	1.08	0.0716473	1	1.07	1.18	1	1.04	1	1.15	1.13
hsa-miR-4524a-5p	MIMAT0019062	0.0245356	1.01715	0.760033	0.872671	1.0625	0.085	1.08	0.0716473	1	1.07	1.18	1	1.04	1	1.15	1.13
hsa-miR-4532	MIMAT0019071	0.0245356	1.01715	0.760033	0.872671	1.0625	0.085	1.08	0.0716473	1	1.07	1.18	1	1.04	1	1.15	1.13
hsa-miR-455-3p	MIMAT0004784	0.0245356	1.01715	0.760033	0.872671	1.0625	0.085	1.08	0.0716473	1	1.07	1.18	1	1.04	1	1.15	1.13
hsa-miR-4707-3p	MIMAT0019808	0.0245356	1.01715	0.760033	0.872671	1.0625	0.085	1.08	0.0716473	1	1.07	1.18	1	1.04	1	1.15	1.13
hsa-miR-4787-3p	MIMAT0019957	0.0245356	1.01715	0.760033	0.872671	1.0625	0.085	1.08	0.0716473	1	1.07	1.18	1	1.04	1	1.15	1.13
hsa-miR-4792	MIMAT0019964	0.0245356	1.01715	0.760033	0.872671	1.0625	0.085	1.08	0.0716473	1	1.07	1.18	1	1.04	1	1.15	1.13
hsa-miR-483-3p	MIMAT0002173	0.0245356	1.01715	0.760033	0.872671	1.0625	0.085	1.08	0.0716473	1	1.07	1.18	1	1.04	1	1.15	1.13
hsa-miR-483-5p	MIMAT0004761	0.0245356	1.01715	0.760033	0.872671	1.0625	0.085	1.08	0.0716473	1	1.07	1.18	1	1.04	1	1.15	1.13
hsa-miR-484	MIMAT0002174	0.0245356	1.01715	0.760033	0.872671	1.0625	0.085	1.08	0.0716473	1	1.07	1.18	1	1.04	1	1.15	1.13
hsa-miR-485-5p	MIMAT0002175	0.0245356	1.01715	0.760033	0.872671	1.0625	0.085	1.08	0.0716473	1	1.07	1.18	1	1.04	1	1.15	1.13
hsa-miR-486-3p	MIMAT0004762	0.0245356	1.01715	0.760033	0.872671	1.0625	0.085	1.08	0.0716473	1	1.07	1.18	1	1.04	1	1.15	1.13
hsa-miR-487b-3p	MIMAT0003180	0.0245356	1.01715	0.760033	0.872671	1.0625	0.085	1.08	0.0716473	1	1.07	1.18	1	1.04	1	1.15	1.13
hsa-miR-488-3p	MIMAT0004763	0.0245356	1.01715	0.760033	0.872671	1.0625	0.085	1.08	0.0716473	1	1.07	1.18	1	1.04	1	1.15	1.13
hsa-miR-489-3p	MIMAT0002805	0.0245356	1.01715	0.760033	0.872671	1.0625	0.085	1.08	0.0716473	1	1.07	1.18	1	1.04	1	1.15	1.13
hsa-miR-490-5p	MIMAT0004764	0.0245356	1.01715	0.760033	0.872671	1.0625	0.085	1.08	0.0716473	1	1.07	1.18	1	1.04	1	1.15	1.13
hsa-miR-491-5p	MIMAT0002807	0.0245356	1.01715	0.760033	0.872671	1.0625	0.085	1.08	0.0716473	1	1.07	1.18	1	1.04	1	1.15	1.13
hsa-miR-492	MIMAT0002812	0.0245356	1.01715	0.760033	0.872671	1.0625	0.085	1.08	0.0716473	1	1.07	1.18	1	1.04	1	1.15	1.13
hsa-miR-493-3p	MIMAT0003161	0.0245356	1.01715	0.760033	0.872671	1.0625	0.085	1.08	0.0716473	1	1.07	1.18	1	1.04	1	1.15	1.13
hsa-miR-494-3p	MIMAT0002816	0.0245356	1.01715	0.760033	0.872671	1.0625	0.085	1.08	0.0716473	1	1.07	1.18	1	1.04	1	1.15	1.13
hsa-miR-494-5p	MIMAT0026607	0.0245356	1.01715	0.760033	0.872671	1.0625	0.085	1.08	0.0716473	1	1.07	1.18	1	1.04	1	1.15	1.13
hsa-miR-496	MIMAT0002818	0.0245356	1.01715	0.760033	0.872671	1.0625	0.085	1.08	0.0716473	1	1.07	1.18	1	1.04	1	1.15	1.13
hsa-miR-498	MIMAT0002824	0.0245356	1.01715	0.760033	0.872671	1.0625	0.085	1.08	0.0716473	1	1.07	1.18	1	1.04	1	1.15	1.13
hsa-miR-5001-3p	MIMAT0021022	0.0245356	1.01715	0.760033	0.872671	1.0625	0.085	1.08	0.0716473	1	1.07	1.18	1	1.04	1	1.15	1.13
hsa-miR-501-3p	MIMAT0004774	0.0245356	1.01715	0.760033	0.872671	1.0625	0.085	1.08	0.0716473	1	1.07	1.18	1	1.04	1	1.15	1.13
hsa-miR-5010-5p	MIMAT0021043	0.0245356	1.01715	0.760033	0.872671	1.0625	0.085	1.08	0.0716473	1	1.07	1.18	1	1.04	1	1.15	1.13
hsa-miR-504-3p	MIMAT0026612	0.0245356	1.01715	0.760033	0.872671	1.0625	0.085	1.08	0.0716473	1	1.07	1.18	1	1.04	1	1.15	1.13
hsa-miR-504-5p	MIMAT0002875	0.0245356	1.01715	0.760033	0.872671	1.0625	0.085	1.08	0.0716473	1	1.07	1.18	1	1.04	1	1.15	1.13
hsa-miR-505-3p	MIMAT0002876	0.0245356	1.01715	0.760033	0.872671	1.0625	0.085	1.08	0.0716473	1	1.07	1.18	1	1.04	1	1.15	1.13
hsa-miR-506-3p	MIMAT0002878	0.0245356	1.01715	0.760033	0.872671	1.0625	0.085	1.08	0.0716473	1	1.07	1.18	1	1.04	1	1.15	1.13
hsa-miR-506-5p	MIMAT0022701	0.0245356	1.01715	0.760033	0.872671	1.0625	0.085	1.08	0.0716473	1	1.07	1.18	1	1.04	1	1.15	1.13
hsa-miR-507	MIMAT0002879	0.0245356	1.01715	0.760033	0.872671	1.0625	0.085	1.08	0.0716473	1	1.07	1.18	1	1.04	1	1.15	1.13
hsa-miR-508-3p	MIMAT0002880	0.0245356	1.01715	0.760033	0.872671	1.0625	0.085	1.08	0.0716473	1	1.07	1.18	1	1.04	1	1.15	1.13
hsa-miR-510-5p	MIMAT0002882	0.0245356	1.01715	0.760033	0.872671	1.0625	0.085	1.08	0.0716473	1	1.07	1.18	1	1.04	1	1.15	1.13
hsa-miR-512-3p	MIMAT0002823	0.0245356	1.01715	0.760033	0.872671	1.0625	0.085	1.08	0.0716473	1	1.07	1.18	1	1.04	1	1.15	1.13
hsa-miR-513b-5p	MIMAT0005788	0.0245356	1.01715	0.760033	0.872671	1.0625	0.085	1.08	0.0716473	1	1.07	1.18	1	1.04	1	1.15	1.13
hsa-miR-513c-3p	MIMAT0022728	0.0245356	1.01715	0.760033	0.872671	1.0625	0.085	1.08	0.0716473	1	1.07	1.18	1	1.04	1	1.15	1.13
hsa-miR-513c-5p	MIMAT0005789	0.0245356	1.01715	0.760033	0.872671	1.0625	0.085	1.08	0.0716473	1	1.07	1.18	1	1.04	1	1.15	1.13
hsa-miR-514a-5p	MIMAT0022702	0.0245356	1.01715	0.760033	0.872671	1.0625	0.085	1.08	0.0716473	1	1.07	1.18	1	1.04	1	1.15	1.13
hsa-miR-516a-3p+hsa-miR-516b-3p	MIMAT0006778	0.0245356	1.01715	0.760033	0.872671	1.0625	0.085	1.08	0.0716473	1	1.07	1.18	1	1.04	1	1.15	1.13
hsa-miR-516a-5p	MIMAT0004770	0.0245356	1.01715	0.760033	0.872671	1.0625	0.085	1.08	0.0716473	1	1.07	1.18	1	1.04	1	1.15	1.13
hsa-miR-516b-5p	MIMAT0002859	0.0245356	1.01715	0.760033	0.872671	1.0625	0.085	1.08	0.0716473	1	1.07	1.18	1	1.04	1	1.15	1.13
hsa-miR-517b-3p	MIMAT0002857	0.0245356	1.01715	0.760033	0.872671	1.0625	0.085	1.08	0.0716473	1	1.07	1.18	1	1.04	1	1.15	1.13
hsa-miR-518b	MIMAT0002844	0.0245356	1.01715	0.760033	0.872671	1.0625	0.085	1.08	0.0716473	1	1.07	1.18	1	1.04	1	1.15	1.13
hsa-miR-518c-3p	MIMAT0002848	0.0245356	1.01715	0.760033	0.872671	1.0625	0.085	1.08	0.0716473	1	1.07	1.18	1	1.04	1	1.15	1.13
hsa-miR-518d-3p	MIMAT0002864	0.0245356	1.01715	0.760033	0.872671	1.0625	0.085	1.08	0.0716473	1	1.07	1.18	1	1.04	1	1.15	1.13
hsa-miR-518e-3p	MIMAT0002861	0.0245356	1.01715	0.760033	0.872671	1.0625	0.085	1.08	0.0716473	1	1.07	1.18	1	1.04	1	1.15	1.13
hsa-miR-519b-3p	MIMAT0002837	0.0245356	1.01715	0.760033	0.872671	1.0625	0.085	1.08	0.0716473	1	1.07	1.18	1	1.04	1	1.15	1.13
hsa-miR-519b-5p+hsa-miR-519c-5p+hsa-miR-523-5p+hsa-miR-518e-5p+hsa-miR-522-5p+hsa-miR-519a-5p	MIMAT0005454	0.0245356	1.01715	0.760033	0.872671	1.0625	0.085	1.08	0.0716473	1	1.07	1.18	1	1.04	1	1.15	1.13
hsa-miR-519e-3p	MIMAT0002829	0.0245356	1.01715	0.760033	0.872671	1.0625	0.085	1.08	0.0716473	1	1.07	1.18	1	1.04	1	1.15	1.13
hsa-miR-520a-3p	MIMAT0002834	0.0245356	1.01715	0.760033	0.872671	1.0625	0.085	1.08	0.0716473	1	1.07	1.18	1	1.04	1	1.15	1.13
hsa-miR-520a-5p	MIMAT0002833	0.0245356	1.01715	0.760033	0.872671	1.0625	0.085	1.08	0.0716473	1	1.07	1.18	1	1.04	1	1.15	1.13
hsa-miR-520b	MIMAT0002843	0.0245356	1.01715	0.760033	0.872671	1.0625	0.085	1.08	0.0716473	1	1.07	1.18	1	1.04	1	1.15	1.13
hsa-miR-520d-5p+hsa-miR-527+hsa-miR-518a-5p	MIMAT0002855	0.0245356	1.01715	0.760033	0.872671	1.0625	0.085	1.08	0.0716473	1	1.07	1.18	1	1.04	1	1.15	1.13
hsa-miR-520e	MIMAT0002825	0.0245356	1.01715	0.760033	0.872671	1.0625	0.085	1.08	0.0716473	1	1.07	1.18	1	1.04	1	1.15	1.13
hsa-miR-520h	MIMAT0002867	0.0245356	1.01715	0.760033	0.872671	1.0625	0.085	1.08	0.0716473	1	1.07	1.18	1	1.04	1	1.15	1.13
hsa-miR-521	MIMAT0002854	0.0245356	1.01715	0.760033	0.872671	1.0625	0.085	1.08	0.0716473	1	1.07	1.18	1	1.04	1	1.15	1.13
hsa-miR-522-3p	MIMAT0002868	0.0245356	1.01715	0.760033	0.872671	1.0625	0.085	1.08	0.0716473	1	1.07	1.18	1	1.04	1	1.15	1.13
hsa-miR-523-3p	MIMAT0002840	0.0245356	1.01715	0.760033	0.872671	1.0625	0.085	1.08	0.0716473	1	1.07	1.18	1	1.04	1	1.15	1.13
hsa-miR-524-3p	MIMAT0002850	0.0245356	1.01715	0.760033	0.872671	1.0625	0.085	1.08	0.0716473	1	1.07	1.18	1	1.04	1	1.15	1.13
hsa-miR-525-3p	MIMAT0002839	0.0245356	1.01715	0.760033	0.872671	1.0625	0.085	1.08	0.0716473	1	1.07	1.18	1	1.04	1	1.15	1.13
hsa-miR-532-5p	MIMAT0002888	0.0245356	1.01715	0.760033	0.872671	1.0625	0.085	1.08	0.0716473	1	1.07	1.18	1	1.04	1	1.15	1.13
hsa-miR-539-3p	MIMAT0022705	0.0245356	1.01715	0.760033	0.872671	1.0625	0.085	1.08	0.0716473	1	1.07	1.18	1	1.04	1	1.15	1.13
hsa-miR-539-5p	MIMAT0003163	0.0245356	1.01715	0.760033	0.872671	1.0625	0.085	1.08	0.0716473	1	1.07	1.18	1	1.04	1	1.15	1.13
hsa-miR-541-3p	MIMAT0004920	0.0245356	1.01715	0.760033	0.872671	1.0625	0.085	1.08	0.0716473	1	1.07	1.18	1	1.04	1	1.15	1.13
hsa-miR-544a	MIMAT0003164	0.0245356	1.01715	0.760033	0.872671	1.0625	0.085	1.08	0.0716473	1	1.07	1.18	1	1.04	1	1.15	1.13
hsa-miR-545-3p	MIMAT0003165	0.0245356	1.01715	0.760033	0.872671	1.0625	0.085	1.08	0.0716473	1	1.07	1.18	1	1.04	1	1.15	1.13
hsa-miR-548a-3p	MIMAT0003251	0.0245356	1.01715	0.760033	0.872671	1.0625	0.085	1.08	0.0716473	1	1.07	1.18	1	1.04	1	1.15	1.13
hsa-miR-548ak	MIMAT0019013	0.0245356	1.01715	0.760033	0.872671	1.0625	0.085	1.08	0.0716473	1	1.07	1.18	1	1.04	1	1.15	1.13
hsa-miR-548b-3p	MIMAT0003254	0.0245356	1.01715	0.760033	0.872671	1.0625	0.085	1.08	0.0716473	1	1.07	1.18	1	1.04	1	1.15	1.13
hsa-miR-548d-3p	MIMAT0003323	0.0245356	1.01715	0.760033	0.872671	1.0625	0.085	1.08	0.0716473	1	1.07	1.18	1	1.04	1	1.15	1.13
hsa-miR-548d-5p	MIMAT0004812	0.0245356	1.01715	0.760033	0.872671	1.0625	0.085	1.08	0.0716473	1	1.07	1.18	1	1.04	1	1.15	1.13
hsa-miR-548e-3p	MIMAT0005874	0.0245356	1.01715	0.760033	0.872671	1.0625	0.085	1.08	0.0716473	1	1.07	1.18	1	1.04	1	1.15	1.13
hsa-miR-548h-5p	MIMAT0005928	0.0245356	1.01715	0.760033	0.872671	1.0625	0.085	1.08	0.0716473	1	1.07	1.18	1	1.04	1	1.15	1.13
hsa-miR-548j-5p	MIMAT0005875	0.0245356	1.01715	0.760033	0.872671	1.0625	0.085	1.08	0.0716473	1	1.07	1.18	1	1.04	1	1.15	1.13
hsa-miR-548k	MIMAT0005882	0.0245356	1.01715	0.760033	0.872671	1.0625	0.085	1.08	0.0716473	1	1.07	1.18	1	1.04	1	1.15	1.13
hsa-miR-548l	MIMAT0005889	0.0245356	1.01715	0.760033	0.872671	1.0625	0.085	1.08	0.0716473	1	1.07	1.18	1	1.04	1	1.15	1.13
hsa-miR-548n	MIMAT0005916	0.0245356	1.01715	0.760033	0.872671	1.0625	0.085	1.08	0.0716473	1	1.07	1.18	1	1.04	1	1.15	1.13
hsa-miR-548o-3p+hsa-miR-548ah-3p+hsa-miR-548av-3p	MIMAT0005919	0.0245356	1.01715	0.760033	0.872671	1.0625	0.085	1.08	0.0716473	1	1.07	1.18	1	1.04	1	1.15	1.13
hsa-miR-548q	MIMAT0011163	0.0245356	1.01715	0.760033	0.872671	1.0625	0.085	1.08	0.0716473	1	1.07	1.18	1	1.04	1	1.15	1.13
hsa-miR-549a	MIMAT0003333	0.0245356	1.01715	0.760033	0.872671	1.0625	0.085	1.08	0.0716473	1	1.07	1.18	1	1.04	1	1.15	1.13
hsa-miR-550a-5p	MIMAT0004800	0.0245356	1.01715	0.760033	0.872671	1.0625	0.085	1.08	0.0716473	1	1.07	1.18	1	1.04	1	1.15	1.13
hsa-miR-551a	MIMAT0003214	0.0245356	1.01715	0.760033	0.872671	1.0625	0.085	1.08	0.0716473	1	1.07	1.18	1	1.04	1	1.15	1.13
hsa-miR-552-3p	MIMAT0003215	0.0245356	1.01715	0.760033	0.872671	1.0625	0.085	1.08	0.0716473	1	1.07	1.18	1	1.04	1	1.15	1.13
hsa-miR-553	MIMAT0003216	0.0245356	1.01715	0.760033	0.872671	1.0625	0.085	1.08	0.0716473	1	1.07	1.18	1	1.04	1	1.15	1.13
hsa-miR-554	MIMAT0003217	0.0245356	1.01715	0.760033	0.872671	1.0625	0.085	1.08	0.0716473	1	1.07	1.18	1	1.04	1	1.15	1.13
hsa-miR-556-3p	MIMAT0004793	0.0245356	1.01715	0.760033	0.872671	1.0625	0.085	1.08	0.0716473	1	1.07	1.18	1	1.04	1	1.15	1.13
hsa-miR-561-3p	MIMAT0003225	0.0245356	1.01715	0.760033	0.872671	1.0625	0.085	1.08	0.0716473	1	1.07	1.18	1	1.04	1	1.15	1.13
hsa-miR-562	MIMAT0003226	0.0245356	1.01715	0.760033	0.872671	1.0625	0.085	1.08	0.0716473	1	1.07	1.18	1	1.04	1	1.15	1.13
hsa-miR-564	MIMAT0003228	0.0245356	1.01715	0.760033	0.872671	1.0625	0.085	1.08	0.0716473	1	1.07	1.18	1	1.04	1	1.15	1.13
hsa-miR-567	MIMAT0003231	0.0245356	1.01715	0.760033	0.872671	1.0625	0.085	1.08	0.0716473	1	1.07	1.18	1	1.04	1	1.15	1.13
hsa-miR-568	MIMAT0003232	0.0245356	1.01715	0.760033	0.872671	1.0625	0.085	1.08	0.0716473	1	1.07	1.18	1	1.04	1	1.15	1.13
hsa-miR-570-3p	MIMAT0003235	0.0245356	1.01715	0.760033	0.872671	1.0625	0.085	1.08	0.0716473	1	1.07	1.18	1	1.04	1	1.15	1.13
hsa-miR-571	MIMAT0003236	0.0245356	1.01715	0.760033	0.872671	1.0625	0.085	1.08	0.0716473	1	1.07	1.18	1	1.04	1	1.15	1.13
hsa-miR-573	MIMAT0003238	0.0245356	1.01715	0.760033	0.872671	1.0625	0.085	1.08	0.0716473	1	1.07	1.18	1	1.04	1	1.15	1.13
hsa-miR-576-5p	MIMAT0003241	0.0245356	1.01715	0.760033	0.872671	1.0625	0.085	1.08	0.0716473	1	1.07	1.18	1	1.04	1	1.15	1.13
hsa-miR-578	MIMAT0003243	0.0245356	1.01715	0.760033	0.872671	1.0625	0.085	1.08	0.0716473	1	1.07	1.18	1	1.04	1	1.15	1.13
hsa-miR-579-3p	MIMAT0003244	0.0245356	1.01715	0.760033	0.872671	1.0625	0.085	1.08	0.0716473	1	1.07	1.18	1	1.04	1	1.15	1.13
hsa-miR-580-3p	MIMAT0003245	0.0245356	1.01715	0.760033	0.872671	1.0625	0.085	1.08	0.0716473	1	1.07	1.18	1	1.04	1	1.15	1.13
hsa-miR-582-3p	MIMAT0004797	0.0245356	1.01715	0.760033	0.872671	1.0625	0.085	1.08	0.0716473	1	1.07	1.18	1	1.04	1	1.15	1.13
hsa-miR-589-5p	MIMAT0004799	0.0245356	1.01715	0.760033	0.872671	1.0625	0.085	1.08	0.0716473	1	1.07	1.18	1	1.04	1	1.15	1.13
hsa-miR-590-3p	MIMAT0004801	0.0245356	1.01715	0.760033	0.872671	1.0625	0.085	1.08	0.0716473	1	1.07	1.18	1	1.04	1	1.15	1.13
hsa-miR-595	MIMAT0003263	0.0245356	1.01715	0.760033	0.872671	1.0625	0.085	1.08	0.0716473	1	1.07	1.18	1	1.04	1	1.15	1.13
hsa-miR-596	MIMAT0003264	0.0245356	1.01715	0.760033	0.872671	1.0625	0.085	1.08	0.0716473	1	1.07	1.18	1	1.04	1	1.15	1.13
hsa-miR-599	MIMAT0003267	0.0245356	1.01715	0.760033	0.872671	1.0625	0.085	1.08	0.0716473	1	1.07	1.18	1	1.04	1	1.15	1.13
hsa-miR-600	MIMAT0003268	0.0245356	1.01715	0.760033	0.872671	1.0625	0.085	1.08	0.0716473	1	1.07	1.18	1	1.04	1	1.15	1.13
hsa-miR-601	MIMAT0003269	0.0245356	1.01715	0.760033	0.872671	1.0625	0.085	1.08	0.0716473	1	1.07	1.18	1	1.04	1	1.15	1.13
hsa-miR-604	MIMAT0003272	0.0245356	1.01715	0.760033	0.872671	1.0625	0.085	1.08	0.0716473	1	1.07	1.18	1	1.04	1	1.15	1.13
hsa-miR-605-5p	MIMAT0003273	0.0245356	1.01715	0.760033	0.872671	1.0625	0.085	1.08	0.0716473	1	1.07	1.18	1	1.04	1	1.15	1.13
hsa-miR-606	MIMAT0003274	0.0245356	1.01715	0.760033	0.872671	1.0625	0.085	1.08	0.0716473	1	1.07	1.18	1	1.04	1	1.15	1.13
hsa-miR-610	MIMAT0003278	0.0245356	1.01715	0.760033	0.872671	1.0625	0.085	1.08	0.0716473	1	1.07	1.18	1	1.04	1	1.15	1.13
hsa-miR-613	MIMAT0003281	0.0245356	1.01715	0.760033	0.872671	1.0625	0.085	1.08	0.0716473	1	1.07	1.18	1	1.04	1	1.15	1.13
hsa-miR-614	MIMAT0003282	0.0245356	1.01715	0.760033	0.872671	1.0625	0.085	1.08	0.0716473	1	1.07	1.18	1	1.04	1	1.15	1.13
hsa-miR-615-3p	MIMAT0003283	0.0245356	1.01715	0.760033	0.872671	1.0625	0.085	1.08	0.0716473	1	1.07	1.18	1	1.04	1	1.15	1.13
hsa-miR-615-5p	MIMAT0004804	0.0245356	1.01715	0.760033	0.872671	1.0625	0.085	1.08	0.0716473	1	1.07	1.18	1	1.04	1	1.15	1.13
hsa-miR-617	MIMAT0003286	0.0245356	1.01715	0.760033	0.872671	1.0625	0.085	1.08	0.0716473	1	1.07	1.18	1	1.04	1	1.15	1.13
hsa-miR-619-3p	MIMAT0003288	0.0245356	1.01715	0.760033	0.872671	1.0625	0.085	1.08	0.0716473	1	1.07	1.18	1	1.04	1	1.15	1.13
hsa-miR-624-3p	MIMAT0004807	0.0245356	1.01715	0.760033	0.872671	1.0625	0.085	1.08	0.0716473	1	1.07	1.18	1	1.04	1	1.15	1.13
hsa-miR-625-5p	MIMAT0003294	0.0245356	1.01715	0.760033	0.872671	1.0625	0.085	1.08	0.0716473	1	1.07	1.18	1	1.04	1	1.15	1.13
hsa-miR-628-3p	MIMAT0003297	0.0245356	1.01715	0.760033	0.872671	1.0625	0.085	1.08	0.0716473	1	1.07	1.18	1	1.04	1	1.15	1.13
hsa-miR-628-5p	MIMAT0004809	0.0245356	1.01715	0.760033	0.872671	1.0625	0.085	1.08	0.0716473	1	1.07	1.18	1	1.04	1	1.15	1.13
hsa-miR-631	MIMAT0003300	0.0245356	1.01715	0.760033	0.872671	1.0625	0.085	1.08	0.0716473	1	1.07	1.18	1	1.04	1	1.15	1.13
hsa-miR-637	MIMAT0003307	0.0245356	1.01715	0.760033	0.872671	1.0625	0.085	1.08	0.0716473	1	1.07	1.18	1	1.04	1	1.15	1.13
hsa-miR-638	MIMAT0003308	0.0245356	1.01715	0.760033	0.872671	1.0625	0.085	1.08	0.0716473	1	1.07	1.18	1	1.04	1	1.15	1.13
hsa-miR-641	MIMAT0003311	0.0245356	1.01715	0.760033	0.872671	1.0625	0.085	1.08	0.0716473	1	1.07	1.18	1	1.04	1	1.15	1.13
hsa-miR-642a-3p	MIMAT0020924	0.0245356	1.01715	0.760033	0.872671	1.0625	0.085	1.08	0.0716473	1	1.07	1.18	1	1.04	1	1.15	1.13
hsa-miR-643	MIMAT0003313	0.0245356	1.01715	0.760033	0.872671	1.0625	0.085	1.08	0.0716473	1	1.07	1.18	1	1.04	1	1.15	1.13
hsa-miR-648	MIMAT0003318	0.0245356	1.01715	0.760033	0.872671	1.0625	0.085	1.08	0.0716473	1	1.07	1.18	1	1.04	1	1.15	1.13
hsa-miR-649	MIMAT0003319	0.0245356	1.01715	0.760033	0.872671	1.0625	0.085	1.08	0.0716473	1	1.07	1.18	1	1.04	1	1.15	1.13
hsa-miR-6503-3p	MIMAT0025463	0.0245356	1.01715	0.760033	0.872671	1.0625	0.085	1.08	0.0716473	1	1.07	1.18	1	1.04	1	1.15	1.13
hsa-miR-651-3p	MIMAT0026624	0.0245356	1.01715	0.760033	0.872671	1.0625	0.085	1.08	0.0716473	1	1.07	1.18	1	1.04	1	1.15	1.13
hsa-miR-6511a-3p	MIMAT0025479	0.0245356	1.01715	0.760033	0.872671	1.0625	0.085	1.08	0.0716473	1	1.07	1.18	1	1.04	1	1.15	1.13
hsa-miR-6511a-5p	MIMAT0025478	0.0245356	1.01715	0.760033	0.872671	1.0625	0.085	1.08	0.0716473	1	1.07	1.18	1	1.04	1	1.15	1.13
hsa-miR-652-3p	MIMAT0003322	0.0245356	1.01715	0.760033	0.872671	1.0625	0.085	1.08	0.0716473	1	1.07	1.18	1	1.04	1	1.15	1.13
hsa-miR-652-5p	MIMAT0022709	0.0245356	1.01715	0.760033	0.872671	1.0625	0.085	1.08	0.0716473	1	1.07	1.18	1	1.04	1	1.15	1.13
hsa-miR-654-3p	MIMAT0004814	0.0245356	1.01715	0.760033	0.872671	1.0625	0.085	1.08	0.0716473	1	1.07	1.18	1	1.04	1	1.15	1.13
hsa-miR-655-3p	MIMAT0003331	0.0245356	1.01715	0.760033	0.872671	1.0625	0.085	1.08	0.0716473	1	1.07	1.18	1	1.04	1	1.15	1.13
hsa-miR-661	MIMAT0003324	0.0245356	1.01715	0.760033	0.872671	1.0625	0.085	1.08	0.0716473	1	1.07	1.18	1	1.04	1	1.15	1.13
hsa-miR-663a	MIMAT0003326	0.0245356	1.01715	0.760033	0.872671	1.0625	0.085	1.08	0.0716473	1	1.07	1.18	1	1.04	1	1.15	1.13
hsa-miR-664b-3p	MIMAT0022272	0.0245356	1.01715	0.760033	0.872671	1.0625	0.085	1.08	0.0716473	1	1.07	1.18	1	1.04	1	1.15	1.13
hsa-miR-664b-5p	MIMAT0022271	0.0245356	1.01715	0.760033	0.872671	1.0625	0.085	1.08	0.0716473	1	1.07	1.18	1	1.04	1	1.15	1.13
hsa-miR-671-3p	MIMAT0004819	0.0245356	1.01715	0.760033	0.872671	1.0625	0.085	1.08	0.0716473	1	1.07	1.18	1	1.04	1	1.15	1.13
hsa-miR-671-5p	MIMAT0003880	0.0245356	1.01715	0.760033	0.872671	1.0625	0.085	1.08	0.0716473	1	1.07	1.18	1	1.04	1	1.15	1.13
hsa-miR-6720-3p	MIMAT0025851	0.0245356	1.01715	0.760033	0.872671	1.0625	0.085	1.08	0.0716473	1	1.07	1.18	1	1.04	1	1.15	1.13
hsa-miR-6724-5p	MIMAT0025856	0.0245356	1.01715	0.760033	0.872671	1.0625	0.085	1.08	0.0716473	1	1.07	1.18	1	1.04	1	1.15	1.13
hsa-miR-7-5p	MIMAT0000252	0.0245356	1.01715	0.760033	0.872671	1.0625	0.085	1.08	0.0716473	1	1.07	1.18	1	1.04	1	1.15	1.13
hsa-miR-708-5p	MIMAT0004926	0.0245356	1.01715	0.760033	0.872671	1.0625	0.085	1.08	0.0716473	1	1.07	1.18	1	1.04	1	1.15	1.13
hsa-miR-744-5p	MIMAT0004945	0.0245356	1.01715	0.760033	0.872671	1.0625	0.085	1.08	0.0716473	1	1.07	1.18	1	1.04	1	1.15	1.13
hsa-miR-758-5p	MIMAT0022929	0.0245356	1.01715	0.760033	0.872671	1.0625	0.085	1.08	0.0716473	1	1.07	1.18	1	1.04	1	1.15	1.13
hsa-miR-760	MIMAT0004957	0.0245356	1.01715	0.760033	0.872671	1.0625	0.085	1.08	0.0716473	1	1.07	1.18	1	1.04	1	1.15	1.13
hsa-miR-765	MIMAT0003945	0.0245356	1.01715	0.760033	0.872671	1.0625	0.085	1.08	0.0716473	1	1.07	1.18	1	1.04	1	1.15	1.13
hsa-miR-766-3p	MIMAT0003888	0.0245356	1.01715	0.760033	0.872671	1.0625	0.085	1.08	0.0716473	1	1.07	1.18	1	1.04	1	1.15	1.13
hsa-miR-766-5p	MIMAT0022714	0.0245356	1.01715	0.760033	0.872671	1.0625	0.085	1.08	0.0716473	1	1.07	1.18	1	1.04	1	1.15	1.13
hsa-miR-873-5p	MIMAT0004953	0.0245356	1.01715	0.760033	0.872671	1.0625	0.085	1.08	0.0716473	1	1.07	1.18	1	1.04	1	1.15	1.13
hsa-miR-874-5p	MIMAT0026718	0.0245356	1.01715	0.760033	0.872671	1.0625	0.085	1.08	0.0716473	1	1.07	1.18	1	1.04	1	1.15	1.13
hsa-miR-875-3p	MIMAT0004923	0.0245356	1.01715	0.760033	0.872671	1.0625	0.085	1.08	0.0716473	1	1.07	1.18	1	1.04	1	1.15	1.13
hsa-miR-876-3p	MIMAT0004925	0.0245356	1.01715	0.760033	0.872671	1.0625	0.085	1.08	0.0716473	1	1.07	1.18	1	1.04	1	1.15	1.13
hsa-miR-876-5p	MIMAT0004924	0.0245356	1.01715	0.760033	0.872671	1.0625	0.085	1.08	0.0716473	1	1.07	1.18	1	1.04	1	1.15	1.13
hsa-miR-877-5p	MIMAT0004949	0.0245356	1.01715	0.760033	0.872671	1.0625	0.085	1.08	0.0716473	1	1.07	1.18	1	1.04	1	1.15	1.13
hsa-miR-885-3p	MIMAT0004948	0.0245356	1.01715	0.760033	0.872671	1.0625	0.085	1.08	0.0716473	1	1.07	1.18	1	1.04	1	1.15	1.13
hsa-miR-885-5p	MIMAT0004947	0.0245356	1.01715	0.760033	0.872671	1.0625	0.085	1.08	0.0716473	1	1.07	1.18	1	1.04	1	1.15	1.13
hsa-miR-887-3p	MIMAT0004951	0.0245356	1.01715	0.760033	0.872671	1.0625	0.085	1.08	0.0716473	1	1.07	1.18	1	1.04	1	1.15	1.13
hsa-miR-889-3p	MIMAT0004921	0.0245356	1.01715	0.760033	0.872671	1.0625	0.085	1.08	0.0716473	1	1.07	1.18	1	1.04	1	1.15	1.13
hsa-miR-890	MIMAT0004912	0.0245356	1.01715	0.760033	0.872671	1.0625	0.085	1.08	0.0716473	1	1.07	1.18	1	1.04	1	1.15	1.13
hsa-miR-892a	MIMAT0004907	0.0245356	1.01715	0.760033	0.872671	1.0625	0.085	1.08	0.0716473	1	1.07	1.18	1	1.04	1	1.15	1.13
hsa-miR-892b	MIMAT0004918	0.0245356	1.01715	0.760033	0.872671	1.0625	0.085	1.08	0.0716473	1	1.07	1.18	1	1.04	1	1.15	1.13
hsa-miR-9-5p	MIMAT0000441	0.0245356	1.01715	0.760033	0.872671	1.0625	0.085	1.08	0.0716473	1	1.07	1.18	1	1.04	1	1.15	1.13
hsa-miR-924	MIMAT0004974	0.0245356	1.01715	0.760033	0.872671	1.0625	0.085	1.08	0.0716473	1	1.07	1.18	1	1.04	1	1.15	1.13
hsa-miR-92a-1-5p	MIMAT0004507	0.0245356	1.01715	0.760033	0.872671	1.0625	0.085	1.08	0.0716473	1	1.07	1.18	1	1.04	1	1.15	1.13
hsa-miR-934	MIMAT0004977	0.0245356	1.01715	0.760033	0.872671	1.0625	0.085	1.08	0.0716473	1	1.07	1.18	1	1.04	1	1.15	1.13
hsa-miR-935	MIMAT0004978	0.0245356	1.01715	0.760033	0.872671	1.0625	0.085	1.08	0.0716473	1	1.07	1.18	1	1.04	1	1.15	1.13
hsa-miR-936	MIMAT0004979	0.0245356	1.01715	0.760033	0.872671	1.0625	0.085	1.08	0.0716473	1	1.07	1.18	1	1.04	1	1.15	1.13
hsa-miR-940	MIMAT0004983	0.0245356	1.01715	0.760033	0.872671	1.0625	0.085	1.08	0.0716473	1	1.07	1.18	1	1.04	1	1.15	1.13
hsa-miR-941	MIMAT0004984	0.0245356	1.01715	0.760033	0.872671	1.0625	0.085	1.08	0.0716473	1	1.07	1.18	1	1.04	1	1.15	1.13
hsa-miR-942-3p	MIMAT0026734	0.0245356	1.01715	0.760033	0.872671	1.0625	0.085	1.08	0.0716473	1	1.07	1.18	1	1.04	1	1.15	1.13
hsa-miR-942-5p	MIMAT0004985	0.0245356	1.01715	0.760033	0.872671	1.0625	0.085	1.08	0.0716473	1	1.07	1.18	1	1.04	1	1.15	1.13
hsa-miR-944	MIMAT0004987	0.0245356	1.01715	0.760033	0.872671	1.0625	0.085	1.08	0.0716473	1	1.07	1.18	1	1.04	1	1.15	1.13
hsa-miR-98-3p	MIMAT0022842	0.0245356	1.01715	0.760033	0.872671	1.0625	0.085	1.08	0.0716473	1	1.07	1.18	1	1.04	1	1.15	1.13
hsa-miR-98-5p	MIMAT0000096	0.0245356	1.01715	0.760033	0.872671	1.0625	0.085	1.08	0.0716473	1	1.07	1.18	1	1.04	1	1.15	1.13
hsa-miR-99a-5p	MIMAT0000097	0.0245356	1.01715	0.760033	0.872671	1.0625	0.085	1.08	0.0716473	1	1.07	1.18	1	1.04	1	1.15	1.13
hsa-miR-191-5p	MIMAT0000440	-0.2634	-1.2003	0.762005	0.873679	2.34	2.51443	1.5175	0.823058	1	1.07	1.18	6.11	1.04	2.75	1.15	1.13
hsa-miR-548ai+hsa-miR-570-5p	MIMAT0018989	-0.0227228	-1.01587	0.764497	0.875277	1.0975	0.07932	1.08	0.0716473	1	1.07	1.18	1.14	1.04	1	1.15	1.13
hsa-miR-4425	MIMAT0018940	-0.0227228	-1.01587	0.772645	0.879559	1.0975	0.07932	1.08	0.0716473	1	1.07	1.18	1.14	1.04	1	1.15	1.13
hsa-miR-511-5p	MIMAT0002808	-0.0227228	-1.01587	0.772645	0.879559	1.0975	0.07932	1.08	0.0716473	1	1.07	1.18	1.14	1.04	1	1.15	1.13
hsa-miR-514b-3p	MIMAT0015088	-0.0227228	-1.01587	0.772645	0.879559	1.0975	0.07932	1.08	0.0716473	1	1.07	1.18	1.14	1.04	1	1.15	1.13
hsa-miR-767-3p	MIMAT0003883	-0.0227228	-1.01587	0.772645	0.879559	1.0975	0.07932	1.08	0.0716473	1	1.07	1.18	1.14	1.04	1	1.15	1.13
hsa-miR-1972	MIMAT0009447	-0.0993882	-1.07132	0.779809	0.886301	1.165	0.179351	1.08	0.0716473	1.41	1.07	1.18	1	1.04	1	1.15	1.13
hsa-miR-378d	MIMAT0018926	0.298107	1.22953	0.780789	0.886301	3.8925	2.85903	5.3475	4.99695	5.37	1.07	7.16	1.97	12.45	1	4.91	3.03
hsa-miR-616-3p	MIMAT0004805	-0.192495	-1.14274	0.78213	0.886562	2.2625	2.47855	1.52	0.821137	1	1.07	5.98	1	1.05	2.75	1.15	1.13
hsa-miR-4531	MIMAT0019070	0.105018	1.07551	0.785737	0.889387	1.4125	0.662489	1.6	1.01551	2.4	1.07	1.18	1	3.12	1	1.15	1.13
hsa-miR-887-5p	MIMAT0026720	0.286226	1.21945	0.789861	0.892789	4.6325	7.09872	3.605	2.93424	15.28	1.07	1.18	1	6.23	1	6.06	1.13
hsa-miR-510-3p	MIMAT0026613	-0.225876	-1.16949	0.791153	0.892984	3.1075	2.48082	3.3275	4.32024	4.38	1.07	5.98	1	1.04	1	1.47	9.8
hsa-miR-526b-5p	MIMAT0002835	-0.157509	-1.11536	0.79245	0.893185	1.5125	0.861525	1.275	0.428058	1	1.07	1.18	2.8	1.04	1	1.15	1.91
hsa-miR-675-5p	MIMAT0004284	-0.153462	-1.11224	0.795559	0.895086	2.155	2.14461	1.735	1.35776	5.37	1.07	1.18	1	1.04	1	3.77	1.13
hsa-miR-150-5p	MIMAT0000451	0.381105	1.30234	0.79638	0.895086	9.17	9.43928	16.42	22.2572	1	16.95	17.73	1	1.04	48.27	15.24	1.13
hsa-miR-140-5p	MIMAT0000431	0.142657	1.10394	0.801051	0.89907	1.655	0.931898	2.215	2.21718	1.41	3.03	1.18	1	1.04	5.54	1.15	1.13
hsa-miR-192-5p	MIMAT0000222	0.0245356	1.01715	0.804863	0.89929	1.0625	0.085	1.08	0.0716473	1	1.07	1.18	1	1.04	1	1.15	1.13
hsa-miR-208b-3p	MIMAT0004960	-0.154459	-1.113	0.805318	0.89929	3.62	1.25913	4.0375	3.13235	5.37	3.03	2.46	3.62	1.04	8.33	2.62	4.16
hsa-miR-299-5p	MIMAT0002890	-0.237576	-1.17901	0.80657	0.89929	6.1275	4.5833	5.2775	4.30174	4.38	1.07	7.16	11.9	3.12	1	6.06	10.93
hsa-miR-199b-5p	MIMAT0000263	0.231108	1.17374	0.806655	0.89929	2.205	1.39211	3.405	3.92232	2.4	4.1	1.18	1.14	2.09	9.25	1.15	1.13
hsa-miR-302b-3p	MIMAT0000715	0.193119	1.14323	0.807633	0.89929	2.705	1.78925	4.235	4.519	2.4	1.96	1.18	5.28	4.16	1	10.65	1.13
hsa-miR-665	MIMAT0004952	0.163385	1.11991	0.808009	0.89929	1.97	1.89362	2.3775	2.56919	1	1.07	4.81	1	6.23	1	1.15	1.13
hsa-miR-514a-3p	MIMAT0002883	-0.218579	-1.16359	0.81027	0.90055	3.315	2.80155	3.4525	4.24568	1.41	1.07	7.16	3.62	1.04	1.82	1.15	9.8
hsa-miR-187-3p	MIMAT0000262	0.233441	1.17564	0.813489	0.902871	2.5175	1.52891	4.185	4.67983	1.41	3.03	1.18	4.45	1.04	1	3.77	10.93
hsa-miR-211-5p	MIMAT0000268	0.0245356	1.01715	0.823057	0.907889	1.0625	0.085	1.08	0.0716473	1	1.07	1.18	1	1.04	1	1.15	1.13
hsa-miR-3180	MIMAT0018178	0.0245356	1.01715	0.823057	0.907889	1.0625	0.085	1.08	0.0716473	1	1.07	1.18	1	1.04	1	1.15	1.13
hsa-miR-423-3p	MIMAT0001340	0.0245356	1.01715	0.823057	0.907889	1.0625	0.085	1.08	0.0716473	1	1.07	1.18	1	1.04	1	1.15	1.13
hsa-miR-449b-5p	MIMAT0003327	0.0245356	1.01715	0.823057	0.907889	1.0625	0.085	1.08	0.0716473	1	1.07	1.18	1	1.04	1	1.15	1.13
hsa-miR-891b	MIMAT0004913	-0.0227228	-1.01587	0.823699	0.907889	1.0975	0.07932	1.08	0.0716473	1	1.07	1.18	1.14	1.04	1	1.15	1.13
hsa-miR-937-3p	MIMAT0004980	0.113081	1.08154	0.825854	0.909009	1.0625	0.085	1.16	0.213698	1	1.07	1.18	1	1.04	1	1.47	1.13
hsa-miR-769-5p	MIMAT0003886	-0.157742	-1.11554	0.829721	0.912007	2.7525	3.33916	2.12	2.11428	1	1.07	1.18	7.76	1.04	1	1.15	5.29
hsa-miR-147b	MIMAT0004928	0.069338	1.04924	0.842549	0.924833	1.2	0.147196	1.285	0.359861	1.41	1.07	1.18	1.14	1.04	1.82	1.15	1.13
hsa-miR-1305	MIMAT0005893	0.212286	1.15852	0.845624	0.925767	7.4025	9.02182	5.775	4.76925	20.24	1.07	7.16	1.14	12.45	4.61	4.91	1.13
hsa-miR-134-3p	MIMAT0026481	-0.0993882	-1.07132	0.845719	0.925767	1.165	0.179351	1.08	0.0716473	1.41	1.07	1.18	1	1.04	1	1.15	1.13
hsa-let-7b-5p	MIMAT0000063	0.260205	1.19765	0.85047	0.929692	16.76	19.0838	38.8175	62.347	8.35	3.03	10.68	44.98	16.6	131.87	3.77	3.03
hsa-miR-127-3p	MIMAT0000446	0.0736349	1.05236	0.852497	0.93028	1.4125	0.662489	1.5175	0.823058	2.4	1.07	1.18	1	1.04	2.75	1.15	1.13
hsa-miR-23c	MIMAT0018000	0.103208	1.07416	0.853339	0.93028	1.285	0.45793	1.4475	0.783555	1	1.96	1.18	1	1.04	1	2.62	1.13
hsa-miR-212-3p	MIMAT0000269	-0.172534	-1.12704	0.860849	0.937187	4.3375	2.32281	3.65	1.84364	6.37	5.17	4.81	1	4.16	5.54	3.77	1.13
hsa-miR-598-3p	MIMAT0003266	-0.191304	-1.1418	0.862075	0.937242	4.3475	4.06357	3.7675	4.13605	9.34	1.07	5.98	1	3.12	1	1.15	9.8
hsa-miR-3147	MIMAT0015019	0.160358	1.11756	0.864816	0.938943	2.6525	3.13921	2.335	1.52754	7.36	1.07	1.18	1	4.16	1	1.15	3.03
hsa-miR-4286	MIMAT0016916	0.185162	1.13694	0.870109	0.942351	3.59	2.91234	4.6425	4.49198	1	6.24	5.98	1.14	10.38	1	6.06	1.13
hsa-miR-95-3p	MIMAT0000094	-0.158552	-1.11617	0.870316	0.942351	4.71	4.53822	4.29	3.95433	1	1.96	4.81	11.07	9.34	5.54	1.15	1.13
hsa-miR-1257	MIMAT0005908	0.0961345	1.06891	0.874161	0.945232	2.0875	2.05675	2.0625	1.7084	1	5.17	1.18	1	1.04	4.61	1.47	1.13
hsa-miR-1295a	MIMAT0005885	0.187023	1.13841	0.881873	0.95228	3.8475	2.71723	7.815	11.2198	6.37	1.07	5.98	1.97	1.04	4.61	1.15	24.46
hsa-miR-181b-2-3p	MIMAT0031893	0.0245356	1.01715	0.887534	0.955806	1.0625	0.085	1.08	0.0716473	1	1.07	1.18	1	1.04	1	1.15	1.13
hsa-miR-205-5p	MIMAT0000266	0.0245356	1.01715	0.887534	0.955806	1.0625	0.085	1.08	0.0716473	1	1.07	1.18	1	1.04	1	1.15	1.13
hsa-miR-576-3p	MIMAT0004796	-0.114909	-1.08291	0.891602	0.958893	2.6525	3.13921	2.12	2.05441	7.36	1.07	1.18	1	5.2	1	1.15	1.13
hsa-miR-1236-3p	MIMAT0005591	-0.0742544	-1.05282	0.893075	0.959184	2.3975	2.0218	2.075	1.15691	5.37	1.07	1.18	1.97	3.12	1	1.15	3.03
hsa-miR-223-3p	MIMAT0000280	0.216172	1.16165	0.896241	0.961291	6.2675	10.3686	10.11	18.0067	1	1.07	1.18	21.82	1.04	37.12	1.15	1.13
hsa-miR-593-3p	MIMAT0004802	-0.0944183	-1.06763	0.901875	0.965338	2.985	3.73856	2.0425	1.45314	1	1.07	1.28	8.59	1.04	1.82	1.15	4.16
hsa-miR-26b-5p	MIMAT0000083	-0.143308	-1.10443	0.902434	0.965338	7.105	8.83217	4.66	2.65025	20.24	4.1	1.28	2.8	1.04	7.4	4.91	5.29
hsa-miR-324-3p	MIMAT0000762	-0.0811652	-1.05787	0.908911	0.970965	6.295	1.20556	6.475	3.09316	6.37	6.24	4.81	7.76	3.12	4.61	9.5	8.67
hsa-miR-200c-3p	MIMAT0000617	0.133075	1.09663	0.911172	0.972079	2.1125	2.0426	2.295	2.17124	1	5.17	1.28	1	1.04	5.54	1.47	1.13
hsa-miR-656-3p	MIMAT0003332	-0.0793046	-1.05651	0.914529	0.974358	2.15	1.53976	2.4475	2.68209	4.38	1.07	1.18	1.97	1.04	6.47	1.15	1.13
hsa-miR-151b	MIMAT0010214	0.0245356	1.01715	0.917791	0.975229	1.0625	0.085	1.08	0.0716473	1	1.07	1.18	1	1.04	1	1.15	1.13
hsa-miR-3615	MIMAT0017994	0.0245356	1.01715	0.917791	0.975229	1.0625	0.085	1.08	0.0716473	1	1.07	1.18	1	1.04	1	1.15	1.13
hsa-miR-1261	MIMAT0005913	0.0490525	1.03459	0.926329	0.977022	1.4125	0.662489	1.4225	0.487126	2.4	1.07	1.18	1	2.09	1	1.47	1.13
hsa-miR-1185-2-3p	MIMAT0022713	-0.0511198	-1.03607	0.926524	0.977022	1.3825	0.719091	1.275	0.428058	1	1.07	2.46	1	1.04	1	1.15	1.91
hsa-miR-1268a	MIMAT0005922	0.0245356	1.01715	0.92766	0.977022	1.0625	0.085	1.08	0.0716473	1	1.07	1.18	1	1.04	1	1.15	1.13
hsa-miR-320d	MIMAT0006764	0.0245356	1.01715	0.92766	0.977022	1.0625	0.085	1.08	0.0716473	1	1.07	1.18	1	1.04	1	1.15	1.13
hsa-miR-450a-5p	MIMAT0001545	0.0245356	1.01715	0.92766	0.977022	1.0625	0.085	1.08	0.0716473	1	1.07	1.18	1	1.04	1	1.15	1.13
hsa-miR-1290	MIMAT0005880	0.0772456	1.055	0.929368	0.977022	3.89	2.59416	4.155	2.68617	1	7.31	3.63	3.62	3.12	1	7.21	5.29
hsa-miR-378f	MIMAT0018932	-0.0636415	-1.0451	0.930022	0.977022	1.7775	1.24791	1.5375	0.542548	1.41	1.07	3.63	1	2.09	1	1.15	1.91
hsa-miR-301a-3p	MIMAT0000688	0.0749726	1.05334	0.930124	0.977022	2.86	2.35789	3.615	4.19178	3.39	1.07	5.98	1	1.04	1	2.62	9.8
hsa-miR-502-5p	MIMAT0002873	0.0885551	1.0633	0.930498	0.977022	4.6875	3.66839	7.16	7.27641	5.37	1.07	9.51	2.8	15.56	1	1.15	10.93
hsa-miR-125a-3p	MIMAT0004602	-0.0509867	-1.03597	0.93381	0.978635	2.6825	1.84587	2.5025	1.6868	1	4.1	1.18	4.45	3.12	4.61	1.15	1.13
hsa-miR-582-5p	MIMAT0003247	-0.0972681	-1.06975	0.936985	0.978635	5.3475	5.94082	4.8525	5.18392	5.37	13.74	1.28	1	5.2	1	1.15	12.06
hsa-miR-3928-3p	MIMAT0018205	0.0245356	1.01715	0.936989	0.978635	1.0625	0.085	1.08	0.0716473	1	1.07	1.18	1	1.04	1	1.15	1.13
hsa-miR-34c-3p	MIMAT0004677	0.0245356	1.01715	0.937992	0.978635	1.0625	0.085	1.08	0.0716473	1	1.07	1.18	1	1.04	1	1.15	1.13
hsa-miR-3605-5p	MIMAT0017981	-0.0307008	-1.02151	0.938165	0.978635	1.305	0.449481	1.275	0.428058	1	1.07	1.18	1.97	1.04	1	1.15	1.91
hsa-miR-1270	MIMAT0005924	0.0245356	1.01715	0.940685	0.97896	1.0625	0.085	1.08	0.0716473	1	1.07	1.18	1	1.04	1	1.15	1.13
hsa-miR-597-5p	MIMAT0003265	0.046446	1.03272	0.940943	0.97896	1.9075	1.65	1.985	1.75053	4.38	1.07	1.18	1	1.05	4.61	1.15	1.13
hsa-miR-30d-5p	MIMAT0000245	0.0245356	1.01715	0.943092	0.97896	1.0625	0.085	1.08	0.0716473	1	1.07	1.18	1	1.04	1	1.15	1.13
hsa-miR-4461	MIMAT0018983	-0.0477754	-1.03367	0.943384	0.97896	2.34	2.51443	2.12	2.05441	1	1.07	1.18	6.11	5.2	1	1.15	1.13
hsa-miR-122-5p	MIMAT0000421	0.0245356	1.01715	0.951058	0.981155	1.0625	0.085	1.08	0.0716473	1	1.07	1.18	1	1.04	1	1.15	1.13
hsa-miR-1304-5p	MIMAT0005892	0.0245356	1.01715	0.951058	0.981155	1.0625	0.085	1.08	0.0716473	1	1.07	1.18	1	1.04	1	1.15	1.13
hsa-miR-548j-3p	MIMAT0026737	0.0245356	1.01715	0.951058	0.981155	1.0625	0.085	1.08	0.0716473	1	1.07	1.18	1	1.04	1	1.15	1.13
hsa-miR-363-3p	MIMAT0000707	-0.0588826	-1.04166	0.952041	0.981155	7.44	5.43113	6.5025	3.67205	14.29	7.31	7.16	1	7.27	9.25	8.36	1.13
hsa-miR-491-3p	MIMAT0004765	0.0245356	1.01715	0.955901	0.981155	1.0625	0.085	1.08	0.0716473	1	1.07	1.18	1	1.04	1	1.15	1.13
hsa-miR-424-5p	MIMAT0001341	0.0418726	1.02945	0.957392	0.981155	2.1325	2.09964	2.215	2.21718	1	1.07	1.18	5.28	1.04	5.54	1.15	1.13
hsa-miR-411-5p	MIMAT0003329	-0.00480361	-1.00334	0.95831	0.981155	1.0875	0.132508	1.08	0.0716473	1	1.07	1.28	1	1.04	1	1.15	1.13
hsa-miR-1203	MIMAT0005866	-0.00480361	-1.00334	0.959338	0.981155	1.0875	0.132508	1.08	0.0716473	1	1.07	1.28	1	1.04	1	1.15	1.13
hsa-miR-499b-3p	MIMAT0019898	-0.00480361	-1.00334	0.959338	0.981155	1.0875	0.132508	1.08	0.0716473	1	1.07	1.28	1	1.04	1	1.15	1.13
hsa-miR-584-3p	MIMAT0022708	-0.0437987	-1.03082	0.95939	0.981155	11.7475	7.03154	9.0875	1.53604	16.27	18.02	2.46	10.24	9.34	11.11	8.36	7.54
hsa-miR-126-3p	MIMAT0000445	-0.0612997	-1.04341	0.960213	0.981155	5.875	1.97277	16.86	27.8087	5.37	8.39	3.63	6.11	1.04	58.49	2.62	5.29
hsa-miR-147a	MIMAT0000251	0.0245356	1.01715	0.960253	0.981155	1.0625	0.085	1.08	0.0716473	1	1.07	1.18	1	1.04	1	1.15	1.13
hsa-miR-517c-3p+hsa-miR-519a-3p	MIMAT0002866	-0.0195451	-1.01364	0.965461	0.985215	1.66	1.15571	1.6	1.01551	3.39	1.07	1.18	1	3.12	1	1.15	1.13
hsa-miR-25-5p	MIMAT0004498	-0.0323706	-1.02269	0.969516	0.986832	8.0275	5.65822	6.66	4.59055	14.29	10.53	1.18	6.11	6.23	4.61	2.62	13.18
hsa-miR-92a-3p	MIMAT0000092	0.0245356	1.01715	0.97137	0.986832	1.0625	0.085	1.08	0.0716473	1	1.07	1.18	1	1.04	1	1.15	1.13
hsa-miR-3614-5p	MIMAT0017992	-0.0294404	-1.02062	0.975901	0.986832	7.1775	5.12897	7.9325	6.12737	11.32	3.03	2.46	11.9	15.56	5.54	9.5	1.13
hsa-miR-20a-5p+hsa-miR-20b-5p	MIMAT0000075	0.0245356	1.01715	0.97621	0.986832	1.0625	0.085	1.08	0.0716473	1	1.07	1.18	1	1.04	1	1.15	1.13
hsa-miR-106a-5p+hsa-miR-17-5p	MIMAT0000103	0.0245356	1.01715	0.976552	0.986832	1.0625	0.085	1.08	0.0716473	1	1.07	1.18	1	1.04	1	1.15	1.13
hsa-miR-4647	MIMAT0019709	0.0279858	1.01959	0.976695	0.986832	2.96	3.75406	3.2475	4.36879	1	1.07	1.18	8.59	1.04	1	1.15	9.8
hsa-miR-587	MIMAT0003253	-0.0228674	-1.01598	0.977674	0.986832	2.6225	3.12615	2.3775	2.56919	1	7.31	1.18	1	6.23	1	1.15	1.13
hsa-miR-19a-3p	MIMAT0000073	0.0245356	1.01715	0.97796	0.986832	1.0625	0.085	1.08	0.0716473	1	1.07	1.18	1	1.04	1	1.15	1.13
hsa-miR-200b-3p	MIMAT0000318	0.0245356	1.01715	0.978196	0.986832	1.0625	0.085	1.08	0.0716473	1	1.07	1.18	1	1.04	1	1.15	1.13
hsa-miR-574-5p	MIMAT0004795	0.0245356	1.01715	0.979413	0.986832	1.0625	0.085	1.08	0.0716473	1	1.07	1.18	1	1.04	1	1.15	1.13
hsa-miR-608	MIMAT0003276	-0.00480361	-1.00334	0.980805	0.986989	1.0875	0.132508	1.08	0.0716473	1	1.07	1.28	1	1.04	1	1.15	1.13
hsa-miR-181d-3p	MIMAT0026608	-0.0122117	-1.0085	0.983765	0.988721	1.97	1.89362	1.8375	1.54963	1	1.07	4.81	1	1.04	1	1.15	4.16
hsa-miR-577	MIMAT0003242	0.015182	1.01058	0.985995	0.989716	2.4525	2.00132	2.335	1.52754	1	1.07	2.46	5.28	4.16	1	1.15	3.03
hsa-miR-200a-3p	MIMAT0000682	-0.0139157	-1.00969	0.990215	0.992152	1.925	1.68496	1.86	1.53477	1	1.07	1.18	4.45	4.16	1	1.15	1.13
hsa-miR-33b-5p	MIMAT0003301	0.0118085	1.00822	0.991031	0.992152	3.8875	3.19836	4.355	4.40701	6.37	1.07	1.18	6.93	10.38	1	4.91	1.13
hsa-miR-4451	MIMAT0018973	-0.00654565	-1.00455	0.992152	0.992152	1.5125	0.861525	1.4225	0.487126	1	1.07	1.18	2.8	2.09	1	1.47	1.13

## Sheet: TUM_vs_noMa pPval<0.05
										NonMal	NonMal	NonMal	NonMal	Tum	Tum	Tum	Tum	Tum	Tum	Tum	Tum
miRNA name	Accession	logFC	LinearFC	P.Value	adj.P.Val	Avg. LungA	S.D. LungA	Avg. BreastA	S.D. BreastA	108_12	95_11	N2_02	N3_03	10_07	13_09	16A_10	1_01	4_04	5A_05	8A_06	N11_08
hsa-miR-1246	MIMAT0005898	3.95288	15.4858	0.0304927	0.905506	4.6125	5.0724	320.446	745.96	4.38	1.07	11.86	1.14	3.12	213.37	79.51	2158.77	47.66	46.41	6.06	8.67
hsa-miR-497-5p	MIMAT0002820	1.90133	3.73558	0.0195488	0.905506	1.0625	0.085	5.5875	4.04946	1	1.07	1.18	1	1.04	7.45	2.45	3.48	1	11.11	9.5	8.67
hsa-miR-873-3p	MIMAT0022717	1.73329	3.32484	0.00641816	0.905506	2.67	2.01168	7.8975	3.43459	5.37	3.03	1.28	1	11.42	3.04	9.35	8.33	11.8	10.18	3.77	5.29
hsa-miR-186-5p	MIMAT0000456	1.70118	3.25166	0.0307383	0.905506	1.4175	0.697346	5.90875	4.54318	1	1.07	2.46	1.14	7.27	14.05	1.15	5.09	4.25	3.68	10.65	1.13
hsa-miR-181a-3p	MIMAT0000270	1.5885	3.00736	0.0201627	0.905506	1.0625	0.085	4.28875	3.80478	1	1.07	1.18	1	5.2	12.95	4.75	3.48	1	2.75	1.15	3.03
hsa-miR-555	MIMAT0003219	-0.678575	-1.60056	0.0218322	0.905506	1.9025	0.975581	1.07125	0.0685435	2.4	3.03	1.18	1	1.04	1.1	1.15	1	1	1	1.15	1.13
hsa-miR-5010-3p	MIMAT0021044	-0.856683	-1.81087	0.0281818	0.905506	2.33	1.49562	1.07125	0.0685435	1	1.07	3.63	3.62	1.04	1.1	1.15	1	1	1	1.15	1.13
hsa-miR-1262	MIMAT0005914	-0.97362	-1.96376	0.0301312	0.905506	3.0925	1.70602	1.4625	0.591747	2.4	5.17	1.18	3.62	1.05	1.1	1.15	1.05	1	1.82	2.62	1.91
hsa-miR-4443	MIMAT0018961	-1.28848	-2.4427	0.0148257	0.905506	3.6225	3.14618	1.07125	0.0685435	4.38	1.07	1.28	7.76	1.04	1.1	1.15	1	1	1	1.15	1.13
hsa-miR-503-5p	MIMAT0002874	-1.44176	-2.71652	0.000968688	0.386507	3.3825	1.58571	1.09	0.104335	4.38	1.07	3.63	4.45	1.04	1.1	1.3	1	1	1	1.15	1.13
hsa-miR-6503-5p	MIMAT0025462	-1.49434	-2.81735	0.0353588	0.905506	5.0225	3.05005	1.9025	2.17273	4.38	6.24	8.33	1.14	7.27	1.1	1.15	1	1.42	1	1.15	1.13
hsa-miR-149-5p	MIMAT0000450	-1.55369	-2.93568	0.0202424	0.905506	5.9275	1.79167	2.685	2.65997	8.35	4.1	5.98	5.28	1.05	8.55	1.3	1	2.37	4.61	1.47	1.13
hsa-miR-650	MIMAT0003320	-1.73254	-3.32312	0.00588517	0.905506	5.4475	2.94192	1.43625	0.748082	7.36	7.31	5.98	1.14	3.12	1.94	1.15	1	1	1	1.15	1.13
hsa-miR-4755-5p	MIMAT0019895	-1.74682	-3.35618	2.80567e-05	0.0223892	4.2	1.99013	1.17875	0.282207	4.38	3.03	2.46	6.93	1.04	1.1	1.15	1.86	1	1	1.15	1.13
hsa-miR-1323	MIMAT0005795	-1.79152	-3.46179	0.0130299	0.905506	7.295	4.81833	1.6525	0.781002	8.35	12.67	7.16	1	1.04	3.04	1.15	1	1.42	1.82	2.62	1.13

## Sheet: TUM_vs_NoMa ALL
										NonMal	NonMal	NonMal	NonMal	Tum	Tum	Tum	Tum	Tum	Tum	Tum	Tum
miRNA name	Accession	logFC	LinearFC	P.Value	adj.P.Val	Avg. LungA	S.D. LungA	Avg. BreastA	S.D. BreastA	108_12	95_11	N2_02	N3_03	10_07	13_09	16A_10	1_01	4_04	5A_05	8A_06	N11_08
hsa-miR-4755-5p	MIMAT0019895	-1.74682	-3.35618	2.80567e-05	0.0223892	4.2	1.99013	1.17875	0.282207	4.38	3.03	2.46	6.93	1.04	1.1	1.15	1.86	1	1	1.15	1.13
hsa-miR-503-5p	MIMAT0002874	-1.44176	-2.71652	0.000968688	0.386507	3.3825	1.58571	1.09	0.104335	4.38	1.07	3.63	4.45	1.04	1.1	1.3	1	1	1	1.15	1.13
hsa-miR-650	MIMAT0003320	-1.73254	-3.32312	0.00588517	0.905506	5.4475	2.94192	1.43625	0.748082	7.36	7.31	5.98	1.14	3.12	1.94	1.15	1	1	1	1.15	1.13
hsa-miR-873-3p	MIMAT0022717	1.73329	3.32484	0.00641816	0.905506	2.67	2.01168	7.8975	3.43459	5.37	3.03	1.28	1	11.42	3.04	9.35	8.33	11.8	10.18	3.77	5.29
hsa-miR-1323	MIMAT0005795	-1.79152	-3.46179	0.0130299	0.905506	7.295	4.81833	1.6525	0.781002	8.35	12.67	7.16	1	1.04	3.04	1.15	1	1.42	1.82	2.62	1.13
hsa-miR-4443	MIMAT0018961	-1.28848	-2.4427	0.0148257	0.905506	3.6225	3.14618	1.07125	0.0685435	4.38	1.07	1.28	7.76	1.04	1.1	1.15	1	1	1	1.15	1.13
hsa-miR-497-5p	MIMAT0002820	1.90133	3.73558	0.0195488	0.905506	1.0625	0.085	5.5875	4.04946	1	1.07	1.18	1	1.04	7.45	2.45	3.48	1	11.11	9.5	8.67
hsa-miR-181a-3p	MIMAT0000270	1.5885	3.00736	0.0201627	0.905506	1.0625	0.085	4.28875	3.80478	1	1.07	1.18	1	5.2	12.95	4.75	3.48	1	2.75	1.15	3.03
hsa-miR-149-5p	MIMAT0000450	-1.55369	-2.93568	0.0202424	0.905506	5.9275	1.79167	2.685	2.65997	8.35	4.1	5.98	5.28	1.05	8.55	1.3	1	2.37	4.61	1.47	1.13
hsa-miR-555	MIMAT0003219	-0.678575	-1.60056	0.0218322	0.905506	1.9025	0.975581	1.07125	0.0685435	2.4	3.03	1.18	1	1.04	1.1	1.15	1	1	1	1.15	1.13
hsa-miR-5010-3p	MIMAT0021044	-0.856683	-1.81087	0.0281818	0.905506	2.33	1.49562	1.07125	0.0685435	1	1.07	3.63	3.62	1.04	1.1	1.15	1	1	1	1.15	1.13
hsa-miR-1262	MIMAT0005914	-0.97362	-1.96376	0.0301312	0.905506	3.0925	1.70602	1.4625	0.591747	2.4	5.17	1.18	3.62	1.05	1.1	1.15	1.05	1	1.82	2.62	1.91
hsa-miR-1246	MIMAT0005898	3.95288	15.4858	0.0304927	0.905506	4.6125	5.0724	320.446	745.96	4.38	1.07	11.86	1.14	3.12	213.37	79.51	2158.77	47.66	46.41	6.06	8.67
hsa-miR-186-5p	MIMAT0000456	1.70118	3.25166	0.0307383	0.905506	1.4175	0.697346	5.90875	4.54318	1	1.07	2.46	1.14	7.27	14.05	1.15	5.09	4.25	3.68	10.65	1.13
hsa-miR-6503-5p	MIMAT0025462	-1.49434	-2.81735	0.0353588	0.905506	5.0225	3.05005	1.9025	2.17273	4.38	6.24	8.33	1.14	7.27	1.1	1.15	1	1.42	1	1.15	1.13
hsa-miR-433-5p	MIMAT0026554	-1.04941	-2.06969	0.052659	0.905506	3.4675	3.97232	1.0775	0.0631891	9.34	1.07	2.46	1	1.04	1.1	1.15	1.05	1	1	1.15	1.13
hsa-miR-520c-3p	MIMAT0002846	-0.467737	-1.38294	0.0538934	0.905506	1.64	0.785918	1.11125	0.157157	1.41	1.07	1.28	2.8	1.04	1.1	1.15	1	1	1	1.47	1.13
hsa-miR-660-3p	MIMAT0022711	-0.79104	-1.73032	0.0697161	0.905506	2.485	2.37354	1.07125	0.0685435	1	1.96	5.98	1	1.04	1.1	1.15	1	1	1	1.15	1.13
hsa-miR-627-5p	MIMAT0003296	0.981522	1.97455	0.0742594	0.905506	6.3075	3.29997	12.805	8.29994	7.36	5.17	2.46	10.24	12.45	5.25	13.95	13.18	8.97	31.55	11.8	5.29
hsa-miR-543	MIMAT0004954	1.04929	2.06952	0.0757538	0.905506	4.0025	3.71296	6.67125	3.73303	9.34	1.07	3.63	1.97	4.16	15.16	4.75	5.09	8.03	3.68	7.21	5.29
hsa-miR-802	MIMAT0004185	-1.44491	-2.72246	0.0789787	0.905506	7.855	3.95149	3.6875	3.44897	7.36	10.53	2.46	11.07	3.12	6.35	10.5	1.05	5.2	1	1.15	1.13
hsa-miR-548g-3p	MIMAT0005912	-0.376281	-1.29799	0.0819318	0.905506	1.485	0.674216	1.07125	0.0685435	1.41	1.07	2.46	1	1.04	1.1	1.15	1	1	1	1.15	1.13
hsa-miR-323b-3p	MIMAT0015050	-0.747297	-1.67865	0.0837528	0.905506	2.4575	2.52724	1.07125	0.0685435	1.41	6.24	1.18	1	1.04	1.1	1.15	1	1	1	1.15	1.13
hsa-miR-644a	MIMAT0003314	-0.600654	-1.5164	0.108803	0.905506	2.3475	1.52141	1.36875	0.36081	1.41	1.07	2.46	4.45	1.04	1.1	1.15	1.86	1.42	1	1.47	1.91
hsa-miR-519d-3p	MIMAT0002853	-0.59049	-1.50576	0.110645	0.905506	2.0375	1.25104	1.2025	0.364878	1	1.07	2.46	3.62	2.09	1.1	1.15	1	1	1	1.15	1.13
hsa-miR-142-3p	MIMAT0000434	1.42343	2.68222	0.112397	0.905506	2.2625	2.47855	6.435	6.0057	1	1.07	5.98	1	3.12	3.04	11.65	6.71	6.14	18.54	1.15	1.13
hsa-miR-4536-5p	MIMAT0019078	1.21015	2.31362	0.121048	0.905506	1.0975	0.07932	4.13875	4.92105	1	1.07	1.18	1.14	15.56	5.25	1.15	1	4.25	1	3.77	1.13
hsa-miR-222-3p	MIMAT0000279	2.33656	5.05097	0.127578	0.905506	1.0625	0.085	26.1162	40.3224	1	1.07	1.18	1	86.05	1.1	1.15	21.27	2.37	94.71	1.15	1.13
hsa-miR-196a-5p	MIMAT0000226	-1.23294	-2.35046	0.132524	0.905506	8.275	3.42049	4.98875	4.26657	6.37	11.6	10.68	4.45	11.42	1.1	1.15	9.14	1.42	5.54	1.47	8.67
hsa-miR-761	MIMAT0010364	0.826669	1.77359	0.134837	0.905506	1.0625	0.085	2.42	2.06897	1	1.07	1.18	1	2.09	3.04	7.05	1	1	1	1.15	3.03
hsa-miR-499a-3p	MIMAT0004772	-0.59362	-1.50903	0.142316	0.905506	2.155	2.14461	1.07125	0.0685435	5.37	1.07	1.18	1	1.04	1.1	1.15	1	1	1	1.15	1.13
hsa-miR-376c-3p	MIMAT0000720	-0.525841	-1.43977	0.14244	0.905506	1.925	1.68496	1.07125	0.0685435	1	1.07	1.18	4.45	1.04	1.1	1.15	1	1	1	1.15	1.13
hsa-miR-378h	MIMAT0018984	-0.520122	-1.43408	0.14246	0.905506	1.9075	1.65	1.07125	0.0685435	4.38	1.07	1.18	1	1.04	1.1	1.15	1	1	1	1.15	1.13
hsa-miR-579-5p	MIMAT0026616	-0.591895	-1.50722	0.143327	0.905506	2.155	2.14461	1.0725	0.0679811	5.37	1.07	1.18	1	1.05	1.1	1.15	1	1	1	1.15	1.13
hsa-miR-758-3p+hsa-miR-411-3p	MIMAT0003879	-0.591895	-1.50722	0.143327	0.905506	2.155	2.14461	1.0725	0.0679811	5.37	1.07	1.18	1	1.05	1.1	1.15	1	1	1	1.15	1.13
hsa-miR-3934-5p	MIMAT0018349	-0.358746	-1.28231	0.144651	0.905506	1.5125	0.861525	1.07125	0.0685435	1	1.07	1.18	2.8	1.04	1.1	1.15	1	1	1	1.15	1.13
hsa-miR-502-3p	MIMAT0004775	-0.358746	-1.28231	0.144651	0.905506	1.5125	0.861525	1.07125	0.0685435	1	1.07	1.18	2.8	1.04	1.1	1.15	1	1	1	1.15	1.13
hsa-miR-184	MIMAT0000454	-1.15417	-2.22556	0.145463	0.905506	7.6975	4.45859	4.51	3.64555	6.37	4.1	14.21	6.11	9.34	3.04	8.2	1	1	3.68	1.15	8.67
hsa-miR-1200	MIMAT0005863	-0.303148	-1.23383	0.147162	0.905506	1.4125	0.662489	1.07125	0.0685435	2.4	1.07	1.18	1	1.04	1.1	1.15	1	1	1	1.15	1.13
hsa-miR-1279	MIMAT0005937	-0.303148	-1.23383	0.147162	0.905506	1.4125	0.662489	1.07125	0.0685435	2.4	1.07	1.18	1	1.04	1.1	1.15	1	1	1	1.15	1.13
hsa-miR-2053	MIMAT0009978	-0.303148	-1.23383	0.147162	0.905506	1.4125	0.662489	1.07125	0.0685435	2.4	1.07	1.18	1	1.04	1.1	1.15	1	1	1	1.15	1.13
hsa-miR-26a-5p	MIMAT0000082	-0.303148	-1.23383	0.147162	0.905506	1.4125	0.662489	1.07125	0.0685435	2.4	1.07	1.18	1	1.04	1.1	1.15	1	1	1	1.15	1.13
hsa-miR-574-3p	MIMAT0003239	-0.303148	-1.23383	0.147162	0.905506	1.4125	0.662489	1.07125	0.0685435	2.4	1.07	1.18	1	1.04	1.1	1.15	1	1	1	1.15	1.13
hsa-miR-301b-3p	MIMAT0004958	-0.445914	-1.36218	0.147334	0.905506	24.685	1.79788	19.4462	8.25336	26.18	22.3	25.96	24.3	35.26	17.36	13.95	10.76	15.58	24.12	12.95	25.59
hsa-miR-591	MIMAT0003259	0.665074	1.58565	0.150416	0.905506	1.0625	0.085	2.04375	1.6615	1	1.07	1.18	1	1.04	1.1	5.9	1.86	1.42	2.75	1.15	1.13
hsa-miR-342-3p	MIMAT0000753	-0.231939	-1.17441	0.154732	0.905506	1.305	0.449481	1.07125	0.0685435	1	1.07	1.18	1.97	1.04	1.1	1.15	1	1	1	1.15	1.13
hsa-miR-4741	MIMAT0019871	-0.231939	-1.17441	0.154732	0.905506	1.305	0.449481	1.07125	0.0685435	1	1.07	1.18	1.97	1.04	1.1	1.15	1	1	1	1.15	1.13
hsa-miR-627-3p	MIMAT0026623	-0.231939	-1.17441	0.154732	0.905506	1.305	0.449481	1.07125	0.0685435	1	1.07	1.18	1.97	1.04	1.1	1.15	1	1	1	1.15	1.13
hsa-miR-203a-5p	MIMAT0031890	-1.15354	-2.2246	0.15477	0.905506	5.0775	3.09496	2.80875	3.80932	1	8.39	4.81	6.11	3.12	1.94	1.15	1.05	1	1	1.15	12.06
hsa-miR-150-5p	MIMAT0000451	2.40486	5.29584	0.159108	0.905506	9.17	9.43928	56.6925	53.0509	1	16.95	17.73	1	1.04	141.79	120.91	74.67	50.49	48.27	15.24	1.13
hsa-miR-372-3p	MIMAT0000724	-0.623374	-1.54047	0.161599	0.905506	2.355	2.59139	1.07125	0.0685435	1	6.24	1.18	1	1.04	1.1	1.15	1	1	1	1.15	1.13
hsa-miR-139-3p	MIMAT0004552	-0.555528	-1.46971	0.163992	0.905506	2.0875	2.05675	1.07125	0.0685435	1	5.17	1.18	1	1.04	1.1	1.15	1	1	1	1.15	1.13
hsa-miR-1258	MIMAT0005909	-0.964241	-1.95104	0.167123	0.905506	4.6975	5.01096	1.825	1.4276	1.41	1.07	11.86	4.45	2.09	1.1	1.15	1	5.2	1	1.15	1.91
hsa-miR-302e	MIMAT0005931	-0.471893	-1.38693	0.168152	0.905506	1.82	1.52237	1.07125	0.0685435	1	4.1	1.18	1	1.04	1.1	1.15	1	1	1	1.15	1.13
hsa-miR-515-5p	MIMAT0002826	-0.471893	-1.38693	0.168152	0.905506	1.82	1.52237	1.07125	0.0685435	1	4.1	1.18	1	1.04	1.1	1.15	1	1	1	1.15	1.13
hsa-miR-423-5p	MIMAT0004748	1.8752	3.66854	0.169252	0.905506	3.9	4.82706	26.6175	44.4642	1	1.07	2.46	11.07	11.42	10.75	1.15	47.97	5.2	130.01	1.15	5.29
hsa-miR-551b-3p	MIMAT0003233	-1.01179	-2.01641	0.175674	0.905506	4.72	2.58278	2.64875	2.53213	5.37	1.07	7.16	5.28	2.09	6.35	7.05	1	1.42	1	1.15	1.13
hsa-miR-185-5p	MIMAT0000455	-0.730009	-1.65865	0.177367	0.905506	3.1475	4.129	1.12375	0.134901	9.34	1.07	1.18	1	1.04	1.1	1.15	1	1.42	1	1.15	1.13
hsa-miR-30b-5p	MIMAT0000420	-0.362816	-1.28593	0.177391	0.905506	1.5525	0.988648	1.07125	0.0685435	1	3.03	1.18	1	1.04	1.1	1.15	1	1	1	1.15	1.13
hsa-miR-584-5p	MIMAT0003249	0.499881	1.4141	0.17756	0.905506	1.0625	0.085	1.68	0.93924	1	1.07	1.18	1	2.09	1.1	3.6	1	2.37	1	1.15	1.13
hsa-miR-381-3p	MIMAT0000736	0.646423	1.56528	0.178675	0.905506	1.0625	0.085	2.1125	2.10686	1	1.07	1.18	1	7.27	1.1	1.15	1.86	1.42	1.82	1.15	1.13
hsa-miR-197-5p	MIMAT0022691	1.02051	2.02864	0.178933	0.905506	1.32	0.43359	3.8675	3.41456	1	1.96	1.18	1.14	6.23	7.45	1.15	3.48	1	1	9.5	1.13
hsa-miR-1269a	MIMAT0005923	-0.830732	-1.77859	0.186018	0.905506	3.35	3.42587	1.5825	1.41861	8.35	1.07	1.18	2.8	1.04	1.1	1.15	5.09	1	1	1.15	1.13
hsa-miR-630	MIMAT0003299	2.0949	4.27197	0.186739	0.905506	1.0625	0.085	39.0762	92.3344	1	1.07	1.18	1	17.63	1.1	1.15	22.89	1	266.56	1.15	1.13
hsa-miR-130a-3p	MIMAT0000425	1.95211	3.8694	0.192015	0.905506	1.0625	0.085	27.1238	58.6922	1	1.07	1.18	1	1.04	1.1	1.15	31.79	1	169.96	1.15	9.8
hsa-miR-141-3p	MIMAT0000432	1.21075	2.31459	0.192825	0.905506	1.0625	0.085	5.7725	10.0475	1	1.07	1.18	1	6.23	1.1	1.15	30.17	4.25	1	1.15	1.13
hsa-miR-629-5p	MIMAT0004810	0.675633	1.5973	0.193151	0.905506	1.0625	0.085	2.12875	1.68319	1	1.07	1.18	1	1.04	1.1	3.6	1	1	5.54	2.62	1.13
hsa-miR-499b-5p	MIMAT0019897	-0.642734	-1.56129	0.193158	0.905506	2.475	2.04376	1.36	0.790371	5.37	1.07	2.46	1	1.04	1.1	1.15	1	3.31	1	1.15	1.13
hsa-miR-490-3p	MIMAT0002806	-0.494202	-1.40854	0.199467	0.905506	1.97	1.89362	1.07125	0.0685435	1	1.07	4.81	1	1.04	1.1	1.15	1	1	1	1.15	1.13
hsa-miR-1298-5p	MIMAT0005800	0.691961	1.61548	0.208832	0.905506	1.0625	0.085	2.2425	1.97161	1	1.07	1.18	1	1.05	1.94	1.15	1	1	4.61	6.06	1.13
hsa-miR-626	MIMAT0003295	0.893394	1.85754	0.21209	0.905506	2.475	2.04376	4.74875	3.87128	5.37	1.07	2.46	1	2.09	12.95	4.75	2.67	6.14	1.82	1.15	6.42
hsa-miR-181a-2-3p	MIMAT0004558	-0.921477	-1.89405	0.213614	0.905506	4.5375	3.64942	2.43	2.43166	9.34	1.07	2.46	5.28	1.04	3.04	1.15	1	8.03	1	1.15	3.03
hsa-miR-380-3p	MIMAT0000735	-0.392685	-1.31283	0.214187	0.905506	1.675	1.30375	1.07125	0.0685435	1	1.07	3.63	1	1.04	1.1	1.15	1	1	1	1.15	1.13
hsa-miR-451a	MIMAT0001631	3.36028	10.2694	0.215405	0.905506	6.4925	7.71282	3049.91	8342.58	1	1.96	17.73	5.28	1.04	128.58	480.89	37.46	56.15	23692.9	1.15	1.13
hsa-miR-520g-3p	MIMAT0002858	-0.486703	-1.40124	0.218642	0.905506	1.8775	0.508224	1.49	1.0902	2.4	1.96	1.18	1.97	1.04	1.1	1.15	1	1	1	1.47	4.16
hsa-miR-654-5p	MIMAT0003330	-0.203975	-1.15187	0.218756	0.905506	1.285	0.45793	1.0725	0.0679811	1	1.96	1.18	1	1.05	1.1	1.15	1	1	1	1.15	1.13
hsa-miR-651-5p	MIMAT0003321	-0.86975	-1.82735	0.219654	0.905506	4.49	3.82994	2.00125	1.45029	1.41	8.39	7.16	1	2.09	1.1	1.3	3.48	1	1	4.91	1.13
hsa-miR-1293	MIMAT0005883	-0.111314	-1.08021	0.226896	0.905506	1.165	0.179351	1.07125	0.0685435	1.41	1.07	1.18	1	1.04	1.1	1.15	1	1	1	1.15	1.13
hsa-miR-3182	MIMAT0015062	-0.111314	-1.08021	0.226896	0.905506	1.165	0.179351	1.07125	0.0685435	1.41	1.07	1.18	1	1.04	1.1	1.15	1	1	1	1.15	1.13
hsa-miR-4455	MIMAT0018977	-0.111314	-1.08021	0.226896	0.905506	1.165	0.179351	1.07125	0.0685435	1.41	1.07	1.18	1	1.04	1.1	1.15	1	1	1	1.15	1.13
hsa-miR-500a-5p+hsa-miR-501-5p	MIMAT0004773	-0.111314	-1.08021	0.226896	0.905506	1.165	0.179351	1.07125	0.0685435	1.41	1.07	1.18	1	1.04	1.1	1.15	1	1	1	1.15	1.13
hsa-miR-640	MIMAT0003310	-0.111314	-1.08021	0.226896	0.905506	1.165	0.179351	1.07125	0.0685435	1.41	1.07	1.18	1	1.04	1.1	1.15	1	1	1	1.15	1.13
hsa-miR-548v	MIMAT0015020	-0.380313	-1.30162	0.228679	0.905506	1.695	1.13091	1.16875	0.306335	3.39	1.07	1.18	1.14	1.04	1.1	1.15	1	1	1	1.15	1.91
hsa-miR-508-5p	MIMAT0004778	0.665975	1.58664	0.229566	0.905506	1.0625	0.085	2.23	2.1131	1	1.07	1.18	1	1.04	1.1	7.05	1	1	1	2.62	3.03
hsa-miR-1972	MIMAT0009447	0.573145	1.48776	0.232316	0.905506	1.165	0.179351	2.09	1.54532	1.41	1.07	1.18	1	1.04	5.25	1.3	3.48	2.37	1	1.15	1.13
hsa-miR-30e-5p	MIMAT0000692	0.893048	1.85709	0.232816	0.905506	1.2	0.147196	3.62	4.23619	1.41	1.07	1.18	1.14	1.04	1.1	1.15	4.28	6.14	12.97	1.15	1.13
hsa-miR-421	MIMAT0003339	-0.923854	-1.89718	0.236449	0.905506	5.1125	5.38217	2.45625	2.34784	3.39	3.03	13.03	1	5.2	1.94	1.15	1	7.08	1	1.15	1.13
hsa-miR-487a-3p	MIMAT0002178	0.962029	1.94805	0.245268	0.905506	2.72	1.94246	6.0675	4.71926	3.39	5.17	1.18	1.14	15.56	8.55	3.6	1	5.2	1	7.21	6.42
hsa-miR-208b-3p	MIMAT0004960	-0.716345	-1.64301	0.245474	0.905506	3.62	1.25913	2.83875	2.5259	5.37	3.03	2.46	3.62	1.04	1.1	1.15	1	3.31	8.33	2.62	4.16
hsa-miR-1285-5p	MIMAT0022719	1.19856	2.2951	0.24678	0.905506	6.31	8.27292	11.7737	11.8966	4.38	1.07	1.28	18.51	8.31	37.18	3.6	20.47	4.25	12.04	7.21	1.13
hsa-miR-29c-3p	MIMAT0000681	1.12535	2.18154	0.248419	0.905506	1.0625	0.085	5.80125	9.22213	1	1.07	1.18	1	13.49	1.1	1.15	1	1.42	25.97	1.15	1.13
hsa-miR-548ar-3p	MIMAT0022266	-0.741695	-1.67214	0.249278	0.905506	3.5525	1.97255	2.26875	1.86208	5.37	3.03	4.81	1	5.2	1.94	1.15	1	1.42	1	1.15	5.29
hsa-miR-664a-3p	MIMAT0005949	-0.934712	-1.91151	0.250794	0.905506	4.9175	3.42959	3.05875	3.32804	4.38	1.07	4.81	9.41	8.31	8.55	1.15	1.86	1	1	1.47	1.13
hsa-miR-302a-3p	MIMAT0000684	0.703344	1.62827	0.252744	0.905506	1.165	0.179351	2.59375	2.36819	1.41	1.07	1.18	1	1.04	3.04	1.15	1	7.08	1	1.15	5.29
hsa-miR-1268b	MIMAT0018925	-0.668234	-1.58913	0.25379	0.905506	7.7525	3.48601	5.3925	3.43392	6.37	11.6	3.63	9.41	1.04	4.14	4.75	4.28	12.75	3.68	7.21	5.29
hsa-miR-572	MIMAT0003237	-0.252358	-1.19115	0.255008	0.905506	1.3825	0.719091	1.07125	0.0685435	1	1.07	2.46	1	1.04	1.1	1.15	1	1	1	1.15	1.13
hsa-miR-301b-5p	MIMAT0032026	-0.619974	-1.53685	0.261989	0.905506	2.745	2.08647	1.585	1.11084	1	1.07	3.63	5.28	1.04	1.1	1.15	1.86	4.25	1	1.15	1.13
hsa-miR-217	MIMAT0000274	0.94984	1.93166	0.262176	0.905506	2.18	2.12999	4.71	3.86277	5.37	1.07	1.28	1	1.04	7.45	8.2	1	2.37	5.54	1.15	10.93
hsa-miR-4707-5p	MIMAT0019807	0.62446	1.54163	0.264248	0.905506	1.0625	0.085	2.27875	2.63374	1	1.07	1.18	1	1.04	1.1	2.45	1	1	1.82	1.15	8.67
hsa-miR-362-5p	MIMAT0000705	0.850989	1.80374	0.265485	0.905506	1.855	1.49865	3.93625	3.26174	1	4.1	1.18	1.14	6.23	1.1	8.2	2.67	1	1	2.62	8.67
hsa-miR-922	MIMAT0004972	0.647917	1.5669	0.268579	0.905506	1.4125	0.662489	2.6475	2.03593	2.4	1.07	1.18	1	6.23	1.1	1.15	1	5.2	2.75	2.62	1.13
hsa-miR-15b-5p	MIMAT0000417	0.813358	1.7573	0.269716	0.905506	1.0625	0.085	3.135	3.80993	1	1.07	1.18	1	1.04	1.1	1.15	8.33	1	10.18	1.15	1.13
hsa-miR-132-3p	MIMAT0000426	1.0545	2.077	0.270392	0.905506	1.9075	1.65	6.4875	9.49031	4.38	1.07	1.18	1	3.12	1.1	1.15	9.95	1	28.76	4.91	1.91
hsa-miR-1272	MIMAT0005925	-0.570923	-1.48547	0.272096	0.905506	2.6525	3.13921	1.23375	0.495175	7.36	1.07	1.18	1	1.04	1.1	2.45	1	1	1	1.15	1.13
hsa-miR-770-5p	MIMAT0003948	-0.529418	-1.44335	0.272311	0.905506	2.545	2.92427	1.21875	0.299687	1	1.07	1.18	6.93	1.04	1.1	1.15	1.86	1	1	1.47	1.13
hsa-miR-15a-5p	MIMAT0000068	0.952272	1.93492	0.272497	0.905506	1.0625	0.085	4.20625	5.76437	1	1.07	1.18	1	1.04	1.1	1.15	13.18	1	13.9	1.15	1.13
hsa-miR-193a-5p+hsa-miR-193b-5p	MIMAT0004614	0.857038	1.81132	0.273122	0.905506	1.0625	0.085	3.48375	4.59396	1	1.07	1.18	1	1.04	1.1	1.15	8.33	1	12.97	1.15	1.13
hsa-miR-93-5p	MIMAT0000093	0.917009	1.8882	0.273484	0.905506	1.0625	0.085	3.94375	5.4177	1	1.07	1.18	1	1.04	1.1	1.15	14.8	1	10.18	1.15	1.13
hsa-miR-361-5p	MIMAT0000703	1.10827	2.15587	0.276043	0.905506	1.0625	0.085	6.09125	9.39303	1	1.07	1.18	1	1.04	1.1	1.15	18.04	1	24.12	1.15	1.13
hsa-miR-585-3p	MIMAT0003250	0.395693	1.31557	0.279376	0.905506	12.155	7.60204	14.8863	5.05375	10.33	23.37	7.16	7.76	13.49	17.36	15.1	9.95	12.75	8.33	24.42	17.69
hsa-miR-1322	MIMAT0005953	-0.364376	-1.28732	0.282688	0.905506	1.655	0.638253	1.31375	0.700774	2.4	1.07	1.18	1.97	1.04	3.04	1.15	1	1	1	1.15	1.13
hsa-miR-519c-3p	MIMAT0002832	0.57477	1.48944	0.283944	0.905506	1.165	0.179351	2.23125	1.95423	1.41	1.07	1.18	1	6.23	1.94	1.15	1	4.25	1	1.15	1.13
hsa-miR-4516	MIMAT0019053	0.494752	1.40908	0.284775	0.905506	1.0975	0.07932	1.925	1.77806	1	1.07	1.18	1.14	6.23	1.1	1.15	1.86	1	1	1.15	1.91
hsa-miR-1302	MIMAT0005890	-0.455104	-1.37088	0.28799	0.905506	1.94	1.19499	1.38375	0.897249	1	1.96	1.18	3.62	1.04	1.1	3.6	1.05	1	1	1.15	1.13
hsa-miR-548ar-5p	MIMAT0022265	0.186057	1.13765	0.289	0.905506	60.3625	11.4876	68.9862	13.4652	76.72	50.13	58.86	55.74	58.06	90.04	65.7	47.97	78.8	61.27	71.47	78.58
hsa-miR-23b-3p	MIMAT0000418	0.677388	1.59924	0.290841	0.905506	1.0625	0.085	2.53875	2.86814	1	1.07	1.18	1	1.04	1.1	1.15	1	5.2	1	1.15	8.67
hsa-miR-24-3p	MIMAT0000080	0.913912	1.88415	0.291499	0.905506	1.0625	0.085	4.49125	7.66864	1	1.07	1.18	1	1.04	1.1	1.15	22.89	1	6.47	1.15	1.13
hsa-miR-320e	MIMAT0015072	1.70605	3.26266	0.292334	0.905506	34.5175	30.552	460.686	1021.77	4.38	53.34	13.03	67.32	92.27	43.79	8.2	500.23	42	2956.71	34.75	7.54
hsa-miR-485-3p	MIMAT0002176	-0.41177	-1.33032	0.293749	0.905506	1.9425	1.62564	1.2425	0.459806	4.38	1.07	1.18	1.14	1.04	1.1	1.15	1	2.37	1	1.15	1.13
hsa-miR-574-5p	MIMAT0004795	1.01371	2.0191	0.296516	0.905506	1.0625	0.085	5.685	10.0256	1	1.07	1.18	1	1.04	9.65	1.15	29.36	1	1	1.15	1.13
hsa-miR-196a-3p	MIMAT0004562	0.422035	1.33982	0.299642	0.905506	1.0625	0.085	1.66125	1.17958	1	1.07	1.18	1	1.04	1.1	1.15	1	4.25	1	2.62	1.13
hsa-miR-25-3p	MIMAT0000081	1.35966	2.56624	0.299844	0.905506	1.0625	0.085	16.8175	38.9377	1	1.07	1.18	1	1.04	1.1	1.15	15.61	1	112.36	1.15	1.13
hsa-miR-4488	MIMAT0019022	-0.753902	-1.68635	0.304633	0.905506	3.865	4.98743	1.80875	2.11865	11.32	1.96	1.18	1	1.04	1.1	7.05	1	1	1	1.15	1.13
hsa-miR-96-5p	MIMAT0000095	0.758143	1.69131	0.306547	0.905506	2.34	2.51443	3.76125	2.9795	1	1.07	1.18	6.11	9.34	6.35	1.15	5.09	1.42	3.68	1.15	1.91
hsa-miR-509-5p	MIMAT0004779	0.490399	1.40483	0.307096	0.905506	1.1225	0.119548	1.95	1.5921	1	1.07	1.28	1.14	1.04	1.1	1.3	1	5.2	3.68	1.15	1.13
hsa-miR-1973	MIMAT0009448	-0.230248	-1.17304	0.307828	0.905506	1.3825	0.719091	1.09	0.104335	1	1.07	2.46	1	1.04	1.1	1.3	1	1	1	1.15	1.13
hsa-miR-19b-3p	MIMAT0000074	1.1606	2.2355	0.309487	0.905506	1.0625	0.085	10.59	24.0661	1	1.07	1.18	1	1.04	1.1	1.15	69.82	1	8.33	1.15	1.13
hsa-miR-4787-5p	MIMAT0019956	-0.65915	-1.57915	0.31013	0.905506	3.7725	3.98921	1.72875	0.960021	1	9.46	3.63	1	2.09	1.1	1.15	1	3.31	1	1.15	3.03
hsa-miR-3613-3p	MIMAT0017991	-0.572785	-1.48739	0.314636	0.905506	2.75	3.04481	1.4775	1.12198	1.41	7.31	1.28	1	1.04	1.1	1.15	1	4.25	1	1.15	1.13
hsa-miR-370-3p	MIMAT0000722	0.34223	1.26771	0.316975	0.905506	1.0625	0.085	1.50375	0.928669	1	1.07	1.18	1	1.04	1.1	1.15	1	1	3.68	1.15	1.91
hsa-miR-188-5p	MIMAT0000457	-0.319192	-1.24763	0.317172	0.905506	23.41	9.10469	18.385	6.44537	34.11	23.37	11.86	24.3	11.42	15.16	18.55	17.23	19.35	12.97	32.45	19.95
hsa-miR-18a-5p	MIMAT0000072	0.660464	1.58059	0.318565	0.905506	1.0625	0.085	2.6575	3.44585	1	1.07	1.18	1	1.05	10.75	1.15	1	1	1	1.15	4.16
hsa-miR-146a-5p	MIMAT0000449	0.288683	1.22152	0.32035	0.905506	1.165	0.179351	1.5075	0.614393	1.41	1.07	1.18	1	1.04	1.1	2.45	1	2.37	1.82	1.15	1.13
hsa-miR-135b-5p	MIMAT0000758	0.715403	1.64194	0.324697	0.905506	1.0625	0.085	3.25875	5.36559	1	1.07	1.18	1	3.12	1.1	1.15	16.42	1	1	1.15	1.13
hsa-miR-1185-2-3p	MIMAT0022713	0.568472	1.48295	0.325194	0.905506	1.3825	0.719091	2.4375	2.08468	1	1.07	2.46	1	1.04	3.04	7.05	1	3.31	1	1.15	1.91
hsa-miR-590-5p	MIMAT0003258	-0.698716	-1.62306	0.327683	0.905506	4.605	3.56162	2.82	2.28499	3.39	1.07	9.51	4.45	1.04	1.1	2.45	4.28	1	3.68	1.47	7.54
hsa-miR-374a-5p	MIMAT0000727	-0.887641	-1.85015	0.328739	0.905506	4.5125	2.79848	3.74625	5.58721	1	7.31	3.63	6.11	1.04	1.1	1.15	6.71	1	16.69	1.15	1.13
hsa-miR-548e-5p	MIMAT0026736	0.818753	1.76388	0.331601	0.905506	6.7275	4.17227	11.2025	5.1633	10.33	9.46	5.98	1.14	15.56	17.36	13.95	1	11.8	8.33	12.95	8.67
hsa-miR-888-5p	MIMAT0004916	-0.938288	-1.91625	0.337237	0.905506	7.19	4.98641	4.69625	5.5803	5.37	10.53	11.86	1	3.12	12.95	1.15	1	1.42	1	2.62	14.31
hsa-miR-518f-3p	MIMAT0002842	0.404159	1.32332	0.33909	0.905506	1.0975	0.07932	1.715	1.23347	1	1.07	1.18	1.14	1.04	1.1	1.15	1	4.25	1	1.15	3.03
hsa-miR-23a-3p	MIMAT0000078	1.22224	2.33308	0.342773	0.905506	78.6475	67.973	443.416	751.511	22.22	23.37	108.21	160.79	95.38	83.43	33.5	1085.98	87.29	2077.95	22.13	61.67
hsa-miR-378e	MIMAT0018927	-0.664118	-1.5846	0.350031	0.905506	4.4625	4.07457	2.20375	1.40092	1	9.46	1.28	6.11	1.05	4.14	1.15	1.86	4.25	1	1.15	3.03
hsa-miR-22-3p	MIMAT0000077	1.58089	2.99154	0.352316	0.905506	7.2	8.69407	95.4587	209.8	1	4.1	20.08	3.62	14.53	10.75	1.15	117.55	8.03	605.62	4.91	1.13
hsa-miR-125a-3p	MIMAT0004602	-0.536628	-1.45058	0.35542	0.905506	2.6825	1.84587	1.7825	1.34695	1	4.1	1.18	4.45	3.12	1.1	1.15	1	1	4.61	1.15	1.13
hsa-miR-3614-5p	MIMAT0017992	-0.865818	-1.82237	0.35641	0.905506	7.1775	5.12897	5.2575	5.30311	11.32	3.03	2.46	11.9	15.56	1.1	1.15	1	7.08	5.54	9.5	1.13
hsa-miR-378g	MIMAT0018937	-1.07897	-2.11253	0.356563	0.905506	5.7225	3.17476	9.69	23.1209	8.35	6.24	7.16	1.14	1.05	4.14	1.15	1.05	1	66.85	1.15	1.13
hsa-miR-769-3p	MIMAT0003887	-0.664942	-1.5855	0.357963	0.905506	4.1375	6.10878	1.52125	1.30602	13.3	1.07	1.18	1	1.04	1.1	4.75	1	1	1	1.15	1.13
hsa-miR-325	MIMAT0000771	0.272737	1.2081	0.364196	0.905506	1.0625	0.085	1.4	0.786311	1	1.07	1.18	1	1.04	1.1	1.15	1	3.31	1	1.47	1.13
hsa-miR-1236-3p	MIMAT0005591	-0.462174	-1.37762	0.365089	0.905506	2.3975	2.0218	1.56875	0.932162	5.37	1.07	1.18	1.97	3.12	1.1	1.15	1	1	1	1.15	3.03
hsa-miR-450a-2-3p	MIMAT0031074	-0.610817	-1.52712	0.370903	0.905506	3.97	4.31445	2.0075	1.31755	3.39	1.07	1.18	10.24	1.04	1.1	1.15	4.28	3.31	1	1.15	3.03
hsa-miR-495-3p	MIMAT0002817	-0.665076	-1.58565	0.370988	0.905506	3.86	2.86249	2.8975	3.40006	2.4	4.1	1.18	7.76	1.04	3.04	3.6	1	1.42	1	1.15	10.93
hsa-miR-1197	MIMAT0005955	-0.578484	-1.49328	0.371401	0.905506	3.7225	3.11755	2.06875	1.25708	7.36	1.07	1.18	5.28	1.04	1.1	1.15	3.48	4.25	1	2.62	1.91
hsa-miR-16-5p	MIMAT0000069	1.32724	2.50923	0.371607	0.905506	1.285	0.45793	28.9613	69.8389	1	1.96	1.18	1	1.04	1.1	1.15	24.51	1	200.61	1.15	1.13
hsa-miR-30e-3p	MIMAT0000693	0.474851	1.38978	0.37223	0.905506	1.0625	0.085	2.055	2.4974	1	1.07	1.18	1	1.04	1.1	8.2	1	1	1.82	1.15	1.13
hsa-miR-548y	MIMAT0018354	0.628915	1.5464	0.377859	0.905506	1.165	0.179351	2.93375	3.52325	1.41	1.07	1.18	1	7.27	1.1	1.15	1	1	1	1.15	9.8
hsa-miR-148a-3p	MIMAT0000243	1.34131	2.53382	0.379545	0.905506	2.1475	1.59054	24.2575	39.1271	1	1.96	1.18	4.45	14.53	1.1	1.15	81.14	1	92.86	1.15	1.13
hsa-miR-1255a	MIMAT0005906	-0.793597	-1.73339	0.391036	0.905506	6.535	6.07791	3.6625	3.55043	14.29	8.39	2.46	1	1.04	9.65	4.75	1	2.37	1	8.36	1.13
hsa-miR-933	MIMAT0004976	-0.647624	-1.56659	0.395302	0.905506	5.68	3.51491	4.32125	3.59299	10.33	1.96	5.98	4.45	1.05	11.85	4.75	4.28	5.2	1	1.15	5.29
hsa-miR-382-5p	MIMAT0000737	0.812918	1.75676	0.397191	0.905506	1.0625	0.085	6.73875	15.6562	1	1.07	1.18	1	1.04	1.1	1.15	1.86	1	45.48	1.15	1.13
hsa-miR-216b-5p	MIMAT0004959	0.393604	1.31367	0.399497	0.905506	1.0625	0.085	1.795	1.89498	1	1.07	1.18	1	1.04	1.1	1.15	1	1	6.47	1.47	1.13
hsa-miR-1226-3p	MIMAT0005577	-0.189121	-1.14007	0.408648	0.905506	1.3825	0.719091	1.12375	0.134901	1	1.07	2.46	1	1.04	1.1	1.15	1	1.42	1	1.15	1.13
hsa-miR-1307-3p	MIMAT0005951	0.406892	1.32583	0.410262	0.905506	1.0625	0.085	1.88125	2.15734	1	1.07	1.18	1	1.04	1.1	1.15	1	1.42	1	7.21	1.13
hsa-miR-584-3p	MIMAT0022708	-0.643327	-1.56193	0.415978	0.905506	11.7475	7.03154	7.92125	5.76363	16.27	18.02	2.46	10.24	9.34	3.04	1.15	3.48	19.35	11.11	8.36	7.54
hsa-miR-183-5p	MIMAT0000261	-0.624033	-1.54118	0.418419	0.905506	15.84	3.77339	13.7263	8.81719	20.24	12.67	17.73	12.72	7.27	27.27	17.4	1	11.8	11.11	9.5	24.46
hsa-miR-548ad-3p	MIMAT0018946	-0.508699	-1.42277	0.420229	0.905506	2.785	1.47172	2.3325	2.18188	4.38	1.96	1.18	3.62	1.04	1.1	4.75	6.71	1	1	1.15	1.91
hsa-miR-181b-2-3p	MIMAT0031893	0.124523	1.09015	0.420895	0.905506	1.0625	0.085	1.17875	0.282207	1	1.07	1.18	1	1.04	1.1	1.15	1.86	1	1	1.15	1.13
hsa-miR-205-5p	MIMAT0000266	0.124523	1.09015	0.420895	0.905506	1.0625	0.085	1.17875	0.282207	1	1.07	1.18	1	1.04	1.1	1.15	1.86	1	1	1.15	1.13
hsa-miR-525-5p	MIMAT0002838	0.603795	1.51971	0.421447	0.905506	1.9075	1.65	3.43875	3.36533	4.38	1.07	1.18	1	9.34	1.94	3.6	1	8.03	1	1.47	1.13
hsa-miR-487b-5p	MIMAT0026614	0.535032	1.44897	0.423336	0.905506	2.1325	2.09964	2.92875	2.00706	1	1.07	1.18	5.28	2.09	1.1	3.6	1	3.31	1	4.91	6.42
hsa-miR-211-5p	MIMAT0000268	0.0758466	1.05398	0.426141	0.905506	1.0625	0.085	1.12375	0.134901	1	1.07	1.18	1	1.04	1.1	1.15	1	1.42	1	1.15	1.13
hsa-miR-3180	MIMAT0018178	0.0758466	1.05398	0.426141	0.905506	1.0625	0.085	1.12375	0.134901	1	1.07	1.18	1	1.04	1.1	1.15	1	1.42	1	1.15	1.13
hsa-miR-423-3p	MIMAT0001340	0.0758466	1.05398	0.426141	0.905506	1.0625	0.085	1.12375	0.134901	1	1.07	1.18	1	1.04	1.1	1.15	1	1.42	1	1.15	1.13
hsa-miR-449b-5p	MIMAT0003327	0.0758466	1.05398	0.426141	0.905506	1.0625	0.085	1.12375	0.134901	1	1.07	1.18	1	1.04	1.1	1.15	1	1.42	1	1.15	1.13
hsa-miR-151b	MIMAT0010214	0.168221	1.12367	0.430587	0.905506	1.0625	0.085	1.2425	0.459806	1	1.07	1.18	1	1.04	1.1	1.15	1	2.37	1	1.15	1.13
hsa-miR-3615	MIMAT0017994	0.168221	1.12367	0.430587	0.905506	1.0625	0.085	1.2425	0.459806	1	1.07	1.18	1	1.04	1.1	1.15	1	2.37	1	1.15	1.13
hsa-miR-299-5p	MIMAT0002890	-0.664016	-1.58449	0.43104	0.905506	6.1275	4.5833	4.065	3.60974	4.38	1.07	7.16	11.9	3.12	1.94	7.05	1	1.42	1	6.06	10.93
hsa-miR-937-3p	MIMAT0004980	0.351768	1.27612	0.432979	0.905506	1.0625	0.085	1.705	1.70223	1	1.07	1.18	1	1.04	1.1	5.9	1	1	1	1.47	1.13
hsa-miR-1268a	MIMAT0005922	0.189715	1.14054	0.435004	0.905506	1.0625	0.085	1.28	0.565079	1	1.07	1.18	1	1.04	1.1	1.15	2.67	1	1	1.15	1.13
hsa-miR-320d	MIMAT0006764	0.189715	1.14054	0.435004	0.905506	1.0625	0.085	1.28	0.565079	1	1.07	1.18	1	1.04	1.1	1.15	2.67	1	1	1.15	1.13
hsa-miR-450a-5p	MIMAT0001545	0.189715	1.14054	0.435004	0.905506	1.0625	0.085	1.28	0.565079	1	1.07	1.18	1	1.04	1.1	1.15	2.67	1	1	1.15	1.13
hsa-miR-1180-3p	MIMAT0005825	0.195039	1.14476	0.436021	0.905506	1.0625	0.085	1.29	0.5932	1	1.07	1.18	1	1.04	1.1	1.15	1	1	2.75	1.15	1.13
hsa-miR-1183	MIMAT0005828	0.195039	1.14476	0.436021	0.905506	1.0625	0.085	1.29	0.5932	1	1.07	1.18	1	1.04	1.1	1.15	1	1	2.75	1.15	1.13
hsa-miR-151a-3p	MIMAT0000757	0.195039	1.14476	0.436021	0.905506	1.0625	0.085	1.29	0.5932	1	1.07	1.18	1	1.04	1.1	1.15	1	1	2.75	1.15	1.13
hsa-miR-223-3p	MIMAT0000280	1.14074	2.20495	0.439064	0.905506	6.2675	10.3686	15.4387	19.2251	1	1.07	1.18	21.82	1.04	6.35	27.75	47.97	1	37.12	1.15	1.13
hsa-miR-639	MIMAT0003309	-0.650611	-1.56983	0.440419	0.905506	4.7275	6.47003	2.4175	3.29731	1	1.07	2.46	14.38	1.04	1.1	10.5	1.05	2.37	1	1.15	1.13
hsa-miR-1270	MIMAT0005924	0.228464	1.17159	0.441724	0.905506	1.0625	0.085	1.36	0.790371	1	1.07	1.18	1	1.04	1.1	1.15	1	3.31	1	1.15	1.13
hsa-miR-30d-5p	MIMAT0000245	0.237496	1.17894	0.443075	0.905506	1.0625	0.085	1.38125	0.850301	1	1.07	1.18	1	1.04	1.1	1.15	3.48	1	1	1.15	1.13
hsa-miR-216a-5p	MIMAT0000273	0.212594	1.15877	0.44658	0.905506	1.0625	0.085	1.3275	0.695593	1	1.07	1.18	1	1.04	1.1	1.3	1	1	1	1.15	3.03
hsa-miR-122-5p	MIMAT0000421	0.273543	1.20877	0.44779	0.905506	1.0625	0.085	1.4775	1.12198	1	1.07	1.18	1	1.04	1.1	1.15	1	4.25	1	1.15	1.13
hsa-miR-1304-5p	MIMAT0005892	0.273543	1.20877	0.44779	0.905506	1.0625	0.085	1.4775	1.12198	1	1.07	1.18	1	1.04	1.1	1.15	1	4.25	1	1.15	1.13
hsa-miR-548j-3p	MIMAT0026737	0.273543	1.20877	0.44779	0.905506	1.0625	0.085	1.4775	1.12198	1	1.07	1.18	1	1.04	1.1	1.15	1	4.25	1	1.15	1.13
hsa-miR-377-3p	MIMAT0000730	0.288206	1.22112	0.449439	0.905506	1.0625	0.085	1.5225	1.24909	1	1.07	1.18	1	1.04	1.1	1.15	1	1	4.61	1.15	1.13
hsa-let-7a-5p	MIMAT0000062	-1.12989	-2.18842	0.449953	0.905506	28.305	22.4802	37.9037	56.0614	11.32	33	10.68	58.22	24.89	14.05	1.3	152.34	11.8	96.57	1.15	1.13
hsa-miR-147a	MIMAT0000251	0.3327	1.25937	0.453695	0.905506	1.0625	0.085	1.68375	1.70476	1	1.07	1.18	1	1.04	1.1	1.15	5.9	1	1	1.15	1.13
hsa-miR-450b-3p	MIMAT0004910	0.313088	1.24236	0.455135	0.905506	1.0625	0.085	1.61	1.49051	1	1.07	1.18	1	1.04	1.1	1.3	1	1	1	1.15	5.29
hsa-miR-675-5p	MIMAT0004284	-0.379504	-1.30089	0.455947	0.905506	2.155	2.14461	1.39875	0.960051	5.37	1.07	1.18	1	1.04	1.1	1.15	1	1	1	3.77	1.13
hsa-miR-323a-3p	MIMAT0000755	0.373551	1.29554	0.456824	0.905506	1.0625	0.085	1.87125	2.23482	1	1.07	1.18	1	1.04	1.1	1.15	1	1	7.4	1.15	1.13
hsa-miR-1185-5p	MIMAT0005798	-0.501627	-1.41581	0.457326	0.905506	3.425	3.39965	2.1575	1.8075	8.35	3.03	1.18	1.14	3.12	1.1	1.15	1	6.14	1	2.62	1.13
hsa-miR-1193	MIMAT0015049	0.417264	1.33539	0.457343	0.905506	1.0625	0.085	2.115	2.91999	1	1.07	1.18	1	9.34	1.1	1.15	1.05	1	1	1.15	1.13
hsa-miR-346	MIMAT0000773	0.210731	1.15727	0.457704	0.905506	1.0625	0.085	1.33125	0.725897	1	1.07	1.18	1	3.12	1.1	1.15	1	1	1	1.15	1.13
hsa-miR-1910-5p	MIMAT0007884	0.3949	1.31485	0.45823	0.905506	1.0625	0.085	1.9875	2.56351	1	1.07	1.18	1	1.04	1.1	1.15	1	1	8.33	1.15	1.13
hsa-let-7d-5p	MIMAT0000065	0.413792	1.33218	0.459366	0.905506	1.0625	0.085	2.1025	2.8887	1	1.07	1.18	1	1.04	1.1	1.15	1	1	9.25	1.15	1.13
hsa-miR-3928-3p	MIMAT0018205	0.20473	1.15247	0.459669	0.905506	1.0625	0.085	1.32	0.697792	1	1.07	1.18	1	1.04	3.04	1.15	1.05	1	1	1.15	1.13
hsa-miR-660-5p	MIMAT0003338	0.431068	1.34823	0.460325	0.905506	1.0625	0.085	2.21875	3.21743	1	1.07	1.18	1	1.04	1.1	1.15	1	1	10.18	1.15	1.13
hsa-miR-190a-5p	MIMAT0000458	0.486555	1.4011	0.461037	0.905506	1.3825	0.719091	2.65375	3.00436	1	1.07	2.46	1	1.04	1.1	1.15	5.09	1	9.25	1.47	1.13
hsa-miR-92a-3p	MIMAT0000092	0.45415	1.36998	0.461502	0.905506	1.0625	0.085	2.3925	3.70879	1	1.07	1.18	1	1.04	1.1	1.15	11.57	1	1	1.15	1.13
hsa-miR-548aa+hsa-miR-548t-3p	MIMAT0018447	0.509307	1.42337	0.462122	0.905506	1.0625	0.085	2.8925	5.11881	1	1.07	1.18	1	15.56	1.1	1.15	1.05	1	1	1.15	1.13
hsa-miR-1-3p	MIMAT0000416	0.529901	1.44383	0.464694	0.905506	1.0625	0.085	3.1475	5.84406	1	1.07	1.18	1	1.04	1.1	1.15	1	1	17.61	1.15	1.13
hsa-miR-30a-5p	MIMAT0000087	0.529901	1.44383	0.464694	0.905506	1.0625	0.085	3.1475	5.84406	1	1.07	1.18	1	1.04	1.1	1.15	1	1	17.61	1.15	1.13
hsa-miR-20a-5p+hsa-miR-20b-5p	MIMAT0000075	0.542172	1.45616	0.465133	0.905506	1.0625	0.085	3.3025	6.28245	1	1.07	1.18	1	1.04	1.1	1.15	18.85	1	1	1.15	1.13
hsa-miR-210-3p	MIMAT0000267	0.335441	1.26176	0.465337	0.905506	1.0625	0.085	1.72	1.82356	1	1.07	1.18	1	6.23	1.1	1.15	1	1	1	1.15	1.13
hsa-miR-106a-5p+hsa-miR-17-5p	MIMAT0000103	0.549759	1.46384	0.465395	0.905506	1.0625	0.085	3.40375	6.56881	1	1.07	1.18	1	1.04	1.1	1.15	19.66	1	1	1.15	1.13
hsa-miR-378b	MIMAT0014999	-0.270721	-1.20641	0.465628	0.905506	1.7175	1.2705	1.27375	0.500341	1	1.07	1.18	3.62	1.04	1.1	2.45	1	1	1	1.47	1.13
hsa-miR-19a-3p	MIMAT0000073	0.583462	1.49844	0.466481	0.905506	1.0625	0.085	3.90875	7.99711	1	1.07	1.18	1	1.04	1.1	1.15	23.7	1	1	1.15	1.13
hsa-miR-200b-3p	MIMAT0000318	0.589523	1.50475	0.466663	0.905506	1.0625	0.085	4.01	8.28348	1	1.07	1.18	1	1.04	1.1	1.15	24.51	1	1	1.15	1.13
hsa-miR-200c-3p	MIMAT0000617	0.757267	1.69029	0.471449	0.905506	2.1125	2.0426	7.8725	15.6629	1	5.17	1.28	1	1.04	1.1	1.15	46.35	5.2	5.54	1.47	1.13
hsa-miR-514b-5p	MIMAT0015087	-0.488294	-1.40278	0.472178	0.905506	4.8175	2.27147	4.42	4.34844	3.39	7.31	2.46	6.11	6.23	4.14	1.3	1.86	1	2.75	3.77	14.31
hsa-miR-144-3p	MIMAT0000436	0.875671	1.83486	0.472515	0.905506	1.0625	0.085	15.9213	41.9734	1	1.07	1.18	1	1.04	1.1	1.15	1	1	119.8	1.15	1.13
hsa-miR-939-5p	MIMAT0004982	0.648359	1.56738	0.473972	0.905506	4.765	4.43877	6.95	4.9075	1.41	10.53	5.98	1.14	9.34	1.1	7.05	1	8.03	7.4	16.39	5.29
hsa-miR-499a-5p	MIMAT0002870	1.00366	2.00508	0.474028	0.905506	1.4125	0.662489	31.3275	83.8034	2.4	1.07	1.18	1	1.04	1.1	1.3	1	5.2	238.7	1.15	1.13
hsa-let-7g-5p	MIMAT0000414	0.697594	1.6218	0.475583	0.905506	2.26	2.0182	6.18375	8.8615	1.41	1.07	1.28	5.28	1.04	3.04	1.15	12.37	1	25.97	3.77	1.13
hsa-miR-769-5p	MIMAT0003886	-0.448036	-1.36418	0.477914	0.905506	2.7525	3.33916	1.59125	1.4959	1	1.07	1.18	7.76	1.04	1.1	1.15	1	1	1	1.15	5.29
hsa-miR-510-3p	MIMAT0026613	-0.516021	-1.43001	0.478306	0.905506	3.1075	2.48082	2.36625	3.03877	4.38	1.07	5.98	1	1.04	1.1	1.15	1	2.37	1	1.47	9.8
hsa-miR-34c-3p	MIMAT0004677	0.195931	1.14546	0.482287	0.905506	1.0625	0.085	1.31375	0.700774	1	1.07	1.18	1	1.04	3.04	1.15	1	1	1	1.15	1.13
hsa-miR-502-5p	MIMAT0002873	-0.656096	-1.57581	0.484297	0.905506	4.6875	3.66839	4.28875	5.68213	5.37	1.07	9.51	2.8	15.56	1.1	1.15	1.05	2.37	1	1.15	10.93
hsa-miR-337-3p	MIMAT0000754	0.60315	1.51903	0.48524	0.905506	3.3725	4.57893	4.08375	3.52327	1	1.07	1.18	10.24	4.16	3.04	7.05	1	1	11.11	1.15	4.16
hsa-miR-561-5p	MIMAT0022706	0.35489	1.27889	0.487011	0.905506	1.0625	0.085	1.8725	2.29092	1	1.07	1.18	1	1.04	1.1	1.15	1	1	1	1.15	7.54
hsa-miR-620	MIMAT0003289	0.290978	1.22347	0.488331	0.905506	1.0625	0.085	1.59125	1.4959	1	1.07	1.18	1	1.04	1.1	1.15	1	1	1	1.15	5.29
hsa-miR-92b-3p	MIMAT0003218	0.290978	1.22347	0.488331	0.905506	1.0625	0.085	1.59125	1.4959	1	1.07	1.18	1	1.04	1.1	1.15	1	1	1	1.15	5.29
hsa-miR-133a-3p	MIMAT0000427	0.671718	1.59297	0.491984	0.905506	3.2625	4.13507	5.22875	4.58334	1.41	9.46	1.18	1	10.38	1.1	1.15	6.71	10.86	1	9.5	1.13
hsa-miR-103a-3p	MIMAT0000101	0.228452	1.17158	0.493457	0.905506	1.0625	0.085	1.4	0.959524	1	1.07	1.18	1	1.05	1.1	1.15	1	1	1	3.77	1.13
hsa-miR-1245a	MIMAT0005897	0.190485	1.14115	0.49395	0.905506	1.0625	0.085	1.30875	0.698456	1	1.07	1.18	1	1.04	1.1	1.15	1	1	1	1.15	3.03
hsa-miR-491-3p	MIMAT0004765	0.268397	1.20447	0.494326	0.905506	1.0625	0.085	1.52125	1.30602	1	1.07	1.18	1	1.04	1.1	4.75	1	1	1	1.15	1.13
hsa-miR-512-5p	MIMAT0002822	-0.513319	-1.42733	0.496775	0.905506	4.38	5.96016	2.13625	1.80247	13.3	1.07	1.18	1.97	1.04	1.1	2.45	1	3.31	1	6.06	1.13
hsa-miR-548c-5p+hsa-miR-548o-5p+hsa-miR-548am-5p	MIMAT0004806	0.226727	1.17018	0.497131	0.905506	1.0625	0.085	1.39875	0.960051	1	1.07	1.18	1	1.04	1.1	1.15	1	1	1	3.77	1.13
hsa-miR-21-5p	MIMAT0000076	1.08105	2.11558	0.497463	0.905506	47.38	48.8889	255.38	487.715	7.36	19.09	116.43	46.64	224.94	40.48	1.3	196.84	57.09	1445.36	22.13	54.9
hsa-miR-1976	MIMAT0009451	-0.288441	-1.22132	0.502705	0.905506	699.285	357.896	558.7	240.709	461.19	1067	937.76	331.19	514.14	974.3	727.01	378.06	723.26	554.53	235.56	362.74
hsa-miR-4451	MIMAT0018973	0.399149	1.31873	0.503406	0.905506	1.5125	0.861525	2.4875	2.71062	1	1.07	1.18	2.8	2.09	3.04	1.15	1.05	8.97	1	1.47	1.13
hsa-miR-5196-5p	MIMAT0021128	0.161102	1.11814	0.505904	0.905506	1.0625	0.085	1.255	0.554875	1	1.07	1.18	1	1.04	1.1	1.15	1	1	1	2.62	1.13
hsa-miR-302d-3p	MIMAT0000718	0.108528	1.07813	0.509522	0.905506	167.075	29.2572	181.306	36.7601	158.97	149.68	210.44	149.21	211.47	247.51	169.21	145.87	160.89	143.95	164.42	207.13
hsa-miR-1287-5p	MIMAT0005878	-0.486654	-1.40119	0.509914	0.905506	3.365	2.65584	2.5025	2.77551	1	5.17	1.18	6.11	1.04	1.1	1.15	1.86	8.97	1	3.77	1.13
hsa-miR-592	MIMAT0003260	0.107267	1.07719	0.514814	0.905506	1.0625	0.085	1.16875	0.306335	1	1.07	1.18	1	1.04	1.1	1.15	1	1	1	1.15	1.91
hsa-miR-874-3p	MIMAT0004911	0.107267	1.07719	0.514814	0.905506	1.0625	0.085	1.16875	0.306335	1	1.07	1.18	1	1.04	1.1	1.15	1	1	1	1.15	1.91
hsa-miR-1261	MIMAT0005913	0.296841	1.22845	0.520106	0.905506	1.4125	0.662489	1.91625	1.39132	2.4	1.07	1.18	1	2.09	1.1	2.45	5.09	1	1	1.47	1.13
hsa-miR-1253	MIMAT0005904	0.573393	1.48802	0.528462	0.905506	3.92	3.55652	5.89	5.17095	1	1.07	8.33	5.28	14.53	3.04	1.15	11.57	8.97	1.82	4.91	1.13
hsa-miR-1206	MIMAT0005870	0.374589	1.29647	0.535316	0.905506	1.0975	0.07932	2.29625	3.48915	1	1.07	1.18	1.14	1.04	1.1	1.15	1	1	1	1.15	10.93
hsa-miR-5001-5p	MIMAT0021021	0.571158	1.48572	0.536036	0.905506	2.9275	3.64248	4.66375	5.63227	1	8.39	1.18	1.14	1.04	4.14	17.4	1	1.42	1	3.77	7.54
hsa-miR-3144-5p	MIMAT0015014	0.354909	1.27891	0.537952	0.905506	1.0975	0.07932	2.155	3.08972	1	1.07	1.18	1.14	1.04	1.1	1.15	1	1	1	1.15	9.8
hsa-miR-454-3p	MIMAT0003885	0.338222	1.2642	0.543022	0.905506	1.66	1.15571	2.25125	1.71709	3.39	1.07	1.18	1	5.2	1.1	4.75	1.86	1	1.82	1.15	1.13
hsa-miR-4461	MIMAT0018983	-0.349942	-1.27451	0.548184	0.905506	2.34	2.51443	1.59125	1.45971	1	1.07	1.18	6.11	5.2	1.1	1.15	1	1	1	1.15	1.13
hsa-miR-4536-3p	MIMAT0020959	-0.496835	-1.41111	0.551438	0.905506	4.41	4.93061	2.91375	3.06941	1.41	11.6	3.63	1	3.12	1.1	1.3	1	1	1	9.5	5.29
hsa-miR-517c-3p+hsa-miR-519a-3p	MIMAT0002866	-0.229591	-1.1725	0.558006	0.905506	1.66	1.15571	1.33125	0.725897	3.39	1.07	1.18	1	3.12	1.1	1.15	1	1	1	1.15	1.13
hsa-miR-200a-3p	MIMAT0000682	0.584021	1.49902	0.558072	0.905506	1.925	1.68496	7.0175	14.9538	1	1.07	1.18	4.45	4.16	1.1	1.3	43.93	2.37	1	1.15	1.13
hsa-miR-3168	MIMAT0015043	0.488548	1.40303	0.566682	0.905506	2.5975	2.46461	4.2	3.65112	1	6.24	1.18	1.97	5.2	1.1	5.9	1	9.91	1	8.36	1.13
hsa-miR-3147	MIMAT0015019	0.454258	1.37008	0.569256	0.905506	2.6525	3.13921	3.425	3.17388	7.36	1.07	1.18	1	4.16	1.1	1.15	5.9	9.91	1	1.15	3.03
hsa-miR-328-5p	MIMAT0026486	-0.166755	-1.12253	0.570342	0.905506	1.4125	0.662489	1.23375	0.495175	2.4	1.07	1.18	1	1.04	1.1	2.45	1	1	1	1.15	1.13
hsa-miR-517a-3p	MIMAT0002852	-0.294595	-1.22654	0.571667	0.905506	2.0875	2.05675	1.4775	1.12198	1	5.17	1.18	1	1.04	1.1	1.15	1	4.25	1	1.15	1.13
hsa-miR-125b-5p	MIMAT0000423	-0.476482	-1.39135	0.581483	0.905506	3.9175	2.61188	4.18375	5.72268	4.38	7.31	1.18	2.8	1.04	1.1	1.15	5.09	5.2	17.61	1.15	1.13
hsa-miR-1306-3p	MIMAT0005950	0.0568831	1.04022	0.588296	0.905506	1.0625	0.085	1.11125	0.157157	1	1.07	1.18	1	1.04	1.1	1.15	1	1	1	1.47	1.13
hsa-miR-3065-3p	MIMAT0015378	0.0568831	1.04022	0.588296	0.905506	1.0625	0.085	1.11125	0.157157	1	1.07	1.18	1	1.04	1.1	1.15	1	1	1	1.47	1.13
hsa-miR-335-5p	MIMAT0000765	0.0568831	1.04022	0.588296	0.905506	1.0625	0.085	1.11125	0.157157	1	1.07	1.18	1	1.04	1.1	1.15	1	1	1	1.47	1.13
hsa-miR-133a-5p	MIMAT0026478	0.284946	1.21836	0.588423	0.905506	1.305	0.449481	1.96875	1.71493	1	1.07	1.18	1.97	1.04	5.25	1.15	1	1	1	1.15	4.16
hsa-miR-1827	MIMAT0006767	0.490965	1.40538	0.591012	0.905506	3.3975	4.56322	4.55375	5.67388	1	1.07	1.28	10.24	17.63	1.1	2.45	1.86	7.08	1	1.15	4.16
hsa-miR-4425	MIMAT0018940	-0.0346482	-1.02431	0.591923	0.905506	1.0975	0.07932	1.07125	0.0685435	1	1.07	1.18	1.14	1.04	1.1	1.15	1	1	1	1.15	1.13
hsa-miR-511-5p	MIMAT0002808	-0.0346482	-1.02431	0.591923	0.905506	1.0975	0.07932	1.07125	0.0685435	1	1.07	1.18	1.14	1.04	1.1	1.15	1	1	1	1.15	1.13
hsa-miR-514b-3p	MIMAT0015088	-0.0346482	-1.02431	0.591923	0.905506	1.0975	0.07932	1.07125	0.0685435	1	1.07	1.18	1.14	1.04	1.1	1.15	1	1	1	1.15	1.13
hsa-miR-767-3p	MIMAT0003883	-0.0346482	-1.02431	0.591923	0.905506	1.0975	0.07932	1.07125	0.0685435	1	1.07	1.18	1.14	1.04	1.1	1.15	1	1	1	1.15	1.13
hsa-miR-532-3p	MIMAT0004780	-0.349736	-1.27433	0.592596	0.905506	2.52	1.74209	2.11625	1.93216	4.38	1.07	3.63	1	1.04	1.1	1.15	1	5.2	1	1.15	5.29
hsa-miR-5196-3p+hsa-miR-6732-3p	MIMAT0021129	0.262283	1.19938	0.594236	0.905506	1.305	0.449481	1.88	1.58572	1	1.07	1.18	1.97	1.04	1.1	1.15	1	3.31	1	1.15	5.29
hsa-miR-369-3p	MIMAT0000721	-0.380135	-1.30146	0.5978	0.905506	3.365	2.56703	2.74	2.88271	1.41	6.24	4.81	1	2.09	1.1	9.35	4.28	1	1.82	1.15	1.13
hsa-miR-607	MIMAT0003275	-0.434	-1.35097	0.598355	0.905506	6.655	5.53268	4.6375	3.24941	14.29	1.07	5.98	5.28	1.04	9.65	2.45	7.52	5.2	1	7.21	3.03
hsa-miR-28-5p	MIMAT0000085	-0.403148	-1.32239	0.598496	0.905506	4.6875	5.80569	2.66	1.90933	13.3	3.03	1.28	1.14	1.04	1.1	4.75	5.9	3.31	1	1.15	3.03
hsa-miR-30a-3p	MIMAT0000088	0.337049	1.26317	0.598848	0.905506	1.4125	0.662489	2.4825	2.93752	2.4	1.07	1.18	1	1.04	4.14	1.15	1	1	9.25	1.15	1.13
hsa-miR-23c	MIMAT0018000	0.246753	1.18653	0.599122	0.905506	1.285	0.45793	1.7925	1.501	1	1.96	1.18	1	1.04	5.25	1.3	1	1	1	2.62	1.13
hsa-miR-126-3p	MIMAT0000445	-0.549589	-1.46367	0.601838	0.905506	5.875	1.97277	10.89	19.7126	5.37	8.39	3.63	6.11	1.04	14.05	1.15	3.48	1	58.49	2.62	5.29
hsa-miR-28-3p	MIMAT0004502	0.341391	1.26698	0.602946	0.905506	2.4225	2.00225	3.14875	2.17216	5.37	1.07	1.28	1.97	1.04	1.1	1.15	1.86	6.14	3.68	6.06	4.16
hsa-miR-563	MIMAT0003227	0.32076	1.24899	0.604613	0.905506	2.235	2.03494	2.68875	1.78838	1.41	1.07	1.18	5.28	5.2	1.94	2.45	3.48	1	1	1.15	5.29
hsa-miR-603	MIMAT0003271	0.439321	1.35597	0.609755	0.905506	1.925	1.68496	4.34625	7.53001	1	1.07	1.18	4.45	22.82	3.04	1.15	3.48	1	1	1.15	1.13
hsa-let-7c-5p	MIMAT0000064	-0.365726	-1.28853	0.614052	0.905506	3.8375	3.18587	2.59375	1.76018	1	6.24	1.18	6.93	1.04	1.1	4.75	3.48	5.2	1	1.15	3.03
hsa-miR-515-3p	MIMAT0002827	-0.36667	-1.28937	0.614375	0.905506	4.2	6.23377	1.82375	1.08729	1	1.07	1.18	13.55	1.04	1.1	3.6	2.67	1	1	1.15	3.03
hsa-miR-542-3p	MIMAT0003389	-0.401165	-1.32057	0.614594	0.905506	2.9375	2.36966	2.85375	3.80316	3.39	1.07	1.18	6.11	1.04	1.1	11.65	1	1	1	4.91	1.13
hsa-miR-324-3p	MIMAT0000762	-0.299707	-1.23089	0.617397	0.905506	6.295	1.20556	6.31625	3.6592	6.37	6.24	4.81	7.76	3.12	9.65	10.5	3.48	1	4.61	9.5	8.67
hsa-miR-608	MIMAT0003276	0.0855902	1.06112	0.619405	0.905506	1.0875	0.132508	1.17625	0.315909	1	1.07	1.28	1	1.04	1.94	1.15	1	1	1	1.15	1.13
hsa-miR-448	MIMAT0001532	-0.471192	-1.38625	0.626835	0.905506	4.7075	3.91463	5.225	6.95466	4.38	3.03	1.18	10.24	2.09	1.1	15.1	2.67	1	1	1.15	17.69
hsa-miR-1286	MIMAT0005877	-0.290426	-1.223	0.637942	0.905506	2.6525	3.13921	1.68875	1.20902	7.36	1.07	1.18	1	1.04	4.14	1.15	1	1	1	1.15	3.03
hsa-miR-642a-5p	MIMAT0003312	-0.261485	-1.19871	0.640775	0.905506	2.405	2.64437	1.5975	0.975233	6.37	1.07	1.18	1	1.04	1.1	1.15	1	3.31	1	1.15	3.03
hsa-miR-147b	MIMAT0004928	0.132741	1.09637	0.648126	0.905506	1.2	0.147196	1.41625	0.708256	1.41	1.07	1.18	1.14	1.04	3.04	1.15	1	1	1.82	1.15	1.13
hsa-miR-495-5p	MIMAT0022924	-0.419167	-1.33715	0.649581	0.905506	6.3775	3.85428	5.875	5.56741	10.33	6.24	1.18	7.76	5.2	1.1	11.65	5.09	16.52	1	1.15	5.29
hsa-miR-1257	MIMAT0005908	-0.235659	-1.17744	0.658556	0.905506	2.0875	2.05675	1.5625	1.24055	1	5.17	1.18	1	1.04	1.1	1.15	1	1	4.61	1.47	1.13
hsa-miR-514a-3p	MIMAT0002883	-0.321256	-1.24942	0.67047	0.905506	3.315	2.80155	2.95875	3.21164	1.41	1.07	7.16	3.62	1.04	1.1	5.9	1.86	1	1.82	1.15	9.8
hsa-miR-192-5p	MIMAT0000222	0.03472	1.02436	0.670646	0.905506	1.0625	0.085	1.09	0.104335	1	1.07	1.18	1	1.04	1.1	1.3	1	1	1	1.15	1.13
hsa-miR-371a-5p	MIMAT0004687	0.229086	1.17209	0.671079	0.905506	1.5125	0.861525	2.0475	1.82065	1	1.07	1.18	2.8	1.04	1.1	1.15	3.48	1.42	1	6.06	1.13
hsa-miR-548ai+hsa-miR-570-5p	MIMAT0018989	-0.0258495	-1.01808	0.675799	0.905506	1.0975	0.07932	1.0775	0.0631891	1	1.07	1.18	1.14	1.04	1.1	1.15	1.05	1	1	1.15	1.13
hsa-miR-891b	MIMAT0004913	0.0373869	1.02625	0.676902	0.905506	1.0975	0.07932	1.13	0.129394	1	1.07	1.18	1.14	1.04	1.1	1.15	1.05	1.42	1	1.15	1.13
hsa-miR-134-3p	MIMAT0026481	0.183572	1.13569	0.682618	0.905506	1.165	0.179351	1.665	1.71228	1.41	1.07	1.18	1	1.04	1.1	5.9	1	1	1	1.15	1.13
hsa-miR-301a-5p	MIMAT0022696	-0.327757	-1.25506	0.696152	0.905506	3.64	2.93163	3.1925	3.27146	6.37	1.07	5.98	1.14	1.04	1.1	1.15	1	1	5.54	4.91	9.8
hsa-miR-181d-3p	MIMAT0026608	-0.195933	-1.14546	0.698781	0.905506	1.97	1.89362	1.5025	1.08223	1	1.07	4.81	1	1.04	1.1	1.15	1	1.42	1	1.15	4.16
hsa-miR-513a-5p	MIMAT0002877	-0.19284	-1.14301	0.70449	0.905506	2.1325	2.09964	1.57	0.894443	1	1.07	1.18	5.28	1.05	1.1	1.15	2.67	3.31	1	1.15	1.13
hsa-miR-520f-3p	MIMAT0002830	-0.383507	-1.30451	0.71713	0.905506	9.4325	14.2108	4.87	4.41685	1	4.1	30.66	1.97	1.04	8.55	1.15	12.37	8.03	5.54	1.15	1.13
hsa-miR-764	MIMAT0010367	0.237323	1.1788	0.717728	0.905506	1.9425	1.62564	2.485	2.02647	4.38	1.07	1.18	1.14	1.04	5.25	1.15	1	1	5.54	3.77	1.13
hsa-miR-513a-3p	MIMAT0004777	0.151586	1.11079	0.720715	0.905506	1.305	0.449481	1.63375	1.16073	1	1.07	1.18	1.97	1.04	1.1	1.15	1	1	1	2.62	4.16
hsa-miR-376a-3p	MIMAT0000729	0.245456	1.18547	0.72142	0.905506	6.45	4.45539	8.7	7.05744	3.39	4.1	13.03	5.28	6.23	1.1	9.35	5.09	8.03	25.05	7.21	7.54
hsa-miR-187-3p	MIMAT0000262	0.287104	1.22019	0.725527	0.905506	2.5175	1.52891	4.2175	4.06985	1.41	3.03	1.18	4.45	1.04	9.65	1.15	1	5.2	1	3.77	10.93
hsa-miR-33b-5p	MIMAT0003301	0.308782	1.23866	0.726683	0.905506	3.8875	3.19836	4.92875	3.81504	6.37	1.07	1.18	6.93	10.38	6.35	4.75	1	9.91	1	4.91	1.13
hsa-miR-1249-3p	MIMAT0005901	0.125445	1.09084	0.727749	0.905506	1.165	0.179351	1.45125	1.09636	1.41	1.07	1.18	1	1.05	1.1	1.15	1	1	1	1.15	4.16
hsa-miR-181a-5p	MIMAT0000256	0.0214089	1.01495	0.734648	0.905506	1.0625	0.085	1.0775	0.0631891	1	1.07	1.18	1	1.04	1.1	1.15	1.05	1	1	1.15	1.13
hsa-miR-30c-5p	MIMAT0000244	0.0214089	1.01495	0.734648	0.905506	1.0625	0.085	1.0775	0.0631891	1	1.07	1.18	1	1.04	1.1	1.15	1.05	1	1	1.15	1.13
hsa-miR-542-5p	MIMAT0003340	0.0214089	1.01495	0.734648	0.905506	1.0625	0.085	1.0775	0.0631891	1	1.07	1.18	1	1.04	1.1	1.15	1.05	1	1	1.15	1.13
hsa-miR-577	MIMAT0003242	0.242499	1.18304	0.7382	0.905506	2.4525	2.00132	3.155	2.71614	1	1.07	2.46	5.28	4.16	8.55	1.15	1	5.2	1	1.15	3.03
hsa-miR-302b-3p	MIMAT0000715	-0.223643	-1.16768	0.746508	0.905506	2.705	1.78925	2.94375	3.32222	2.4	1.96	1.18	5.28	4.16	3.04	1.15	1	1.42	1	10.65	1.13
hsa-miR-526a+hsa-miR-518c-5p+hsa-miR-518d-5p	MIMAT0002845	-0.27529	-1.21024	0.753838	0.905506	4.5075	4.57586	3.36875	2.98934	1	1.07	10.68	5.28	1.04	7.45	1.15	1.05	6.14	1	7.21	1.91
hsa-miR-199a-3p+hsa-miR-199b-3p	MIMAT0000232	-0.351274	-1.27569	0.754099	0.905506	22.5275	23.2516	32.925	59.1334	10.33	10.53	11.86	57.39	12.45	15.16	15.1	5.09	1	178.32	12.95	23.33
hsa-miR-4531	MIMAT0019070	-0.105028	-1.07552	0.755941	0.905506	1.4125	0.662489	1.33125	0.725897	2.4	1.07	1.18	1	3.12	1.1	1.15	1	1	1	1.15	1.13
hsa-miR-1234-3p	MIMAT0005589	0.167367	1.12301	0.758135	0.905506	1.7175	1.2705	2.0025	1.50741	1	1.07	1.18	3.62	1.05	3.04	2.45	1	5.2	1	1.15	1.13
hsa-miR-212-3p	MIMAT0000269	0.254964	1.19331	0.762745	0.905506	4.3375	2.32281	6.405	5.94031	6.37	5.17	4.81	1	4.16	16.26	15.1	4.28	1	5.54	3.77	1.13
hsa-miR-29b-3p	MIMAT0000100	0.414982	1.33328	0.765694	0.905506	3.945	3.78298	18.5775	36.7103	2.4	1.07	9.51	2.8	106.78	1.1	1.15	26.13	1	10.18	1.15	1.13
hsa-miR-665	MIMAT0004952	-0.171371	-1.12613	0.768835	0.905506	1.97	1.89362	1.72	1.82356	1	1.07	4.81	1	6.23	1.1	1.15	1	1	1	1.15	1.13
hsa-miR-3144-3p	MIMAT0015015	0.0524884	1.03705	0.770661	0.905506	73.9025	9.07671	77.805	15.2974	71.77	77.96	83.53	62.35	86.05	80.13	99.06	44.74	76.91	75.21	79.5	80.84
hsa-miR-598-3p	MIMAT0003266	0.268777	1.20479	0.775415	0.905506	4.3475	4.06357	5.1825	4.70658	9.34	1.07	5.98	1	3.12	6.35	13.95	5.09	1	1	1.15	9.8
hsa-miR-199a-5p	MIMAT0000231	0.240633	1.18151	0.779027	0.905506	4.55	2.93286	6.23625	4.80272	3.39	1.07	5.98	7.76	13.49	11.85	1.15	1.05	8.03	1.82	7.21	5.29
hsa-miR-1307-5p	MIMAT0022727	-0.207921	-1.15502	0.77907	0.905506	2.895	2.75669	2.7025	2.82494	2.4	1.07	1.18	6.93	1.04	1.1	8.2	1.86	6.14	1	1.15	1.13
hsa-miR-379-5p	MIMAT0000733	-0.14662	-1.10697	0.781315	0.905506	1.8625	0.868269	1.96375	1.85294	2.4	1.07	1.18	2.8	1.04	6.35	1.15	1	1.42	1	2.62	1.13
hsa-miR-107	MIMAT0000104	0.209263	1.1561	0.783947	0.905506	3.4025	4.09362	3.30125	2.6618	1	1.96	9.51	1.14	1.04	4.14	8.2	1.86	6.14	2.75	1.15	1.13
hsa-miR-378d	MIMAT0018926	0.231923	1.1744	0.793015	0.905506	3.8925	2.85903	5.48375	4.79912	5.37	1.07	7.16	1.97	12.45	11.85	1.3	8.33	1	1	4.91	3.03
hsa-miR-206	MIMAT0000462	0.430389	1.3476	0.795339	0.905506	3.1675	3.47632	78.5888	217.832	8.35	1.07	1.28	1.97	1.04	1.1	1.15	1	1.42	617.69	1.15	4.16
hsa-miR-656-3p	MIMAT0003332	-0.158219	-1.11591	0.795876	0.905506	2.15	1.53976	2.1675	2.05826	4.38	1.07	1.18	1.97	1.04	1.1	1.15	1.05	4.25	6.47	1.15	1.13
hsa-miR-363-3p	MIMAT0000707	0.203916	1.15182	0.803784	0.905506	7.44	5.43113	7.7125	4.89139	14.29	7.31	7.16	1	7.27	11.85	16.25	4.28	3.31	9.25	8.36	1.13
hsa-miR-548i	MIMAT0005935	0.0275438	1.01928	0.80613	0.905506	1.0875	0.132508	1.11125	0.157157	1	1.07	1.28	1	1.04	1.1	1.15	1	1	1	1.47	1.13
hsa-miR-365a-3p+hsa-miR-365b-3p	MIMAT0000710	0.158143	1.11585	0.814554	0.905506	2.8775	0.570636	4.41375	3.44202	2.4	3.03	2.46	3.62	9.34	1.1	1.15	5.09	5.2	9.25	1.15	3.03
hsa-miR-1228-3p	MIMAT0005583	0.188325	1.13944	0.815812	0.905506	3.395	4.62393	3.01125	2.88973	10.33	1.07	1.18	1	3.12	4.14	1.3	1	1	1	9.5	3.03
hsa-miR-616-3p	MIMAT0004805	-0.126373	-1.09155	0.825937	0.905506	2.2625	2.47855	1.70125	1.19291	1	1.07	5.98	1	1.05	1.1	1.15	4.28	1	2.75	1.15	1.13
hsa-miR-148b-3p	MIMAT0000759	0.167825	1.12336	0.825975	0.905506	1.5125	0.861525	3.26375	6.17285	1	1.07	1.18	2.8	1.04	1.1	1.15	1	1	18.54	1.15	1.13
hsa-miR-503-3p	MIMAT0022925	0.014336	1.00999	0.826469	0.905506	1.0625	0.085	1.0725	0.0679811	1	1.07	1.18	1	1.05	1.1	1.15	1	1	1	1.15	1.13
hsa-miR-556-5p	MIMAT0003220	0.014336	1.00999	0.826469	0.905506	1.0625	0.085	1.0725	0.0679811	1	1.07	1.18	1	1.05	1.1	1.15	1	1	1	1.15	1.13
hsa-miR-99b-5p	MIMAT0000689	0.014336	1.00999	0.826469	0.905506	1.0625	0.085	1.0725	0.0679811	1	1.07	1.18	1	1.05	1.1	1.15	1	1	1	1.15	1.13
hsa-miR-301a-3p	MIMAT0000688	-0.156829	-1.11483	0.826774	0.905506	2.86	2.35789	2.7325	2.98319	3.39	1.07	5.98	1	1.04	1.94	1.15	1	3.31	1	2.62	9.8
hsa-miR-1203	MIMAT0005866	-0.016729	-1.01166	0.82877	0.905506	1.0875	0.132508	1.07125	0.0685435	1	1.07	1.28	1	1.04	1.1	1.15	1	1	1	1.15	1.13
hsa-miR-499b-3p	MIMAT0019898	-0.016729	-1.01166	0.82877	0.905506	1.0875	0.132508	1.07125	0.0685435	1	1.07	1.28	1	1.04	1.1	1.15	1	1	1	1.15	1.13
hsa-miR-10b-5p	MIMAT0000254	0.147539	1.10768	0.829618	0.905506	3.1425	3.49473	2.9875	2.2956	8.35	1.07	1.18	1.97	3.12	1.1	1.3	2.67	5.2	1.82	1.15	7.54
hsa-miR-208a-3p	MIMAT0000241	-0.114666	-1.08272	0.832762	0.905506	1.7175	1.2705	1.755	1.90616	1	1.07	1.18	3.62	1.04	1.1	1.15	1	1	6.47	1.15	1.13
hsa-miR-221-3p	MIMAT0000278	-0.114666	-1.08272	0.832762	0.905506	1.7175	1.2705	1.755	1.90616	1	1.07	1.18	3.62	1.04	1.1	1.15	1	1	6.47	1.15	1.13
hsa-miR-1278	MIMAT0005936	0.123096	1.08907	0.83449	0.905506	1.7675	0.765914	2.43625	2.52786	2.4	1.07	2.46	1.14	8.31	1.1	3.6	1	1.42	1	1.15	1.91
hsa-miR-597-5p	MIMAT0003265	-0.106407	-1.07654	0.839044	0.905506	1.9075	1.65	1.68625	1.27722	4.38	1.07	1.18	1	1.05	1.1	2.45	1	1	4.61	1.15	1.13
hsa-miR-548al	MIMAT0019024	0.106931	1.07693	0.846541	0.905506	1.97	1.89362	1.895	1.22195	1	1.07	4.81	1	1.04	3.04	1.15	4.28	2.37	1	1.15	1.13
hsa-let-7e-5p	MIMAT0000066	0.0126103	1.00878	0.847636	0.905506	1.0625	0.085	1.07125	0.0685435	1	1.07	1.18	1	1.04	1.1	1.15	1	1	1	1.15	1.13
hsa-let-7f-5p	MIMAT0000067	0.0126103	1.00878	0.847636	0.905506	1.0625	0.085	1.07125	0.0685435	1	1.07	1.18	1	1.04	1.1	1.15	1	1	1	1.15	1.13
hsa-let-7i-5p	MIMAT0000415	0.0126103	1.00878	0.847636	0.905506	1.0625	0.085	1.07125	0.0685435	1	1.07	1.18	1	1.04	1.1	1.15	1	1	1	1.15	1.13
hsa-miR-1-5p	MIMAT0031892	0.0126103	1.00878	0.847636	0.905506	1.0625	0.085	1.07125	0.0685435	1	1.07	1.18	1	1.04	1.1	1.15	1	1	1	1.15	1.13
hsa-miR-101-3p	MIMAT0000099	0.0126103	1.00878	0.847636	0.905506	1.0625	0.085	1.07125	0.0685435	1	1.07	1.18	1	1.04	1.1	1.15	1	1	1	1.15	1.13
hsa-miR-105-5p	MIMAT0000102	0.0126103	1.00878	0.847636	0.905506	1.0625	0.085	1.07125	0.0685435	1	1.07	1.18	1	1.04	1.1	1.15	1	1	1	1.15	1.13
hsa-miR-106b-5p	MIMAT0000680	0.0126103	1.00878	0.847636	0.905506	1.0625	0.085	1.07125	0.0685435	1	1.07	1.18	1	1.04	1.1	1.15	1	1	1	1.15	1.13
hsa-miR-10a-5p	MIMAT0000253	0.0126103	1.00878	0.847636	0.905506	1.0625	0.085	1.07125	0.0685435	1	1.07	1.18	1	1.04	1.1	1.15	1	1	1	1.15	1.13
hsa-miR-1178-3p	MIMAT0005823	0.0126103	1.00878	0.847636	0.905506	1.0625	0.085	1.07125	0.0685435	1	1.07	1.18	1	1.04	1.1	1.15	1	1	1	1.15	1.13
hsa-miR-1185-1-3p	MIMAT0022838	0.0126103	1.00878	0.847636	0.905506	1.0625	0.085	1.07125	0.0685435	1	1.07	1.18	1	1.04	1.1	1.15	1	1	1	1.15	1.13
hsa-miR-1202	MIMAT0005865	0.0126103	1.00878	0.847636	0.905506	1.0625	0.085	1.07125	0.0685435	1	1.07	1.18	1	1.04	1.1	1.15	1	1	1	1.15	1.13
hsa-miR-1204	MIMAT0005868	0.0126103	1.00878	0.847636	0.905506	1.0625	0.085	1.07125	0.0685435	1	1.07	1.18	1	1.04	1.1	1.15	1	1	1	1.15	1.13
hsa-miR-1205	MIMAT0005869	0.0126103	1.00878	0.847636	0.905506	1.0625	0.085	1.07125	0.0685435	1	1.07	1.18	1	1.04	1.1	1.15	1	1	1	1.15	1.13
hsa-miR-1224-3p	MIMAT0005459	0.0126103	1.00878	0.847636	0.905506	1.0625	0.085	1.07125	0.0685435	1	1.07	1.18	1	1.04	1.1	1.15	1	1	1	1.15	1.13
hsa-miR-1224-5p	MIMAT0005458	0.0126103	1.00878	0.847636	0.905506	1.0625	0.085	1.07125	0.0685435	1	1.07	1.18	1	1.04	1.1	1.15	1	1	1	1.15	1.13
hsa-miR-1233-3p	MIMAT0005588	0.0126103	1.00878	0.847636	0.905506	1.0625	0.085	1.07125	0.0685435	1	1.07	1.18	1	1.04	1.1	1.15	1	1	1	1.15	1.13
hsa-miR-124-3p	MIMAT0000422	0.0126103	1.00878	0.847636	0.905506	1.0625	0.085	1.07125	0.0685435	1	1.07	1.18	1	1.04	1.1	1.15	1	1	1	1.15	1.13
hsa-miR-1244	MIMAT0005896	0.0126103	1.00878	0.847636	0.905506	1.0625	0.085	1.07125	0.0685435	1	1.07	1.18	1	1.04	1.1	1.15	1	1	1	1.15	1.13
hsa-miR-1245b-3p	MIMAT0019951	0.0126103	1.00878	0.847636	0.905506	1.0625	0.085	1.07125	0.0685435	1	1.07	1.18	1	1.04	1.1	1.15	1	1	1	1.15	1.13
hsa-miR-1245b-5p	MIMAT0019950	0.0126103	1.00878	0.847636	0.905506	1.0625	0.085	1.07125	0.0685435	1	1.07	1.18	1	1.04	1.1	1.15	1	1	1	1.15	1.13
hsa-miR-1247-5p	MIMAT0005899	0.0126103	1.00878	0.847636	0.905506	1.0625	0.085	1.07125	0.0685435	1	1.07	1.18	1	1.04	1.1	1.15	1	1	1	1.15	1.13
hsa-miR-1248	MIMAT0005900	0.0126103	1.00878	0.847636	0.905506	1.0625	0.085	1.07125	0.0685435	1	1.07	1.18	1	1.04	1.1	1.15	1	1	1	1.15	1.13
hsa-miR-1249-5p	MIMAT0032029	0.0126103	1.00878	0.847636	0.905506	1.0625	0.085	1.07125	0.0685435	1	1.07	1.18	1	1.04	1.1	1.15	1	1	1	1.15	1.13
hsa-miR-1250-5p	MIMAT0005902	0.0126103	1.00878	0.847636	0.905506	1.0625	0.085	1.07125	0.0685435	1	1.07	1.18	1	1.04	1.1	1.15	1	1	1	1.15	1.13
hsa-miR-1252-5p	MIMAT0005944	0.0126103	1.00878	0.847636	0.905506	1.0625	0.085	1.07125	0.0685435	1	1.07	1.18	1	1.04	1.1	1.15	1	1	1	1.15	1.13
hsa-miR-1254	MIMAT0005905	0.0126103	1.00878	0.847636	0.905506	1.0625	0.085	1.07125	0.0685435	1	1.07	1.18	1	1.04	1.1	1.15	1	1	1	1.15	1.13
hsa-miR-1255b-5p	MIMAT0005945	0.0126103	1.00878	0.847636	0.905506	1.0625	0.085	1.07125	0.0685435	1	1.07	1.18	1	1.04	1.1	1.15	1	1	1	1.15	1.13
hsa-miR-125a-5p	MIMAT0000443	0.0126103	1.00878	0.847636	0.905506	1.0625	0.085	1.07125	0.0685435	1	1.07	1.18	1	1.04	1.1	1.15	1	1	1	1.15	1.13
hsa-miR-1260a	MIMAT0005911	0.0126103	1.00878	0.847636	0.905506	1.0625	0.085	1.07125	0.0685435	1	1.07	1.18	1	1.04	1.1	1.15	1	1	1	1.15	1.13
hsa-miR-1260b	MIMAT0015041	0.0126103	1.00878	0.847636	0.905506	1.0625	0.085	1.07125	0.0685435	1	1.07	1.18	1	1.04	1.1	1.15	1	1	1	1.15	1.13
hsa-miR-1264	MIMAT0005791	0.0126103	1.00878	0.847636	0.905506	1.0625	0.085	1.07125	0.0685435	1	1.07	1.18	1	1.04	1.1	1.15	1	1	1	1.15	1.13
hsa-miR-1266-5p	MIMAT0005920	0.0126103	1.00878	0.847636	0.905506	1.0625	0.085	1.07125	0.0685435	1	1.07	1.18	1	1.04	1.1	1.15	1	1	1	1.15	1.13
hsa-miR-1269b	MIMAT0019059	0.0126103	1.00878	0.847636	0.905506	1.0625	0.085	1.07125	0.0685435	1	1.07	1.18	1	1.04	1.1	1.15	1	1	1	1.15	1.13
hsa-miR-127-5p	MIMAT0004604	0.0126103	1.00878	0.847636	0.905506	1.0625	0.085	1.07125	0.0685435	1	1.07	1.18	1	1.04	1.1	1.15	1	1	1	1.15	1.13
hsa-miR-1271-3p	MIMAT0022712	0.0126103	1.00878	0.847636	0.905506	1.0625	0.085	1.07125	0.0685435	1	1.07	1.18	1	1.04	1.1	1.15	1	1	1	1.15	1.13
hsa-miR-1271-5p	MIMAT0005796	0.0126103	1.00878	0.847636	0.905506	1.0625	0.085	1.07125	0.0685435	1	1.07	1.18	1	1.04	1.1	1.15	1	1	1	1.15	1.13
hsa-miR-1273c	MIMAT0015017	0.0126103	1.00878	0.847636	0.905506	1.0625	0.085	1.07125	0.0685435	1	1.07	1.18	1	1.04	1.1	1.15	1	1	1	1.15	1.13
hsa-miR-1275	MIMAT0005929	0.0126103	1.00878	0.847636	0.905506	1.0625	0.085	1.07125	0.0685435	1	1.07	1.18	1	1.04	1.1	1.15	1	1	1	1.15	1.13
hsa-miR-1276	MIMAT0005930	0.0126103	1.00878	0.847636	0.905506	1.0625	0.085	1.07125	0.0685435	1	1.07	1.18	1	1.04	1.1	1.15	1	1	1	1.15	1.13
hsa-miR-1277-3p	MIMAT0005933	0.0126103	1.00878	0.847636	0.905506	1.0625	0.085	1.07125	0.0685435	1	1.07	1.18	1	1.04	1.1	1.15	1	1	1	1.15	1.13
hsa-miR-128-1-5p	MIMAT0026477	0.0126103	1.00878	0.847636	0.905506	1.0625	0.085	1.07125	0.0685435	1	1.07	1.18	1	1.04	1.1	1.15	1	1	1	1.15	1.13
hsa-miR-128-2-5p	MIMAT0031095	0.0126103	1.00878	0.847636	0.905506	1.0625	0.085	1.07125	0.0685435	1	1.07	1.18	1	1.04	1.1	1.15	1	1	1	1.15	1.13
hsa-miR-128-3p	MIMAT0000424	0.0126103	1.00878	0.847636	0.905506	1.0625	0.085	1.07125	0.0685435	1	1.07	1.18	1	1.04	1.1	1.15	1	1	1	1.15	1.13
hsa-miR-1281	MIMAT0005939	0.0126103	1.00878	0.847636	0.905506	1.0625	0.085	1.07125	0.0685435	1	1.07	1.18	1	1.04	1.1	1.15	1	1	1	1.15	1.13
hsa-miR-1283	MIMAT0005799	0.0126103	1.00878	0.847636	0.905506	1.0625	0.085	1.07125	0.0685435	1	1.07	1.18	1	1.04	1.1	1.15	1	1	1	1.15	1.13
hsa-miR-1285-3p	MIMAT0005876	0.0126103	1.00878	0.847636	0.905506	1.0625	0.085	1.07125	0.0685435	1	1.07	1.18	1	1.04	1.1	1.15	1	1	1	1.15	1.13
hsa-miR-1287-3p	MIMAT0026738	0.0126103	1.00878	0.847636	0.905506	1.0625	0.085	1.07125	0.0685435	1	1.07	1.18	1	1.04	1.1	1.15	1	1	1	1.15	1.13
hsa-miR-1288-3p	MIMAT0005942	0.0126103	1.00878	0.847636	0.905506	1.0625	0.085	1.07125	0.0685435	1	1.07	1.18	1	1.04	1.1	1.15	1	1	1	1.15	1.13
hsa-miR-1289	MIMAT0005879	0.0126103	1.00878	0.847636	0.905506	1.0625	0.085	1.07125	0.0685435	1	1.07	1.18	1	1.04	1.1	1.15	1	1	1	1.15	1.13
hsa-miR-129-2-3p	MIMAT0004605	0.0126103	1.00878	0.847636	0.905506	1.0625	0.085	1.07125	0.0685435	1	1.07	1.18	1	1.04	1.1	1.15	1	1	1	1.15	1.13
hsa-miR-129-5p	MIMAT0000242	0.0126103	1.00878	0.847636	0.905506	1.0625	0.085	1.07125	0.0685435	1	1.07	1.18	1	1.04	1.1	1.15	1	1	1	1.15	1.13
hsa-miR-1291	MIMAT0005881	0.0126103	1.00878	0.847636	0.905506	1.0625	0.085	1.07125	0.0685435	1	1.07	1.18	1	1.04	1.1	1.15	1	1	1	1.15	1.13
hsa-miR-1296-5p	MIMAT0005794	0.0126103	1.00878	0.847636	0.905506	1.0625	0.085	1.07125	0.0685435	1	1.07	1.18	1	1.04	1.1	1.15	1	1	1	1.15	1.13
hsa-miR-1297	MIMAT0005886	0.0126103	1.00878	0.847636	0.905506	1.0625	0.085	1.07125	0.0685435	1	1.07	1.18	1	1.04	1.1	1.15	1	1	1	1.15	1.13
hsa-miR-1299	MIMAT0005887	0.0126103	1.00878	0.847636	0.905506	1.0625	0.085	1.07125	0.0685435	1	1.07	1.18	1	1.04	1.1	1.15	1	1	1	1.15	1.13
hsa-miR-1301-3p	MIMAT0005797	0.0126103	1.00878	0.847636	0.905506	1.0625	0.085	1.07125	0.0685435	1	1.07	1.18	1	1.04	1.1	1.15	1	1	1	1.15	1.13
hsa-miR-1303	MIMAT0005891	0.0126103	1.00878	0.847636	0.905506	1.0625	0.085	1.07125	0.0685435	1	1.07	1.18	1	1.04	1.1	1.15	1	1	1	1.15	1.13
hsa-miR-1304-3p	MIMAT0022720	0.0126103	1.00878	0.847636	0.905506	1.0625	0.085	1.07125	0.0685435	1	1.07	1.18	1	1.04	1.1	1.15	1	1	1	1.15	1.13
hsa-miR-1306-5p	MIMAT0022726	0.0126103	1.00878	0.847636	0.905506	1.0625	0.085	1.07125	0.0685435	1	1.07	1.18	1	1.04	1.1	1.15	1	1	1	1.15	1.13
hsa-miR-130b-3p	MIMAT0000691	0.0126103	1.00878	0.847636	0.905506	1.0625	0.085	1.07125	0.0685435	1	1.07	1.18	1	1.04	1.1	1.15	1	1	1	1.15	1.13
hsa-miR-133b	MIMAT0000770	0.0126103	1.00878	0.847636	0.905506	1.0625	0.085	1.07125	0.0685435	1	1.07	1.18	1	1.04	1.1	1.15	1	1	1	1.15	1.13
hsa-miR-134-5p+hsa-miR-6728-5p	MIMAT0000447	0.0126103	1.00878	0.847636	0.905506	1.0625	0.085	1.07125	0.0685435	1	1.07	1.18	1	1.04	1.1	1.15	1	1	1	1.15	1.13
hsa-miR-135a-5p	MIMAT0000428	0.0126103	1.00878	0.847636	0.905506	1.0625	0.085	1.07125	0.0685435	1	1.07	1.18	1	1.04	1.1	1.15	1	1	1	1.15	1.13
hsa-miR-136-5p	MIMAT0000448	0.0126103	1.00878	0.847636	0.905506	1.0625	0.085	1.07125	0.0685435	1	1.07	1.18	1	1.04	1.1	1.15	1	1	1	1.15	1.13
hsa-miR-137	MIMAT0000429	0.0126103	1.00878	0.847636	0.905506	1.0625	0.085	1.07125	0.0685435	1	1.07	1.18	1	1.04	1.1	1.15	1	1	1	1.15	1.13
hsa-miR-139-5p	MIMAT0000250	0.0126103	1.00878	0.847636	0.905506	1.0625	0.085	1.07125	0.0685435	1	1.07	1.18	1	1.04	1.1	1.15	1	1	1	1.15	1.13
hsa-miR-140-3p	MIMAT0004597	0.0126103	1.00878	0.847636	0.905506	1.0625	0.085	1.07125	0.0685435	1	1.07	1.18	1	1.04	1.1	1.15	1	1	1	1.15	1.13
hsa-miR-142-5p	MIMAT0000433	0.0126103	1.00878	0.847636	0.905506	1.0625	0.085	1.07125	0.0685435	1	1.07	1.18	1	1.04	1.1	1.15	1	1	1	1.15	1.13
hsa-miR-143-3p	MIMAT0000435	0.0126103	1.00878	0.847636	0.905506	1.0625	0.085	1.07125	0.0685435	1	1.07	1.18	1	1.04	1.1	1.15	1	1	1	1.15	1.13
hsa-miR-145-5p	MIMAT0000437	0.0126103	1.00878	0.847636	0.905506	1.0625	0.085	1.07125	0.0685435	1	1.07	1.18	1	1.04	1.1	1.15	1	1	1	1.15	1.13
hsa-miR-1469	MIMAT0007347	0.0126103	1.00878	0.847636	0.905506	1.0625	0.085	1.07125	0.0685435	1	1.07	1.18	1	1.04	1.1	1.15	1	1	1	1.15	1.13
hsa-miR-146b-3p	MIMAT0004766	0.0126103	1.00878	0.847636	0.905506	1.0625	0.085	1.07125	0.0685435	1	1.07	1.18	1	1.04	1.1	1.15	1	1	1	1.15	1.13
hsa-miR-146b-5p	MIMAT0002809	0.0126103	1.00878	0.847636	0.905506	1.0625	0.085	1.07125	0.0685435	1	1.07	1.18	1	1.04	1.1	1.15	1	1	1	1.15	1.13
hsa-miR-151a-5p	MIMAT0004697	0.0126103	1.00878	0.847636	0.905506	1.0625	0.085	1.07125	0.0685435	1	1.07	1.18	1	1.04	1.1	1.15	1	1	1	1.15	1.13
hsa-miR-152-3p	MIMAT0000438	0.0126103	1.00878	0.847636	0.905506	1.0625	0.085	1.07125	0.0685435	1	1.07	1.18	1	1.04	1.1	1.15	1	1	1	1.15	1.13
hsa-miR-152-5p	MIMAT0026479	0.0126103	1.00878	0.847636	0.905506	1.0625	0.085	1.07125	0.0685435	1	1.07	1.18	1	1.04	1.1	1.15	1	1	1	1.15	1.13
hsa-miR-153-3p	MIMAT0000439	0.0126103	1.00878	0.847636	0.905506	1.0625	0.085	1.07125	0.0685435	1	1.07	1.18	1	1.04	1.1	1.15	1	1	1	1.15	1.13
hsa-miR-1537-3p	MIMAT0007399	0.0126103	1.00878	0.847636	0.905506	1.0625	0.085	1.07125	0.0685435	1	1.07	1.18	1	1.04	1.1	1.15	1	1	1	1.15	1.13
hsa-miR-154-5p	MIMAT0000452	0.0126103	1.00878	0.847636	0.905506	1.0625	0.085	1.07125	0.0685435	1	1.07	1.18	1	1.04	1.1	1.15	1	1	1	1.15	1.13
hsa-miR-155-5p	MIMAT0000646	0.0126103	1.00878	0.847636	0.905506	1.0625	0.085	1.07125	0.0685435	1	1.07	1.18	1	1.04	1.1	1.15	1	1	1	1.15	1.13
hsa-miR-181b-5p+hsa-miR-181d-5p	MIMAT0000257	0.0126103	1.00878	0.847636	0.905506	1.0625	0.085	1.07125	0.0685435	1	1.07	1.18	1	1.04	1.1	1.15	1	1	1	1.15	1.13
hsa-miR-181c-5p	MIMAT0000258	0.0126103	1.00878	0.847636	0.905506	1.0625	0.085	1.07125	0.0685435	1	1.07	1.18	1	1.04	1.1	1.15	1	1	1	1.15	1.13
hsa-miR-182-3p	MIMAT0000260	0.0126103	1.00878	0.847636	0.905506	1.0625	0.085	1.07125	0.0685435	1	1.07	1.18	1	1.04	1.1	1.15	1	1	1	1.15	1.13
hsa-miR-182-5p	MIMAT0000259	0.0126103	1.00878	0.847636	0.905506	1.0625	0.085	1.07125	0.0685435	1	1.07	1.18	1	1.04	1.1	1.15	1	1	1	1.15	1.13
hsa-miR-188-3p	MIMAT0004613	0.0126103	1.00878	0.847636	0.905506	1.0625	0.085	1.07125	0.0685435	1	1.07	1.18	1	1.04	1.1	1.15	1	1	1	1.15	1.13
hsa-miR-18b-5p	MIMAT0001412	0.0126103	1.00878	0.847636	0.905506	1.0625	0.085	1.07125	0.0685435	1	1.07	1.18	1	1.04	1.1	1.15	1	1	1	1.15	1.13
hsa-miR-1908-3p	MIMAT0026916	0.0126103	1.00878	0.847636	0.905506	1.0625	0.085	1.07125	0.0685435	1	1.07	1.18	1	1.04	1.1	1.15	1	1	1	1.15	1.13
hsa-miR-1908-5p	MIMAT0007881	0.0126103	1.00878	0.847636	0.905506	1.0625	0.085	1.07125	0.0685435	1	1.07	1.18	1	1.04	1.1	1.15	1	1	1	1.15	1.13
hsa-miR-1909-3p	MIMAT0007883	0.0126103	1.00878	0.847636	0.905506	1.0625	0.085	1.07125	0.0685435	1	1.07	1.18	1	1.04	1.1	1.15	1	1	1	1.15	1.13
hsa-miR-190a-3p	MIMAT0026482	0.0126103	1.00878	0.847636	0.905506	1.0625	0.085	1.07125	0.0685435	1	1.07	1.18	1	1.04	1.1	1.15	1	1	1	1.15	1.13
hsa-miR-190b	MIMAT0004929	0.0126103	1.00878	0.847636	0.905506	1.0625	0.085	1.07125	0.0685435	1	1.07	1.18	1	1.04	1.1	1.15	1	1	1	1.15	1.13
hsa-miR-1910-3p	MIMAT0026917	0.0126103	1.00878	0.847636	0.905506	1.0625	0.085	1.07125	0.0685435	1	1.07	1.18	1	1.04	1.1	1.15	1	1	1	1.15	1.13
hsa-miR-1915-3p	MIMAT0007892	0.0126103	1.00878	0.847636	0.905506	1.0625	0.085	1.07125	0.0685435	1	1.07	1.18	1	1.04	1.1	1.15	1	1	1	1.15	1.13
hsa-miR-193b-3p	MIMAT0002819	0.0126103	1.00878	0.847636	0.905506	1.0625	0.085	1.07125	0.0685435	1	1.07	1.18	1	1.04	1.1	1.15	1	1	1	1.15	1.13
hsa-miR-194-5p	MIMAT0000460	0.0126103	1.00878	0.847636	0.905506	1.0625	0.085	1.07125	0.0685435	1	1.07	1.18	1	1.04	1.1	1.15	1	1	1	1.15	1.13
hsa-miR-195-5p	MIMAT0000461	0.0126103	1.00878	0.847636	0.905506	1.0625	0.085	1.07125	0.0685435	1	1.07	1.18	1	1.04	1.1	1.15	1	1	1	1.15	1.13
hsa-miR-196b-5p	MIMAT0001080	0.0126103	1.00878	0.847636	0.905506	1.0625	0.085	1.07125	0.0685435	1	1.07	1.18	1	1.04	1.1	1.15	1	1	1	1.15	1.13
hsa-miR-197-3p	MIMAT0000227	0.0126103	1.00878	0.847636	0.905506	1.0625	0.085	1.07125	0.0685435	1	1.07	1.18	1	1.04	1.1	1.15	1	1	1	1.15	1.13
hsa-miR-198	MIMAT0000228	0.0126103	1.00878	0.847636	0.905506	1.0625	0.085	1.07125	0.0685435	1	1.07	1.18	1	1.04	1.1	1.15	1	1	1	1.15	1.13
hsa-miR-202-3p	MIMAT0002811	0.0126103	1.00878	0.847636	0.905506	1.0625	0.085	1.07125	0.0685435	1	1.07	1.18	1	1.04	1.1	1.15	1	1	1	1.15	1.13
hsa-miR-203a-3p	MIMAT0000264	0.0126103	1.00878	0.847636	0.905506	1.0625	0.085	1.07125	0.0685435	1	1.07	1.18	1	1.04	1.1	1.15	1	1	1	1.15	1.13
hsa-miR-204-5p	MIMAT0000265	0.0126103	1.00878	0.847636	0.905506	1.0625	0.085	1.07125	0.0685435	1	1.07	1.18	1	1.04	1.1	1.15	1	1	1	1.15	1.13
hsa-miR-208b-5p	MIMAT0026722	0.0126103	1.00878	0.847636	0.905506	1.0625	0.085	1.07125	0.0685435	1	1.07	1.18	1	1.04	1.1	1.15	1	1	1	1.15	1.13
hsa-miR-211-3p	MIMAT0022694	0.0126103	1.00878	0.847636	0.905506	1.0625	0.085	1.07125	0.0685435	1	1.07	1.18	1	1.04	1.1	1.15	1	1	1	1.15	1.13
hsa-miR-2110	MIMAT0010133	0.0126103	1.00878	0.847636	0.905506	1.0625	0.085	1.07125	0.0685435	1	1.07	1.18	1	1.04	1.1	1.15	1	1	1	1.15	1.13
hsa-miR-2113	MIMAT0009206	0.0126103	1.00878	0.847636	0.905506	1.0625	0.085	1.07125	0.0685435	1	1.07	1.18	1	1.04	1.1	1.15	1	1	1	1.15	1.13
hsa-miR-2116-5p	MIMAT0011160	0.0126103	1.00878	0.847636	0.905506	1.0625	0.085	1.07125	0.0685435	1	1.07	1.18	1	1.04	1.1	1.15	1	1	1	1.15	1.13
hsa-miR-2117	MIMAT0011162	0.0126103	1.00878	0.847636	0.905506	1.0625	0.085	1.07125	0.0685435	1	1.07	1.18	1	1.04	1.1	1.15	1	1	1	1.15	1.13
hsa-miR-214-3p	MIMAT0000271	0.0126103	1.00878	0.847636	0.905506	1.0625	0.085	1.07125	0.0685435	1	1.07	1.18	1	1.04	1.1	1.15	1	1	1	1.15	1.13
hsa-miR-215-5p	MIMAT0000272	0.0126103	1.00878	0.847636	0.905506	1.0625	0.085	1.07125	0.0685435	1	1.07	1.18	1	1.04	1.1	1.15	1	1	1	1.15	1.13
hsa-miR-218-5p	MIMAT0000275	0.0126103	1.00878	0.847636	0.905506	1.0625	0.085	1.07125	0.0685435	1	1.07	1.18	1	1.04	1.1	1.15	1	1	1	1.15	1.13
hsa-miR-219a-1-3p	MIMAT0004567	0.0126103	1.00878	0.847636	0.905506	1.0625	0.085	1.07125	0.0685435	1	1.07	1.18	1	1.04	1.1	1.15	1	1	1	1.15	1.13
hsa-miR-219a-2-3p	MIMAT0004675	0.0126103	1.00878	0.847636	0.905506	1.0625	0.085	1.07125	0.0685435	1	1.07	1.18	1	1.04	1.1	1.15	1	1	1	1.15	1.13
hsa-miR-219a-5p	MIMAT0000276	0.0126103	1.00878	0.847636	0.905506	1.0625	0.085	1.07125	0.0685435	1	1.07	1.18	1	1.04	1.1	1.15	1	1	1	1.15	1.13
hsa-miR-219b-3p	MIMAT0019748	0.0126103	1.00878	0.847636	0.905506	1.0625	0.085	1.07125	0.0685435	1	1.07	1.18	1	1.04	1.1	1.15	1	1	1	1.15	1.13
hsa-miR-221-5p	MIMAT0004568	0.0126103	1.00878	0.847636	0.905506	1.0625	0.085	1.07125	0.0685435	1	1.07	1.18	1	1.04	1.1	1.15	1	1	1	1.15	1.13
hsa-miR-224-5p	MIMAT0000281	0.0126103	1.00878	0.847636	0.905506	1.0625	0.085	1.07125	0.0685435	1	1.07	1.18	1	1.04	1.1	1.15	1	1	1	1.15	1.13
hsa-miR-2278	MIMAT0011778	0.0126103	1.00878	0.847636	0.905506	1.0625	0.085	1.07125	0.0685435	1	1.07	1.18	1	1.04	1.1	1.15	1	1	1	1.15	1.13
hsa-miR-2682-5p	MIMAT0013517	0.0126103	1.00878	0.847636	0.905506	1.0625	0.085	1.07125	0.0685435	1	1.07	1.18	1	1.04	1.1	1.15	1	1	1	1.15	1.13
hsa-miR-27a-3p	MIMAT0000084	0.0126103	1.00878	0.847636	0.905506	1.0625	0.085	1.07125	0.0685435	1	1.07	1.18	1	1.04	1.1	1.15	1	1	1	1.15	1.13
hsa-miR-27b-3p	MIMAT0000419	0.0126103	1.00878	0.847636	0.905506	1.0625	0.085	1.07125	0.0685435	1	1.07	1.18	1	1.04	1.1	1.15	1	1	1	1.15	1.13
hsa-miR-296-3p	MIMAT0004679	0.0126103	1.00878	0.847636	0.905506	1.0625	0.085	1.07125	0.0685435	1	1.07	1.18	1	1.04	1.1	1.15	1	1	1	1.15	1.13
hsa-miR-296-5p	MIMAT0000690	0.0126103	1.00878	0.847636	0.905506	1.0625	0.085	1.07125	0.0685435	1	1.07	1.18	1	1.04	1.1	1.15	1	1	1	1.15	1.13
hsa-miR-297	MIMAT0004450	0.0126103	1.00878	0.847636	0.905506	1.0625	0.085	1.07125	0.0685435	1	1.07	1.18	1	1.04	1.1	1.15	1	1	1	1.15	1.13
hsa-miR-298	MIMAT0004901	0.0126103	1.00878	0.847636	0.905506	1.0625	0.085	1.07125	0.0685435	1	1.07	1.18	1	1.04	1.1	1.15	1	1	1	1.15	1.13
hsa-miR-299-3p	MIMAT0000687	0.0126103	1.00878	0.847636	0.905506	1.0625	0.085	1.07125	0.0685435	1	1.07	1.18	1	1.04	1.1	1.15	1	1	1	1.15	1.13
hsa-miR-300	MIMAT0004903	0.0126103	1.00878	0.847636	0.905506	1.0625	0.085	1.07125	0.0685435	1	1.07	1.18	1	1.04	1.1	1.15	1	1	1	1.15	1.13
hsa-miR-302a-5p	MIMAT0000683	0.0126103	1.00878	0.847636	0.905506	1.0625	0.085	1.07125	0.0685435	1	1.07	1.18	1	1.04	1.1	1.15	1	1	1	1.15	1.13
hsa-miR-302c-3p	MIMAT0000717	0.0126103	1.00878	0.847636	0.905506	1.0625	0.085	1.07125	0.0685435	1	1.07	1.18	1	1.04	1.1	1.15	1	1	1	1.15	1.13
hsa-miR-302f	MIMAT0005932	0.0126103	1.00878	0.847636	0.905506	1.0625	0.085	1.07125	0.0685435	1	1.07	1.18	1	1.04	1.1	1.15	1	1	1	1.15	1.13
hsa-miR-3065-5p	MIMAT0015066	0.0126103	1.00878	0.847636	0.905506	1.0625	0.085	1.07125	0.0685435	1	1.07	1.18	1	1.04	1.1	1.15	1	1	1	1.15	1.13
hsa-miR-3074-3p	MIMAT0015027	0.0126103	1.00878	0.847636	0.905506	1.0625	0.085	1.07125	0.0685435	1	1.07	1.18	1	1.04	1.1	1.15	1	1	1	1.15	1.13
hsa-miR-31-5p	MIMAT0000089	0.0126103	1.00878	0.847636	0.905506	1.0625	0.085	1.07125	0.0685435	1	1.07	1.18	1	1.04	1.1	1.15	1	1	1	1.15	1.13
hsa-miR-3127-5p	MIMAT0014990	0.0126103	1.00878	0.847636	0.905506	1.0625	0.085	1.07125	0.0685435	1	1.07	1.18	1	1.04	1.1	1.15	1	1	1	1.15	1.13
hsa-miR-3130-3p	MIMAT0014994	0.0126103	1.00878	0.847636	0.905506	1.0625	0.085	1.07125	0.0685435	1	1.07	1.18	1	1.04	1.1	1.15	1	1	1	1.15	1.13
hsa-miR-3131	MIMAT0014996	0.0126103	1.00878	0.847636	0.905506	1.0625	0.085	1.07125	0.0685435	1	1.07	1.18	1	1.04	1.1	1.15	1	1	1	1.15	1.13
hsa-miR-3136-5p	MIMAT0015003	0.0126103	1.00878	0.847636	0.905506	1.0625	0.085	1.07125	0.0685435	1	1.07	1.18	1	1.04	1.1	1.15	1	1	1	1.15	1.13
hsa-miR-3140-3p	MIMAT0015008	0.0126103	1.00878	0.847636	0.905506	1.0625	0.085	1.07125	0.0685435	1	1.07	1.18	1	1.04	1.1	1.15	1	1	1	1.15	1.13
hsa-miR-3140-5p	MIMAT0019204	0.0126103	1.00878	0.847636	0.905506	1.0625	0.085	1.07125	0.0685435	1	1.07	1.18	1	1.04	1.1	1.15	1	1	1	1.15	1.13
hsa-miR-3150b-3p	MIMAT0018194	0.0126103	1.00878	0.847636	0.905506	1.0625	0.085	1.07125	0.0685435	1	1.07	1.18	1	1.04	1.1	1.15	1	1	1	1.15	1.13
hsa-miR-3151-5p	MIMAT0015024	0.0126103	1.00878	0.847636	0.905506	1.0625	0.085	1.07125	0.0685435	1	1.07	1.18	1	1.04	1.1	1.15	1	1	1	1.15	1.13
hsa-miR-3158-3p	MIMAT0015032	0.0126103	1.00878	0.847636	0.905506	1.0625	0.085	1.07125	0.0685435	1	1.07	1.18	1	1.04	1.1	1.15	1	1	1	1.15	1.13
hsa-miR-3161	MIMAT0015035	0.0126103	1.00878	0.847636	0.905506	1.0625	0.085	1.07125	0.0685435	1	1.07	1.18	1	1.04	1.1	1.15	1	1	1	1.15	1.13
hsa-miR-3164	MIMAT0015038	0.0126103	1.00878	0.847636	0.905506	1.0625	0.085	1.07125	0.0685435	1	1.07	1.18	1	1.04	1.1	1.15	1	1	1	1.15	1.13
hsa-miR-3179	MIMAT0015056	0.0126103	1.00878	0.847636	0.905506	1.0625	0.085	1.07125	0.0685435	1	1.07	1.18	1	1.04	1.1	1.15	1	1	1	1.15	1.13
hsa-miR-3180-3p	MIMAT0015058	0.0126103	1.00878	0.847636	0.905506	1.0625	0.085	1.07125	0.0685435	1	1.07	1.18	1	1.04	1.1	1.15	1	1	1	1.15	1.13
hsa-miR-3180-5p	MIMAT0015057	0.0126103	1.00878	0.847636	0.905506	1.0625	0.085	1.07125	0.0685435	1	1.07	1.18	1	1.04	1.1	1.15	1	1	1	1.15	1.13
hsa-miR-3185	MIMAT0015065	0.0126103	1.00878	0.847636	0.905506	1.0625	0.085	1.07125	0.0685435	1	1.07	1.18	1	1.04	1.1	1.15	1	1	1	1.15	1.13
hsa-miR-3190-3p	MIMAT0022839	0.0126103	1.00878	0.847636	0.905506	1.0625	0.085	1.07125	0.0685435	1	1.07	1.18	1	1.04	1.1	1.15	1	1	1	1.15	1.13
hsa-miR-3192-5p	MIMAT0015076	0.0126103	1.00878	0.847636	0.905506	1.0625	0.085	1.07125	0.0685435	1	1.07	1.18	1	1.04	1.1	1.15	1	1	1	1.15	1.13
hsa-miR-3195	MIMAT0015079	0.0126103	1.00878	0.847636	0.905506	1.0625	0.085	1.07125	0.0685435	1	1.07	1.18	1	1.04	1.1	1.15	1	1	1	1.15	1.13
hsa-miR-3196	MIMAT0015080	0.0126103	1.00878	0.847636	0.905506	1.0625	0.085	1.07125	0.0685435	1	1.07	1.18	1	1.04	1.1	1.15	1	1	1	1.15	1.13
hsa-miR-32-5p	MIMAT0000090	0.0126103	1.00878	0.847636	0.905506	1.0625	0.085	1.07125	0.0685435	1	1.07	1.18	1	1.04	1.1	1.15	1	1	1	1.15	1.13
hsa-miR-3202	MIMAT0015089	0.0126103	1.00878	0.847636	0.905506	1.0625	0.085	1.07125	0.0685435	1	1.07	1.18	1	1.04	1.1	1.15	1	1	1	1.15	1.13
hsa-miR-320a	MIMAT0000510	0.0126103	1.00878	0.847636	0.905506	1.0625	0.085	1.07125	0.0685435	1	1.07	1.18	1	1.04	1.1	1.15	1	1	1	1.15	1.13
hsa-miR-320b	MIMAT0005792	0.0126103	1.00878	0.847636	0.905506	1.0625	0.085	1.07125	0.0685435	1	1.07	1.18	1	1.04	1.1	1.15	1	1	1	1.15	1.13
hsa-miR-320c	MIMAT0005793	0.0126103	1.00878	0.847636	0.905506	1.0625	0.085	1.07125	0.0685435	1	1.07	1.18	1	1.04	1.1	1.15	1	1	1	1.15	1.13
hsa-miR-323a-5p	MIMAT0004696	0.0126103	1.00878	0.847636	0.905506	1.0625	0.085	1.07125	0.0685435	1	1.07	1.18	1	1.04	1.1	1.15	1	1	1	1.15	1.13
hsa-miR-323b-5p	MIMAT0001630	0.0126103	1.00878	0.847636	0.905506	1.0625	0.085	1.07125	0.0685435	1	1.07	1.18	1	1.04	1.1	1.15	1	1	1	1.15	1.13
hsa-miR-324-5p	MIMAT0000761	0.0126103	1.00878	0.847636	0.905506	1.0625	0.085	1.07125	0.0685435	1	1.07	1.18	1	1.04	1.1	1.15	1	1	1	1.15	1.13
hsa-miR-326	MIMAT0000756	0.0126103	1.00878	0.847636	0.905506	1.0625	0.085	1.07125	0.0685435	1	1.07	1.18	1	1.04	1.1	1.15	1	1	1	1.15	1.13
hsa-miR-328-3p	MIMAT0000752	0.0126103	1.00878	0.847636	0.905506	1.0625	0.085	1.07125	0.0685435	1	1.07	1.18	1	1.04	1.1	1.15	1	1	1	1.15	1.13
hsa-miR-329-3p	MIMAT0001629	0.0126103	1.00878	0.847636	0.905506	1.0625	0.085	1.07125	0.0685435	1	1.07	1.18	1	1.04	1.1	1.15	1	1	1	1.15	1.13
hsa-miR-329-5p	MIMAT0026555	0.0126103	1.00878	0.847636	0.905506	1.0625	0.085	1.07125	0.0685435	1	1.07	1.18	1	1.04	1.1	1.15	1	1	1	1.15	1.13
hsa-miR-330-3p	MIMAT0000751	0.0126103	1.00878	0.847636	0.905506	1.0625	0.085	1.07125	0.0685435	1	1.07	1.18	1	1.04	1.1	1.15	1	1	1	1.15	1.13
hsa-miR-330-5p	MIMAT0004693	0.0126103	1.00878	0.847636	0.905506	1.0625	0.085	1.07125	0.0685435	1	1.07	1.18	1	1.04	1.1	1.15	1	1	1	1.15	1.13
hsa-miR-331-3p	MIMAT0000760	0.0126103	1.00878	0.847636	0.905506	1.0625	0.085	1.07125	0.0685435	1	1.07	1.18	1	1.04	1.1	1.15	1	1	1	1.15	1.13
hsa-miR-331-5p	MIMAT0004700	0.0126103	1.00878	0.847636	0.905506	1.0625	0.085	1.07125	0.0685435	1	1.07	1.18	1	1.04	1.1	1.15	1	1	1	1.15	1.13
hsa-miR-338-5p	MIMAT0004701	0.0126103	1.00878	0.847636	0.905506	1.0625	0.085	1.07125	0.0685435	1	1.07	1.18	1	1.04	1.1	1.15	1	1	1	1.15	1.13
hsa-miR-339-3p	MIMAT0004702	0.0126103	1.00878	0.847636	0.905506	1.0625	0.085	1.07125	0.0685435	1	1.07	1.18	1	1.04	1.1	1.15	1	1	1	1.15	1.13
hsa-miR-339-5p	MIMAT0000764	0.0126103	1.00878	0.847636	0.905506	1.0625	0.085	1.07125	0.0685435	1	1.07	1.18	1	1.04	1.1	1.15	1	1	1	1.15	1.13
hsa-miR-33a-5p	MIMAT0000091	0.0126103	1.00878	0.847636	0.905506	1.0625	0.085	1.07125	0.0685435	1	1.07	1.18	1	1.04	1.1	1.15	1	1	1	1.15	1.13
hsa-miR-342-5p	MIMAT0004694	0.0126103	1.00878	0.847636	0.905506	1.0625	0.085	1.07125	0.0685435	1	1.07	1.18	1	1.04	1.1	1.15	1	1	1	1.15	1.13
hsa-miR-345-5p	MIMAT0000772	0.0126103	1.00878	0.847636	0.905506	1.0625	0.085	1.07125	0.0685435	1	1.07	1.18	1	1.04	1.1	1.15	1	1	1	1.15	1.13
hsa-miR-34b-3p	MIMAT0004676	0.0126103	1.00878	0.847636	0.905506	1.0625	0.085	1.07125	0.0685435	1	1.07	1.18	1	1.04	1.1	1.15	1	1	1	1.15	1.13
hsa-miR-34c-5p	MIMAT0000686	0.0126103	1.00878	0.847636	0.905506	1.0625	0.085	1.07125	0.0685435	1	1.07	1.18	1	1.04	1.1	1.15	1	1	1	1.15	1.13
hsa-miR-3605-3p	MIMAT0017982	0.0126103	1.00878	0.847636	0.905506	1.0625	0.085	1.07125	0.0685435	1	1.07	1.18	1	1.04	1.1	1.15	1	1	1	1.15	1.13
hsa-miR-361-3p	MIMAT0004682	0.0126103	1.00878	0.847636	0.905506	1.0625	0.085	1.07125	0.0685435	1	1.07	1.18	1	1.04	1.1	1.15	1	1	1	1.15	1.13
hsa-miR-3613-5p	MIMAT0017990	0.0126103	1.00878	0.847636	0.905506	1.0625	0.085	1.07125	0.0685435	1	1.07	1.18	1	1.04	1.1	1.15	1	1	1	1.15	1.13
hsa-miR-3614-3p	MIMAT0017993	0.0126103	1.00878	0.847636	0.905506	1.0625	0.085	1.07125	0.0685435	1	1.07	1.18	1	1.04	1.1	1.15	1	1	1	1.15	1.13
hsa-miR-363-5p	MIMAT0003385	0.0126103	1.00878	0.847636	0.905506	1.0625	0.085	1.07125	0.0685435	1	1.07	1.18	1	1.04	1.1	1.15	1	1	1	1.15	1.13
hsa-miR-365b-5p	MIMAT0022833	0.0126103	1.00878	0.847636	0.905506	1.0625	0.085	1.07125	0.0685435	1	1.07	1.18	1	1.04	1.1	1.15	1	1	1	1.15	1.13
hsa-miR-367-3p	MIMAT0000719	0.0126103	1.00878	0.847636	0.905506	1.0625	0.085	1.07125	0.0685435	1	1.07	1.18	1	1.04	1.1	1.15	1	1	1	1.15	1.13
hsa-miR-369-5p	MIMAT0001621	0.0126103	1.00878	0.847636	0.905506	1.0625	0.085	1.07125	0.0685435	1	1.07	1.18	1	1.04	1.1	1.15	1	1	1	1.15	1.13
hsa-miR-3690	MIMAT0018119	0.0126103	1.00878	0.847636	0.905506	1.0625	0.085	1.07125	0.0685435	1	1.07	1.18	1	1.04	1.1	1.15	1	1	1	1.15	1.13
hsa-miR-370-5p	MIMAT0026483	0.0126103	1.00878	0.847636	0.905506	1.0625	0.085	1.07125	0.0685435	1	1.07	1.18	1	1.04	1.1	1.15	1	1	1	1.15	1.13
hsa-miR-371b-5p	MIMAT0019892	0.0126103	1.00878	0.847636	0.905506	1.0625	0.085	1.07125	0.0685435	1	1.07	1.18	1	1.04	1.1	1.15	1	1	1	1.15	1.13
hsa-miR-373-3p	MIMAT0000726	0.0126103	1.00878	0.847636	0.905506	1.0625	0.085	1.07125	0.0685435	1	1.07	1.18	1	1.04	1.1	1.15	1	1	1	1.15	1.13
hsa-miR-374a-3p	MIMAT0004688	0.0126103	1.00878	0.847636	0.905506	1.0625	0.085	1.07125	0.0685435	1	1.07	1.18	1	1.04	1.1	1.15	1	1	1	1.15	1.13
hsa-miR-374b-5p	MIMAT0004955	0.0126103	1.00878	0.847636	0.905506	1.0625	0.085	1.07125	0.0685435	1	1.07	1.18	1	1.04	1.1	1.15	1	1	1	1.15	1.13
hsa-miR-374c-5p	MIMAT0018443	0.0126103	1.00878	0.847636	0.905506	1.0625	0.085	1.07125	0.0685435	1	1.07	1.18	1	1.04	1.1	1.15	1	1	1	1.15	1.13
hsa-miR-375	MIMAT0000728	0.0126103	1.00878	0.847636	0.905506	1.0625	0.085	1.07125	0.0685435	1	1.07	1.18	1	1.04	1.1	1.15	1	1	1	1.15	1.13
hsa-miR-376a-2-5p	MIMAT0022928	0.0126103	1.00878	0.847636	0.905506	1.0625	0.085	1.07125	0.0685435	1	1.07	1.18	1	1.04	1.1	1.15	1	1	1	1.15	1.13
hsa-miR-376b-3p	MIMAT0002172	0.0126103	1.00878	0.847636	0.905506	1.0625	0.085	1.07125	0.0685435	1	1.07	1.18	1	1.04	1.1	1.15	1	1	1	1.15	1.13
hsa-miR-376c-5p	MIMAT0022861	0.0126103	1.00878	0.847636	0.905506	1.0625	0.085	1.07125	0.0685435	1	1.07	1.18	1	1.04	1.1	1.15	1	1	1	1.15	1.13
hsa-miR-378c	MIMAT0016847	0.0126103	1.00878	0.847636	0.905506	1.0625	0.085	1.07125	0.0685435	1	1.07	1.18	1	1.04	1.1	1.15	1	1	1	1.15	1.13
hsa-miR-381-5p	MIMAT0022862	0.0126103	1.00878	0.847636	0.905506	1.0625	0.085	1.07125	0.0685435	1	1.07	1.18	1	1.04	1.1	1.15	1	1	1	1.15	1.13
hsa-miR-382-3p	MIMAT0022697	0.0126103	1.00878	0.847636	0.905506	1.0625	0.085	1.07125	0.0685435	1	1.07	1.18	1	1.04	1.1	1.15	1	1	1	1.15	1.13
hsa-miR-383-5p	MIMAT0000738	0.0126103	1.00878	0.847636	0.905506	1.0625	0.085	1.07125	0.0685435	1	1.07	1.18	1	1.04	1.1	1.15	1	1	1	1.15	1.13
hsa-miR-384	MIMAT0001075	0.0126103	1.00878	0.847636	0.905506	1.0625	0.085	1.07125	0.0685435	1	1.07	1.18	1	1.04	1.1	1.15	1	1	1	1.15	1.13
hsa-miR-3916	MIMAT0018190	0.0126103	1.00878	0.847636	0.905506	1.0625	0.085	1.07125	0.0685435	1	1.07	1.18	1	1.04	1.1	1.15	1	1	1	1.15	1.13
hsa-miR-3918	MIMAT0018192	0.0126103	1.00878	0.847636	0.905506	1.0625	0.085	1.07125	0.0685435	1	1.07	1.18	1	1.04	1.1	1.15	1	1	1	1.15	1.13
hsa-miR-409-3p	MIMAT0001639	0.0126103	1.00878	0.847636	0.905506	1.0625	0.085	1.07125	0.0685435	1	1.07	1.18	1	1.04	1.1	1.15	1	1	1	1.15	1.13
hsa-miR-409-5p	MIMAT0001638	0.0126103	1.00878	0.847636	0.905506	1.0625	0.085	1.07125	0.0685435	1	1.07	1.18	1	1.04	1.1	1.15	1	1	1	1.15	1.13
hsa-miR-410-3p	MIMAT0002171	0.0126103	1.00878	0.847636	0.905506	1.0625	0.085	1.07125	0.0685435	1	1.07	1.18	1	1.04	1.1	1.15	1	1	1	1.15	1.13
hsa-miR-412-3p	MIMAT0002170	0.0126103	1.00878	0.847636	0.905506	1.0625	0.085	1.07125	0.0685435	1	1.07	1.18	1	1.04	1.1	1.15	1	1	1	1.15	1.13
hsa-miR-422a	MIMAT0001339	0.0126103	1.00878	0.847636	0.905506	1.0625	0.085	1.07125	0.0685435	1	1.07	1.18	1	1.04	1.1	1.15	1	1	1	1.15	1.13
hsa-miR-425-5p	MIMAT0003393	0.0126103	1.00878	0.847636	0.905506	1.0625	0.085	1.07125	0.0685435	1	1.07	1.18	1	1.04	1.1	1.15	1	1	1	1.15	1.13
hsa-miR-429	MIMAT0001536	0.0126103	1.00878	0.847636	0.905506	1.0625	0.085	1.07125	0.0685435	1	1.07	1.18	1	1.04	1.1	1.15	1	1	1	1.15	1.13
hsa-miR-431-5p	MIMAT0001625	0.0126103	1.00878	0.847636	0.905506	1.0625	0.085	1.07125	0.0685435	1	1.07	1.18	1	1.04	1.1	1.15	1	1	1	1.15	1.13
hsa-miR-432-5p	MIMAT0002814	0.0126103	1.00878	0.847636	0.905506	1.0625	0.085	1.07125	0.0685435	1	1.07	1.18	1	1.04	1.1	1.15	1	1	1	1.15	1.13
hsa-miR-433-3p	MIMAT0001627	0.0126103	1.00878	0.847636	0.905506	1.0625	0.085	1.07125	0.0685435	1	1.07	1.18	1	1.04	1.1	1.15	1	1	1	1.15	1.13
hsa-miR-4421	MIMAT0018934	0.0126103	1.00878	0.847636	0.905506	1.0625	0.085	1.07125	0.0685435	1	1.07	1.18	1	1.04	1.1	1.15	1	1	1	1.15	1.13
hsa-miR-4431	MIMAT0018947	0.0126103	1.00878	0.847636	0.905506	1.0625	0.085	1.07125	0.0685435	1	1.07	1.18	1	1.04	1.1	1.15	1	1	1	1.15	1.13
hsa-miR-4435	MIMAT0018951	0.0126103	1.00878	0.847636	0.905506	1.0625	0.085	1.07125	0.0685435	1	1.07	1.18	1	1.04	1.1	1.15	1	1	1	1.15	1.13
hsa-miR-4448	MIMAT0018967	0.0126103	1.00878	0.847636	0.905506	1.0625	0.085	1.07125	0.0685435	1	1.07	1.18	1	1.04	1.1	1.15	1	1	1	1.15	1.13
hsa-miR-4458	MIMAT0018980	0.0126103	1.00878	0.847636	0.905506	1.0625	0.085	1.07125	0.0685435	1	1.07	1.18	1	1.04	1.1	1.15	1	1	1	1.15	1.13
hsa-miR-4485-3p	MIMAT0019019	0.0126103	1.00878	0.847636	0.905506	1.0625	0.085	1.07125	0.0685435	1	1.07	1.18	1	1.04	1.1	1.15	1	1	1	1.15	1.13
hsa-miR-449a	MIMAT0001541	0.0126103	1.00878	0.847636	0.905506	1.0625	0.085	1.07125	0.0685435	1	1.07	1.18	1	1.04	1.1	1.15	1	1	1	1.15	1.13
hsa-miR-449c-5p	MIMAT0010251	0.0126103	1.00878	0.847636	0.905506	1.0625	0.085	1.07125	0.0685435	1	1.07	1.18	1	1.04	1.1	1.15	1	1	1	1.15	1.13
hsa-miR-450a-1-3p	MIMAT0022700	0.0126103	1.00878	0.847636	0.905506	1.0625	0.085	1.07125	0.0685435	1	1.07	1.18	1	1.04	1.1	1.15	1	1	1	1.15	1.13
hsa-miR-450b-5p	MIMAT0004909	0.0126103	1.00878	0.847636	0.905506	1.0625	0.085	1.07125	0.0685435	1	1.07	1.18	1	1.04	1.1	1.15	1	1	1	1.15	1.13
hsa-miR-452-5p	MIMAT0001635	0.0126103	1.00878	0.847636	0.905506	1.0625	0.085	1.07125	0.0685435	1	1.07	1.18	1	1.04	1.1	1.15	1	1	1	1.15	1.13
hsa-miR-4521	MIMAT0019058	0.0126103	1.00878	0.847636	0.905506	1.0625	0.085	1.07125	0.0685435	1	1.07	1.18	1	1.04	1.1	1.15	1	1	1	1.15	1.13
hsa-miR-4524a-5p	MIMAT0019062	0.0126103	1.00878	0.847636	0.905506	1.0625	0.085	1.07125	0.0685435	1	1.07	1.18	1	1.04	1.1	1.15	1	1	1	1.15	1.13
hsa-miR-4532	MIMAT0019071	0.0126103	1.00878	0.847636	0.905506	1.0625	0.085	1.07125	0.0685435	1	1.07	1.18	1	1.04	1.1	1.15	1	1	1	1.15	1.13
hsa-miR-455-3p	MIMAT0004784	0.0126103	1.00878	0.847636	0.905506	1.0625	0.085	1.07125	0.0685435	1	1.07	1.18	1	1.04	1.1	1.15	1	1	1	1.15	1.13
hsa-miR-4707-3p	MIMAT0019808	0.0126103	1.00878	0.847636	0.905506	1.0625	0.085	1.07125	0.0685435	1	1.07	1.18	1	1.04	1.1	1.15	1	1	1	1.15	1.13
hsa-miR-4787-3p	MIMAT0019957	0.0126103	1.00878	0.847636	0.905506	1.0625	0.085	1.07125	0.0685435	1	1.07	1.18	1	1.04	1.1	1.15	1	1	1	1.15	1.13
hsa-miR-4792	MIMAT0019964	0.0126103	1.00878	0.847636	0.905506	1.0625	0.085	1.07125	0.0685435	1	1.07	1.18	1	1.04	1.1	1.15	1	1	1	1.15	1.13
hsa-miR-483-3p	MIMAT0002173	0.0126103	1.00878	0.847636	0.905506	1.0625	0.085	1.07125	0.0685435	1	1.07	1.18	1	1.04	1.1	1.15	1	1	1	1.15	1.13
hsa-miR-483-5p	MIMAT0004761	0.0126103	1.00878	0.847636	0.905506	1.0625	0.085	1.07125	0.0685435	1	1.07	1.18	1	1.04	1.1	1.15	1	1	1	1.15	1.13
hsa-miR-484	MIMAT0002174	0.0126103	1.00878	0.847636	0.905506	1.0625	0.085	1.07125	0.0685435	1	1.07	1.18	1	1.04	1.1	1.15	1	1	1	1.15	1.13
hsa-miR-485-5p	MIMAT0002175	0.0126103	1.00878	0.847636	0.905506	1.0625	0.085	1.07125	0.0685435	1	1.07	1.18	1	1.04	1.1	1.15	1	1	1	1.15	1.13
hsa-miR-486-3p	MIMAT0004762	0.0126103	1.00878	0.847636	0.905506	1.0625	0.085	1.07125	0.0685435	1	1.07	1.18	1	1.04	1.1	1.15	1	1	1	1.15	1.13
hsa-miR-487b-3p	MIMAT0003180	0.0126103	1.00878	0.847636	0.905506	1.0625	0.085	1.07125	0.0685435	1	1.07	1.18	1	1.04	1.1	1.15	1	1	1	1.15	1.13
hsa-miR-488-3p	MIMAT0004763	0.0126103	1.00878	0.847636	0.905506	1.0625	0.085	1.07125	0.0685435	1	1.07	1.18	1	1.04	1.1	1.15	1	1	1	1.15	1.13
hsa-miR-489-3p	MIMAT0002805	0.0126103	1.00878	0.847636	0.905506	1.0625	0.085	1.07125	0.0685435	1	1.07	1.18	1	1.04	1.1	1.15	1	1	1	1.15	1.13
hsa-miR-490-5p	MIMAT0004764	0.0126103	1.00878	0.847636	0.905506	1.0625	0.085	1.07125	0.0685435	1	1.07	1.18	1	1.04	1.1	1.15	1	1	1	1.15	1.13
hsa-miR-491-5p	MIMAT0002807	0.0126103	1.00878	0.847636	0.905506	1.0625	0.085	1.07125	0.0685435	1	1.07	1.18	1	1.04	1.1	1.15	1	1	1	1.15	1.13
hsa-miR-492	MIMAT0002812	0.0126103	1.00878	0.847636	0.905506	1.0625	0.085	1.07125	0.0685435	1	1.07	1.18	1	1.04	1.1	1.15	1	1	1	1.15	1.13
hsa-miR-493-3p	MIMAT0003161	0.0126103	1.00878	0.847636	0.905506	1.0625	0.085	1.07125	0.0685435	1	1.07	1.18	1	1.04	1.1	1.15	1	1	1	1.15	1.13
hsa-miR-494-3p	MIMAT0002816	0.0126103	1.00878	0.847636	0.905506	1.0625	0.085	1.07125	0.0685435	1	1.07	1.18	1	1.04	1.1	1.15	1	1	1	1.15	1.13
hsa-miR-494-5p	MIMAT0026607	0.0126103	1.00878	0.847636	0.905506	1.0625	0.085	1.07125	0.0685435	1	1.07	1.18	1	1.04	1.1	1.15	1	1	1	1.15	1.13
hsa-miR-496	MIMAT0002818	0.0126103	1.00878	0.847636	0.905506	1.0625	0.085	1.07125	0.0685435	1	1.07	1.18	1	1.04	1.1	1.15	1	1	1	1.15	1.13
hsa-miR-498	MIMAT0002824	0.0126103	1.00878	0.847636	0.905506	1.0625	0.085	1.07125	0.0685435	1	1.07	1.18	1	1.04	1.1	1.15	1	1	1	1.15	1.13
hsa-miR-5001-3p	MIMAT0021022	0.0126103	1.00878	0.847636	0.905506	1.0625	0.085	1.07125	0.0685435	1	1.07	1.18	1	1.04	1.1	1.15	1	1	1	1.15	1.13
hsa-miR-501-3p	MIMAT0004774	0.0126103	1.00878	0.847636	0.905506	1.0625	0.085	1.07125	0.0685435	1	1.07	1.18	1	1.04	1.1	1.15	1	1	1	1.15	1.13
hsa-miR-5010-5p	MIMAT0021043	0.0126103	1.00878	0.847636	0.905506	1.0625	0.085	1.07125	0.0685435	1	1.07	1.18	1	1.04	1.1	1.15	1	1	1	1.15	1.13
hsa-miR-504-3p	MIMAT0026612	0.0126103	1.00878	0.847636	0.905506	1.0625	0.085	1.07125	0.0685435	1	1.07	1.18	1	1.04	1.1	1.15	1	1	1	1.15	1.13
hsa-miR-504-5p	MIMAT0002875	0.0126103	1.00878	0.847636	0.905506	1.0625	0.085	1.07125	0.0685435	1	1.07	1.18	1	1.04	1.1	1.15	1	1	1	1.15	1.13
hsa-miR-505-3p	MIMAT0002876	0.0126103	1.00878	0.847636	0.905506	1.0625	0.085	1.07125	0.0685435	1	1.07	1.18	1	1.04	1.1	1.15	1	1	1	1.15	1.13
hsa-miR-506-3p	MIMAT0002878	0.0126103	1.00878	0.847636	0.905506	1.0625	0.085	1.07125	0.0685435	1	1.07	1.18	1	1.04	1.1	1.15	1	1	1	1.15	1.13
hsa-miR-506-5p	MIMAT0022701	0.0126103	1.00878	0.847636	0.905506	1.0625	0.085	1.07125	0.0685435	1	1.07	1.18	1	1.04	1.1	1.15	1	1	1	1.15	1.13
hsa-miR-507	MIMAT0002879	0.0126103	1.00878	0.847636	0.905506	1.0625	0.085	1.07125	0.0685435	1	1.07	1.18	1	1.04	1.1	1.15	1	1	1	1.15	1.13
hsa-miR-508-3p	MIMAT0002880	0.0126103	1.00878	0.847636	0.905506	1.0625	0.085	1.07125	0.0685435	1	1.07	1.18	1	1.04	1.1	1.15	1	1	1	1.15	1.13
hsa-miR-510-5p	MIMAT0002882	0.0126103	1.00878	0.847636	0.905506	1.0625	0.085	1.07125	0.0685435	1	1.07	1.18	1	1.04	1.1	1.15	1	1	1	1.15	1.13
hsa-miR-512-3p	MIMAT0002823	0.0126103	1.00878	0.847636	0.905506	1.0625	0.085	1.07125	0.0685435	1	1.07	1.18	1	1.04	1.1	1.15	1	1	1	1.15	1.13
hsa-miR-513b-5p	MIMAT0005788	0.0126103	1.00878	0.847636	0.905506	1.0625	0.085	1.07125	0.0685435	1	1.07	1.18	1	1.04	1.1	1.15	1	1	1	1.15	1.13
hsa-miR-513c-3p	MIMAT0022728	0.0126103	1.00878	0.847636	0.905506	1.0625	0.085	1.07125	0.0685435	1	1.07	1.18	1	1.04	1.1	1.15	1	1	1	1.15	1.13
hsa-miR-513c-5p	MIMAT0005789	0.0126103	1.00878	0.847636	0.905506	1.0625	0.085	1.07125	0.0685435	1	1.07	1.18	1	1.04	1.1	1.15	1	1	1	1.15	1.13
hsa-miR-514a-5p	MIMAT0022702	0.0126103	1.00878	0.847636	0.905506	1.0625	0.085	1.07125	0.0685435	1	1.07	1.18	1	1.04	1.1	1.15	1	1	1	1.15	1.13
hsa-miR-516a-3p+hsa-miR-516b-3p	MIMAT0006778	0.0126103	1.00878	0.847636	0.905506	1.0625	0.085	1.07125	0.0685435	1	1.07	1.18	1	1.04	1.1	1.15	1	1	1	1.15	1.13
hsa-miR-516a-5p	MIMAT0004770	0.0126103	1.00878	0.847636	0.905506	1.0625	0.085	1.07125	0.0685435	1	1.07	1.18	1	1.04	1.1	1.15	1	1	1	1.15	1.13
hsa-miR-516b-5p	MIMAT0002859	0.0126103	1.00878	0.847636	0.905506	1.0625	0.085	1.07125	0.0685435	1	1.07	1.18	1	1.04	1.1	1.15	1	1	1	1.15	1.13
hsa-miR-517b-3p	MIMAT0002857	0.0126103	1.00878	0.847636	0.905506	1.0625	0.085	1.07125	0.0685435	1	1.07	1.18	1	1.04	1.1	1.15	1	1	1	1.15	1.13
hsa-miR-518b	MIMAT0002844	0.0126103	1.00878	0.847636	0.905506	1.0625	0.085	1.07125	0.0685435	1	1.07	1.18	1	1.04	1.1	1.15	1	1	1	1.15	1.13
hsa-miR-518c-3p	MIMAT0002848	0.0126103	1.00878	0.847636	0.905506	1.0625	0.085	1.07125	0.0685435	1	1.07	1.18	1	1.04	1.1	1.15	1	1	1	1.15	1.13
hsa-miR-518d-3p	MIMAT0002864	0.0126103	1.00878	0.847636	0.905506	1.0625	0.085	1.07125	0.0685435	1	1.07	1.18	1	1.04	1.1	1.15	1	1	1	1.15	1.13
hsa-miR-518e-3p	MIMAT0002861	0.0126103	1.00878	0.847636	0.905506	1.0625	0.085	1.07125	0.0685435	1	1.07	1.18	1	1.04	1.1	1.15	1	1	1	1.15	1.13
hsa-miR-519b-3p	MIMAT0002837	0.0126103	1.00878	0.847636	0.905506	1.0625	0.085	1.07125	0.0685435	1	1.07	1.18	1	1.04	1.1	1.15	1	1	1	1.15	1.13
hsa-miR-519b-5p+hsa-miR-519c-5p+hsa-miR-523-5p+hsa-miR-518e-5p+hsa-miR-522-5p+hsa-miR-519a-5p	MIMAT0005454	0.0126103	1.00878	0.847636	0.905506	1.0625	0.085	1.07125	0.0685435	1	1.07	1.18	1	1.04	1.1	1.15	1	1	1	1.15	1.13
hsa-miR-519e-3p	MIMAT0002829	0.0126103	1.00878	0.847636	0.905506	1.0625	0.085	1.07125	0.0685435	1	1.07	1.18	1	1.04	1.1	1.15	1	1	1	1.15	1.13
hsa-miR-520a-3p	MIMAT0002834	0.0126103	1.00878	0.847636	0.905506	1.0625	0.085	1.07125	0.0685435	1	1.07	1.18	1	1.04	1.1	1.15	1	1	1	1.15	1.13
hsa-miR-520a-5p	MIMAT0002833	0.0126103	1.00878	0.847636	0.905506	1.0625	0.085	1.07125	0.0685435	1	1.07	1.18	1	1.04	1.1	1.15	1	1	1	1.15	1.13
hsa-miR-520b	MIMAT0002843	0.0126103	1.00878	0.847636	0.905506	1.0625	0.085	1.07125	0.0685435	1	1.07	1.18	1	1.04	1.1	1.15	1	1	1	1.15	1.13
hsa-miR-520d-5p+hsa-miR-527+hsa-miR-518a-5p	MIMAT0002855	0.0126103	1.00878	0.847636	0.905506	1.0625	0.085	1.07125	0.0685435	1	1.07	1.18	1	1.04	1.1	1.15	1	1	1	1.15	1.13
hsa-miR-520e	MIMAT0002825	0.0126103	1.00878	0.847636	0.905506	1.0625	0.085	1.07125	0.0685435	1	1.07	1.18	1	1.04	1.1	1.15	1	1	1	1.15	1.13
hsa-miR-520h	MIMAT0002867	0.0126103	1.00878	0.847636	0.905506	1.0625	0.085	1.07125	0.0685435	1	1.07	1.18	1	1.04	1.1	1.15	1	1	1	1.15	1.13
hsa-miR-521	MIMAT0002854	0.0126103	1.00878	0.847636	0.905506	1.0625	0.085	1.07125	0.0685435	1	1.07	1.18	1	1.04	1.1	1.15	1	1	1	1.15	1.13
hsa-miR-522-3p	MIMAT0002868	0.0126103	1.00878	0.847636	0.905506	1.0625	0.085	1.07125	0.0685435	1	1.07	1.18	1	1.04	1.1	1.15	1	1	1	1.15	1.13
hsa-miR-523-3p	MIMAT0002840	0.0126103	1.00878	0.847636	0.905506	1.0625	0.085	1.07125	0.0685435	1	1.07	1.18	1	1.04	1.1	1.15	1	1	1	1.15	1.13
hsa-miR-524-3p	MIMAT0002850	0.0126103	1.00878	0.847636	0.905506	1.0625	0.085	1.07125	0.0685435	1	1.07	1.18	1	1.04	1.1	1.15	1	1	1	1.15	1.13
hsa-miR-525-3p	MIMAT0002839	0.0126103	1.00878	0.847636	0.905506	1.0625	0.085	1.07125	0.0685435	1	1.07	1.18	1	1.04	1.1	1.15	1	1	1	1.15	1.13
hsa-miR-532-5p	MIMAT0002888	0.0126103	1.00878	0.847636	0.905506	1.0625	0.085	1.07125	0.0685435	1	1.07	1.18	1	1.04	1.1	1.15	1	1	1	1.15	1.13
hsa-miR-539-3p	MIMAT0022705	0.0126103	1.00878	0.847636	0.905506	1.0625	0.085	1.07125	0.0685435	1	1.07	1.18	1	1.04	1.1	1.15	1	1	1	1.15	1.13
hsa-miR-539-5p	MIMAT0003163	0.0126103	1.00878	0.847636	0.905506	1.0625	0.085	1.07125	0.0685435	1	1.07	1.18	1	1.04	1.1	1.15	1	1	1	1.15	1.13
hsa-miR-541-3p	MIMAT0004920	0.0126103	1.00878	0.847636	0.905506	1.0625	0.085	1.07125	0.0685435	1	1.07	1.18	1	1.04	1.1	1.15	1	1	1	1.15	1.13
[truncated: 166 more rows]
