# Supplementary material for: Extracellular Vesicle MicroRNA in Malignant Pleural Effusion
Source: Genes (Basel). 2022 Nov 19;13(11):2159. doi: 10.3390/genes13112159 (PMC9691121; doi:10.3390/genes13112159)
Supplement: Supplementary file 1 [file genes-13-02159-s001.zip › Table S2.xlsx]

## Sheet: Pred. miR-150-5p
Target	Gene Name	PITA	RNAhybrid	TargetScan	miRanda	miRmap	Consensus
NM_000212	ITGB3	1	1	1	1	1	5
NM_000333	ATXN7	1	1	1	1	1	5
NM_000399	EGR2	1	1	1	1	1	5
NM_000428	LTBP2	1	1	1	1	1	5
NM_000455	STK11	1	1	1	1	1	5
NM_000546	TP53	1	1	1	1	1	5
NM_000672	ADH6	1	1	1	1	1	5
NM_000745	CHRNA5	1	1	1	1	1	5
NM_000748	CHRNB2	1	1	1	1	1	5
NM_000786	CYP51A1	1	1	1	1	1	5
NM_000843	GRM6	1	1	1	1	1	5
NM_000902	MME	1	1	1	1	1	5
NM_001001664	SPOPL	1	1	1	1	1	5
NM_001003845	SP5	1	1	1	1	1	5
NM_001003940	BMF	1	1	1	1	1	5
NM_001005404	YPEL2	1	1	1	1	1	5
NM_001008215	COA5	1	1	1	1	1	5
NM_001009993	FAM168B	1	1	1	1	1	5
NM_001013635	CCDC184	1	1	1	1	1	5
NM_001013659	ZNF793	1	1	1	1	1	5
NM_001024858	SPTB	1	1	1	1	1	5
NM_001031681	CTNS	1	1	1	1	1	5
NM_001034841	ITPRIPL2	1	1	1	1	1	5
NM_001037131	AGAP1	1	1	1	1	1	5
NM_001039141	TRIOBP	1	1	1	1	1	5
NM_001039570	KREMEN1	1	1	1	1	1	5
NM_001080533	UNC119B	1	1	1	1	1	5
NM_001080825	TMEM120B	1	1	1	1	1	5
NM_001098814	SRL	1	1	1	1	1	5
NM_001099289	SH3RF3	1	1	1	1	1	5
NM_001099407	DZANK1	1	1	1	1	1	5
NM_001104589	SLFN11	1	1	1	1	1	5
NM_001105576	SOWAHD	1	1	1	1	1	5
NM_001110503	TMEM87A	1	1	1	1	1	5
NM_001110533	LEXM	1	1	1	1	1	5
NM_001113348	ECE1	1	1	1	1	1	5
NM_001122742	ESR1	1	1	1	1	1	5
NM_001126113	TP53	1	1	1	1	1	5
NM_001127173	CADM3	1	1	1	1	1	5
NM_001134233		1	1	1	1	1	5
NM_001142344	CMKLR1	1	1	1	1	1	5
NM_001143816	BDNF	1	1	1	1	1	5
NM_001166161	PPP1R9A	1	1	1	1	1	5
NM_001170702	MBNL3	1	1	1	1	1	5
NM_001170738	IQSEC3	1	1	1	1	1	5
NM_001171740	C3orf18	1	1	1	1	1	5
NM_001171979	ZNF829	1	1	1	1	1	5
NM_001184897	PHF8	1	1	1	1	1	5
NM_001195278	TMEM178B	1	1	1	1	1	5
NM_001195605	ZNF865	1	1	1	1	1	5
NM_001243597	CDON	1	1	1	1	1	5
NM_001244008	KIF1A	1	1	1	1	1	5
NM_001244666	STX5	1	1	1	1	1	5
NM_001258008	ZCWPW1	1	1	1	1	1	5
NM_001260508	KCNJ3	1	1	1	1	1	5
NM_001261435	CDK15	1	1	1	1	1	5
NM_001270942	KLF7	1	1	1	1	1	5
NM_001271087	VPS72	1	1	1	1	1	5
NM_001277962	STIM1	1	1	1	1	1	5
NM_001286522	PARP11	1	1	1	1	1	5
NM_001286790	CNOT6L	1	1	1	1	1	5
NM_001286999	ST6GALNAC6	1	1	1	1	1	5
NM_001293735	LYRM7	1	1	1	1	1	5
NM_001295	CCR1	1	1	1	1	1	5
NM_001302769	PARD3B	1	1	1	1	1	5
NM_001303008	DDAH2	1	1	1	1	1	5
NM_001307945	CHRNA5	1	1	1	1	1	5
NM_001376	DYNC1H1	1	1	1	1	1	5
NM_001569	IRAK1	1	1	1	1	1	5
NM_001570	IRAK2	1	1	1	1	1	5
NM_001777	CD47	1	1	1	1	1	5
NM_001918	DBT	1	1	1	1	1	5
NM_002360	MAFK	1	1	1	1	1	5
NM_002618	PEX13	1	1	1	1	1	5
NM_002738	PRKCB	1	1	1	1	1	5
NM_003105	SORL1	1	1	1	1	1	5
NM_003156	STIM1	1	1	1	1	1	5
NM_003164	STX5	1	1	1	1	1	5
NM_003458	BSN	1	1	1	1	1	5
NM_003485	GPR68	1	1	1	1	1	5
NM_003709	KLF7	1	1	1	1	1	5
NM_003885	CDK5R1	1	1	1	1	1	5
NM_003913	PRPF4B	1	1	1	1	1	5
NM_004090	DUSP3	1	1	1	1	1	5
NM_004321	KIF1A	1	1	1	1	1	5
NM_004442	EPHB2	1	1	1	1	1	5
NM_004656	BAP1	1	1	1	1	1	5
NM_004724	ZW10	1	1	1	1	1	5
NM_004726	REPS2	1	1	1	1	1	5
NM_004852	ONECUT2	1	1	1	1	1	5
NM_004937	CTNS	1	1	1	1	1	5
NM_004995	MMP14	1	1	1	1	1	5
NM_005065	SEL1L	1	1	1	1	1	5
NM_005118	TNFSF15	1	1	1	1	1	5
NM_005160	GRK3	1	1	1	1	1	5
NM_005275	GNL1	1	1	1	1	1	5
NM_005506	SCARB2	1	1	1	1	1	5
NM_005683	GPR55	1	1	1	1	1	5
NM_005715	UST	1	1	1	1	1	5
NM_005819	STX6	1	1	1	1	1	5
NM_006252	PRKAA2	1	1	1	1	1	5
NM_006479	RAD51AP1	1	1	1	1	1	5
NM_007271	STK38	1	1	1	1	1	5
NM_012100	DNPEP	1	1	1	1	1	5
NM_012388	BLOC1S6	1	1	1	1	1	5
NM_012481	IKZF3	1	1	1	1	1	5
NM_014252	SLC25A15	1	1	1	1	1	5
NM_014293	NPTXR	1	1	1	1	1	5
NM_014820	TOMM70	1	1	1	1	1	5
NM_014848	SV2B	1	1	1	1	1	5
NM_014938	MLXIP	1	1	1	1	1	5
NM_015082	FSTL4	1	1	1	1	1	5
NM_015086	DDN	1	1	1	1	1	5
NM_015107	PHF8	1	1	1	1	1	5
NM_015143	METAP1	1	1	1	1	1	5
NM_015853	UBXN1	1	1	1	1	1	5
NM_016009	SH3GLB1	1	1	1	1	1	5
NM_016529	ATP8A2	1	1	1	1	1	5
NM_017560	ZNF853	1	1	1	1	1	5
NM_017643	MBTD1	1	1	1	1	1	5
NM_017811	UBE2R2	1	1	1	1	1	5
NM_017842	SLC48A1	1	1	1	1	1	5
NM_017946	FKBP14	1	1	1	1	1	5
NM_018225	SMU1	1	1	1	1	1	5
NM_018442	DCAF6	1	1	1	1	1	5
NM_018466	ALG13	1	1	1	1	1	5
NM_019086	VSIG10	1	1	1	1	1	5
NM_019099	INKA2	1	1	1	1	1	5
NM_020452		1	1	1	1	1	5
NM_020708	SLC12A5	1	1	1	1	1	5
NM_020750	XPO5	1	1	1	1	1	5
NM_020795	NLGN2	1	1	1	1	1	5
NM_021061	ZNF250	1	1	1	1	1	5
NM_022346	NCAPG	1	1	1	1	1	5
NM_024875	SYNPO2L	1	1	1	1	1	5
NM_025136	OPA3	1	1	1	1	1	5
NM_025179	PLXNA2	1	1	1	1	1	5
NM_032276	RHBDD1	1	1	1	1	1	5
NM_032317	DNAJC30	1	1	1	1	1	5
NM_032578	MYPN	1	1	1	1	1	5
NM_032827	ATOH8	1	1	1	1	1	5
NM_058186	FAM3B	1	1	1	1	1	5
NM_133486	MBNL3	1	1	1	1	1	5
NM_138290	RUNDC3B	1	1	1	1	1	5
NM_138396	MARCHF9	1	1	1	1	1	5
NM_139055	ADAMTS15	1	1	1	1	1	5
NM_144626	TMEM125	1	1	1	1	1	5
NM_144669	GLT1D1	1	1	1	1	1	5
NM_145241	WDR31	1	1	1	1	1	5
NM_152263	TPM3	1	1	1	1	1	5
NM_152375	KLHDC7A	1	1	1	1	1	5
NM_152376	UBXN10	1	1	1	1	1	5
NM_152462	SLC35G3	1	1	1	1	1	5
NM_152464	TMEM199	1	1	1	1	1	5
NM_152551	SNRNP48	1	1	1	1	1	5
NM_152607	LEXM	1	1	1	1	1	5
NM_152785	GCSAM	1	1	1	1	1	5
NM_153832	GPR161	1	1	1	1	1	5
NM_173595	ANKRD52	1	1	1	1	1	5
NM_174934	SCN4B	1	1	1	1	1	5
NM_177538	CYP20A1	1	1	1	1	1	5
NM_181523	PIK3R1	1	1	1	1	1	5
NM_181705	LYRM7	1	1	1	1	1	5
NM_194434	VAPA	1	1	1	1	1	5
NM_198793	CD47	1	1	1	1	1	5
NM_198859	PRICKLE2	1	1	1	1	1	5
NM_198969	TLE5	1	1	1	1	1	5
NM_199179	KIRREL2	1	1	1	1	1	5
NM_199180	KIRREL2	1	1	1	1	1	5
NM_000118	ENG	0	1	1	1	1	4
NM_000125	ESR1	1	1	0	1	1	4
NM_000148	FUT1	1	1	1	0	1	4
NM_000152	GAA	1	1	1	0	1	4
NM_000361	THBD	0	1	1	1	1	4
NM_000439	PCSK1	0	1	1	1	1	4
NM_000448	RAG1	1	0	1	1	1	4
NM_000459	TEK	0	1	1	1	1	4
NM_000497	CYP11B1	0	1	1	1	1	4
NM_000502	EPX	0	1	1	1	1	4
NM_000527	LDLR	0	1	1	1	1	4
NM_000618	IGF1	1	1	1	0	1	4
NM_000719	CACNA1C	1	0	1	1	1	4
NM_000743	CHRNA3	0	1	1	1	1	4
NM_000751	CHRND	0	1	1	1	1	4
NM_000762	CYP2A6	0	1	1	1	1	4
NM_000814	GABRB3	0	1	1	1	1	4
NM_000834	GRIN2B	0	1	1	1	1	4
NM_000875	IGF1R	0	1	1	1	1	4
NM_001001711	DDI1	0	1	1	1	1	4
NM_001003942	BMF	1	1	0	1	1	4
NM_001003943	BMF	1	1	0	1	1	4
NM_001004065	PALM2AKAP2	0	1	1	1	1	4
NM_001005271	CHD3	0	1	1	1	1	4
NM_001006615	WDR31	1	1	0	1	1	4
NM_001007561	IRGQ	0	1	1	1	1	4
NM_001007563	IGFBPL1	0	1	1	1	1	4
NM_001009880	KIAA0930	0	1	1	1	1	4
NM_001010847	LRRC38	1	0	1	1	1	4
NM_001010867	IBA57	0	1	1	1	1	4
NM_001010917	GOLGA7B	0	1	1	1	1	4
NM_001012361	WDR31	1	1	0	1	1	4
NM_001012994	SNX30	1	1	1	0	1	4
NM_001017977	DCAF6	1	1	0	1	1	4
NM_001018100	MYZAP	1	0	1	1	1	4
NM_001024226	ARF1	0	1	1	1	1	4
NM_001025242	IRAK1	1	1	0	1	1	4
NM_001025243	IRAK1	1	1	0	1	1	4
NM_001029859	KCTD21	0	1	1	1	1	4
NM_001031749	LYPD5	1	0	1	1	1	4
NM_001037232	ZNF829	1	1	0	1	1	4
NM_001039210	ALG13	1	1	0	1	1	4
NM_001042355	CYLD	1	1	0	1	1	4
NM_001042412	CYLD	1	1	0	1	1	4
NM_001042498	SLC35A2	0	1	1	1	1	4
NM_001045477	NUTM2G	0	1	1	1	1	4
NM_001080479	ARHGEF28	1	1	0	1	1	4
NM_001080517	SETD5	0	1	1	1	1	4
NM_001080975	REPS2	1	1	0	1	1	4
NM_001083621	ZBTB40	0	1	1	1	1	4
NM_001085382	PSAPL1	0	1	1	1	1	4
NM_001093725	MEX3A	0	1	1	1	1	4
NM_001098209	CTNNB1	1	1	1	0	1	4
NM_001098270	MGAT3	1	1	1	0	1	4
NM_001098540	HPSE	0	1	1	1	1	4
NM_001100168	CCR5	0	1	1	1	1	4
NM_001100599	ZNF707	0	1	1	1	1	4
NM_001102614	SLC35G6	1	0	1	1	1	4
NM_001103160	SH2D5	0	1	1	1	1	4
NM_001103184	FMN1	0	1	1	1	1	4
NM_001104587	SLFN11	1	1	0	1	1	4
NM_001104588	SLFN11	1	1	0	1	1	4
NM_001104590	SLFN11	1	1	0	1	1	4
NM_001109689	ZNF250	1	1	0	1	1	4
NM_001111125	IQSEC2	0	1	1	1	1	4
NM_001111283	IGF1	1	1	1	0	1	4
NM_001113347	ECE1	1	1	0	1	1	4
NM_001113349	ECE1	1	1	0	1	1	4
NM_001113513	ARHGEF7	0	1	1	1	1	4
NM_001114133	SYNPO2L	1	1	0	1	1	4
NM_001114135	DMTN	1	0	1	1	1	4
NM_001114753	ENG	0	1	1	1	1	4
NM_001122740	ESR1	1	1	0	1	1	4
NM_001122741	ESR1	1	1	0	1	1	4
NM_001122848	SLC6A12	0	1	1	1	1	4
NM_001122853	MYOZ3	0	1	1	1	1	4
NM_001126112	TP53	1	1	0	1	1	4
NM_001126114	TP53	1	1	0	1	1	4
NM_001126115	TP53	1	1	0	1	1	4
NM_001126116	TP53	1	1	0	1	1	4
NM_001126117	TP53	1	1	0	1	1	4
NM_001126118	TP53	1	1	0	1	1	4
NM_001128126	AP4S1	1	1	1	0	1	4
NM_001128149	ATXN7	1	1	0	1	1	4
NM_001128159	VPS53	0	1	1	1	1	4
NM_001130	TLE5	1	1	0	1	1	4
NM_001130420	SMARCC2	0	1	1	1	1	4
NM_001130862	RAD51AP1	1	1	0	1	1	4
NM_001134364	MAP4	1	0	1	1	1	4
NM_001134405	RUNDC3B	1	1	0	1	1	4
NM_001134406	RUNDC3B	1	1	0	1	1	4
NM_001134742	SLC4A4	0	1	1	1	1	4
NM_001134771	SLC12A5	1	1	0	1	1	4
NM_001135733	TP53INP1	0	1	1	1	1	4
NM_001136177	EGR2	1	1	0	1	1	4
NM_001136178	EGR2	1	1	0	1	1	4
NM_001136179	EGR2	1	1	0	1	1	4
NM_001136265	IFFO2	0	1	1	1	1	4
NM_001136504	SYT2	0	1	1	1	1	4
NM_001137675	ATXN1L	0	1	1	1	1	4
NM_001142343	CMKLR1	1	1	0	1	1	4
NM_001142345	CMKLR1	1	1	0	1	1	4
NM_001142348	SCN4B	1	1	0	1	1	4
NM_001142349	SCN4B	1	1	0	1	1	4
NM_001142640	TNRC6C	0	1	1	1	1	4
NM_001142946	C11orf21	1	1	0	1	1	4
NM_001143805	BDNF	1	1	0	1	1	4
NM_001143806	BDNF	1	1	0	1	1	4
NM_001143807	BDNF	1	1	0	1	1	4
NM_001143808	BDNF	1	1	0	1	1	4
NM_001143809	BDNF	1	1	0	1	1	4
NM_001143810	BDNF	1	1	0	1	1	4
NM_001143811	BDNF	1	1	0	1	1	4
NM_001143812	BDNF	1	1	0	1	1	4
NM_001143813	BDNF	1	1	0	1	1	4
NM_001143814	BDNF	1	1	0	1	1	4
NM_001145269	FAM185A	1	0	1	1	1	4
NM_001145347	ZNF576	0	1	1	1	1	4
NM_001145358	SIN3A	1	0	1	1	1	4
NM_001145443	PFKFB3	0	1	1	1	1	4
NM_001145546	GALP	0	1	1	1	1	4
NM_001145713	SAE1	0	1	1	1	1	4
NM_001145714	SAE1	0	1	1	1	1	4
NM_001146152	CYP51A1	1	1	0	1	1	4
NM_001146156	GSK3B	1	1	1	0	1	4
NM_001146312	MYOCD	0	1	1	1	1	4
NM_001161499	ZNF611	0	1	1	1	1	4
NM_001161520	COG5	0	1	1	1	1	4
NM_001161779	PDP1	0	1	1	1	1	4
NM_001162426	TSC1	0	1	1	1	1	4
NM_001164720	CC2D2A	0	1	1	1	1	4
NM_001164737	CALCR	0	1	1	1	1	4
NM_001165966	PITPNM3	1	0	1	1	1	4
NM_001166160	PPP1R9A	1	1	0	1	1	4
NM_001166162	PPP1R9A	1	1	0	1	1	4
NM_001166163	PPP1R9A	1	1	0	1	1	4
NM_001166246	HPSE2	0	1	1	1	1	4
NM_001166419	HDAC8	1	1	1	0	1	4
NM_001166693	AFF1	1	1	1	0	1	4
NM_001167580	SV2B	1	1	0	1	1	4
NM_001167608	RHBDD1	1	1	0	1	1	4
NM_001167858	PPP1R12B	1	0	1	1	1	4
NM_001168215	TMEM92	0	1	1	1	1	4
NM_001168241	GAREM2	0	1	1	1	1	4
NM_001168385	ALG13	1	1	0	1	1	4
NM_001169126	TMIGD2	0	1	1	1	1	4
NM_001170701	MBNL3	1	1	0	1	1	4
NM_001170703	MBNL3	1	1	0	1	1	4
NM_001170704	MBNL3	1	1	0	1	1	4
NM_001170820	IFITM10	0	1	1	1	1	4
NM_001171741	C3orf18	1	1	0	1	1	4
NM_001171743	C3orf18	1	1	0	1	1	4
NM_001172640	CELF1	0	1	1	1	1	4
NM_001172649	CELF3	1	0	1	1	1	4
NM_001172671	ZNF430	0	1	1	1	1	4
NM_001172673	CELF5	0	1	1	1	1	4
NM_001173533	DGCR2	0	1	1	1	1	4
NM_001174096	ZEB1	0	1	1	1	1	4
NM_001177387	ATXN7	1	1	0	1	1	4
NM_001177676	GPR68	1	1	0	1	1	4
NM_001177693	ARHGEF28	1	1	0	1	1	4
NM_001178040	STX3	0	1	1	1	1	4
NM_001184896	PHF8	1	1	0	1	1	4
NM_001184906	FBXL20	0	1	1	1	1	4
NM_001190259	GCSAM	1	1	0	1	1	4
NM_001190260	GCSAM	1	1	0	1	1	4
NM_001193397	PTPA	0	1	1	1	1	4
NM_001195082	TEX22	1	0	1	1	1	4
NM_001195279	MKRN2OS	0	1	1	1	1	4
NM_001195608	PLEKHA1	0	1	1	1	1	4
NM_001197104	KMT2A	0	1	1	1	1	4
NM_001197246	BTN3A2	0	1	1	1	1	4
NM_001198956	DCAF6	1	1	0	1	1	4
NM_001198957	DCAF6	1	1	0	1	1	4
NM_001199492	PDCD4	0	1	1	1	1	4
NM_001199580	SUN2	0	1	1	1	1	4
NM_001199743	DCTN5	0	1	1	1	1	4
NM_001204255	SCARB2	1	1	0	1	1	4
NM_001204344	TNFSF15	1	1	0	1	1	4
NM_001204375	NPR3	1	1	1	0	1	4
NM_001204376	NPR3	1	1	1	0	1	4
NM_001204911	USB1	0	1	1	1	1	4
NM_001206651	SH3GLB1	1	1	0	1	1	4
NM_001206652	SH3GLB1	1	1	0	1	1	4
NM_001206653	SH3GLB1	1	1	0	1	1	4
NM_001206841		1	1	1	0	1	4
NM_001242338	ATAD2B	0	1	1	1	1	4
NM_001242466	PIK3R1	1	1	0	1	1	4
NM_001242559	MAP4K4	1	1	0	1	1	4
NM_001242560	MAP4K4	1	1	0	1	1	4
NM_001243788	SMUG1	1	1	1	0	1	4
NM_001244364	ARHGEF28	1	1	0	1	1	4
NM_001253	CDC5L	0	1	1	1	1	4
NM_001256	CDC27	0	1	1	1	1	4
NM_001256023	CLIC5	0	1	1	1	1	4
NM_001256046	C19orf12	0	1	1	1	1	4
NM_001256267	MYPN	1	1	0	1	1	4
NM_001256268	MYPN	1	1	0	1	1	4
NM_001256443	PRRT2	0	1	1	1	1	4
NM_001256617	TUBGCP2	1	1	0	1	1	4
NM_001256618	TUBGCP2	1	1	0	1	1	4
NM_001257195	KLHL3	0	1	1	1	1	4
NM_001257235	ALG13	1	1	0	1	1	4
NM_001257239	ALG13	1	1	0	1	1	4
NM_001257240	ALG13	1	1	0	1	1	4
NM_001257241	ALG13	1	1	0	1	1	4
NM_001257329	ARRB2	0	1	1	1	1	4
NM_001257331	ARRB2	0	1	1	1	1	4
NM_001257408	IKZF3	1	1	0	1	1	4
NM_001257409	IKZF3	1	1	0	1	1	4
NM_001257410	IKZF3	1	1	0	1	1	4
NM_001257411	IKZF3	1	1	0	1	1	4
NM_001257412	IKZF3	1	1	0	1	1	4
NM_001257413	IKZF3	1	1	0	1	1	4
NM_001257414	IKZF3	1	1	0	1	1	4
NM_001267609	GPR161	1	1	0	1	1	4
NM_001267610	GPR161	1	1	0	1	1	4
NM_001267611	GPR161	1	1	0	1	1	4
NM_001267612	GPR161	1	1	0	1	1	4
NM_001267613	GPR161	1	1	0	1	1	4
NM_001267614	GPR161	1	1	0	1	1	4
NM_001270486	CAMKK2	0	1	1	1	1	4
NM_001270943	KLF7	1	1	0	1	1	4
NM_001270944	KLF7	1	1	0	1	1	4
NM_001271088	VPS72	1	1	0	1	1	4
NM_001271818	ORAI2	1	1	1	0	1	4
NM_001271875	CUEDC1	0	1	1	1	1	4
NM_001276695	TP53	1	1	0	1	1	4
NM_001276696	TP53	1	1	0	1	1	4
NM_001276697	TP53	1	1	0	1	1	4
NM_001276698	TP53	1	1	0	1	1	4
NM_001276699	TP53	1	1	0	1	1	4
NM_001276760	TP53	1	1	0	1	1	4
NM_001276761	TP53	1	1	0	1	1	4
NM_001277961	STIM1	1	1	0	1	1	4
NM_001278232	ZNF189	0	1	1	1	1	4
NM_001278376	MPP2	0	1	1	1	1	4
NM_001278499	ADORA2A	1	1	1	0	1	4
NM_001278657	POLDIP3	0	1	1	1	1	4
NM_001280549	PAX5	0	1	1	1	1	4
NM_001282168	VPS36	1	1	1	0	1	4
NM_001282394	WNK2	0	1	1	1	1	4
NM_001282446	YAE1	0	1	1	1	1	4
NM_001282500	TTC1	0	1	1	1	1	4
NM_001282630	PFKFB3	0	1	1	1	1	4
NM_001282866	MARCHF8	0	1	1	1	1	4
NM_001282903	TRPS1	1	1	1	0	1	4
NM_001284257	GUCD1	0	1	1	1	1	4
NM_001284388	NOLC1	0	1	1	1	1	4
NM_001284514	IKZF3	1	1	0	1	1	4
NM_001284515	IKZF3	1	1	0	1	1	4
NM_001284516	IKZF3	1	1	0	1	1	4
NM_001286210	STX6	1	1	0	1	1	4
NM_001286367	NOP9	1	1	1	0	1	4
NM_001286373	TOMM40L	1	1	0	1	1	4
NM_001286374	TOMM40L	1	1	0	1	1	4
NM_001286521	PARP11	1	1	0	1	1	4
NM_001286554	USP49	1	1	0	1	1	4
NM_001290049	USO1	1	1	0	1	1	4
NM_001290343	CERS3	0	1	1	1	1	4
NM_001291230	ESR1	1	1	0	1	1	4
NM_001291241	ESR1	1	1	0	1	1	4
NM_001291824	GRAP2	1	0	1	1	1	4
NM_001291832	ERFE	0	1	1	1	1	4
NM_001291974	ETF1	0	1	1	1	1	4
NM_001294306		1	1	0	1	1	4
NM_001297760	ETNK2	0	1	1	1	1	4
NM_001300907	KMT5B	0	1	1	1	1	4
NM_001300927	PGPEP1	0	1	1	1	1	4
NM_001303	COX10	1	1	1	0	1	4
NM_001303007	DDAH2	1	1	0	1	1	4
NM_001303410	RBMY1F	1	1	0	1	1	4
NM_001303614	SAMD4B	0	1	1	1	1	4
NM_001304792	SENP6	0	1	1	1	1	4
NM_001304813	TMEM101	0	1	1	1	1	4
NM_001305020	ZNF747	0	1	1	1	1	4
NM_001305102	STK38	1	1	0	1	1	4
NM_001306144	MTMR1	0	1	1	1	1	4
NM_001308213	ZNF346	1	1	1	0	1	4
NM_001308366	PGPEP1	0	1	1	1	1	4
NM_001309192	EPHB2	1	1	0	1	1	4
NM_001309193	EPHB2	0	1	1	1	1	4
NM_001310138		1	1	0	1	1	4
NM_001310155		1	1	0	1	1	4
NM_001311255	BLOC1S6	1	1	0	1	1	4
NM_001311256	BLOC1S6	1	1	0	1	1	4
NM_001313741	ATP8A2	1	1	0	1	1	4
NM_001318509	ACSL4	1	1	0	1	1	4
NM_001318510	ACSL4	1	1	0	1	1	4
NM_001319116	DNPEP	1	1	0	1	1	4
NM_001319117	DNPEP	1	1	0	1	1	4
NM_001319118	DNPEP	1	1	0	1	1	4
NM_001319119	DNPEP	1	1	0	1	1	4
NM_001319120	DNPEP	1	1	0	1	1	4
NM_001319122	DNPEP	1	1	0	1	1	4
NM_001319305	ABHD18	1	1	0	1	1	4
NM_001319306	ABHD18	1	1	0	1	1	4
NM_001319307	ABHD18	1	1	0	1	1	4
NM_001320244	TMEM125	1	1	0	1	1	4
NM_001320371	ZNF582	1	1	0	1	1	4
NM_001320705	KIF1A	1	1	0	1	1	4
NM_001347	DGKQ	1	0	1	1	1	4
NM_001397	ECE1	1	1	0	1	1	4
NM_001417	EIF4B	0	1	1	1	1	4
NM_001432	EREG	1	1	1	0	1	4
NM_001605	AARS1	0	1	1	1	1	4
NM_001626	AKT2	0	1	1	1	1	4
NM_001667	ARL2	0	1	1	1	1	4
NM_001668	ARNT	0	1	1	1	1	4
NM_001709	BDNF	1	1	0	1	1	4
NM_001841	CNR2	0	1	1	1	1	4
NM_001904	CTNNB1	1	1	1	0	1	4
NM_001941	DSC3	0	1	1	1	1	4
NM_001964	EGR1	1	0	1	1	1	4
NM_001969	EIF5	1	1	1	0	1	4
NM_002192	INHBA	1	0	1	1	1	4
NM_002204	ITGA3	1	0	1	1	1	4
NM_002239	KCNJ3	1	0	1	1	1	4
NM_002357	MXD1	1	0	1	1	1	4
NM_002371	MAL	0	1	1	1	1	4
NM_002418	MLN	1	0	1	1	1	4
NM_002419	MAP3K11	1	0	1	1	1	4
NM_002599	PDE2A	0	1	1	1	1	4
NM_002711	PPP1R3A	0	1	1	1	1	4
NM_002753	MAPK10	0	1	1	1	1	4
NM_002802	PSMC1	0	1	1	1	1	4
NM_002815	PSMD11	0	1	1	1	1	4
NM_002874	RAD23B	0	1	1	1	1	4
NM_002898	RBMS2	0	1	1	1	1	4
NM_002917	RFNG	0	1	1	1	1	4
NM_003144	SSR1	1	1	1	0	1	4
NM_003173	SUV39H1	0	1	1	1	1	4
NM_003299	HSP90B1	1	1	1	0	1	4
NM_003320	TUB	0	1	1	1	1	4
NM_003356	UCP3	0	1	1	1	1	4
NM_003358	UGCG	0	1	1	1	1	4
NM_003399	XPNPEP2	0	1	1	1	1	4
NM_003498	SNN	0	1	1	1	1	4
NM_003507	FZD7	1	0	1	1	1	4
NM_003559	PIP4K2B	1	1	0	1	1	4
NM_003574	VAPA	1	1	0	1	1	4
NM_003708	RDH16	0	1	1	1	1	4
NM_003715	USO1	1	1	0	1	1	4
NM_003740	KCNK5	0	1	1	1	1	4
NM_003759	SLC4A4	0	1	1	1	1	4
NM_003818	CDS2	0	1	1	1	1	4
NM_003879	CFLAR	0	1	1	1	1	4
NM_003934	FUBP3	1	0	1	1	1	4
NM_003940	USP13	0	1	1	1	1	4
NM_004064	CDKN1B	0	1	1	1	1	4
NM_004072	CMKLR1	1	1	0	1	1	4
NM_004200	SYT7	0	1	1	1	1	4
NM_004220	ZNF213	0	1	1	1	1	4
NM_004227	CYTH3	0	1	1	1	1	4
NM_004247	EFTUD2	0	1	1	1	1	4
NM_004285	H6PD	0	1	1	1	1	4
NM_004316	ASCL1	1	0	1	1	1	4
NM_004391	CYP8B1	0	1	1	1	1	4
NM_004458	ACSL4	1	1	0	1	1	4
NM_004486	GOLGA2	0	1	1	1	1	4
NM_004488	GP5	0	1	1	1	1	4
NM_004514	FOXK2	0	1	1	1	1	4
NM_004555	NFATC3	0	1	1	1	1	4
NM_004588	SCN2B	0	1	1	1	1	4
NM_004731	SLC16A7	1	1	1	0	1	4
NM_004759	MAPKAPK2	0	1	1	1	1	4
NM_004807	HS6ST1	0	1	1	1	1	4
NM_004834	MAP4K4	1	1	0	1	1	4
NM_004887	CXCL14	1	1	1	0	1	4
NM_004992	MECP2	1	0	1	1	1	4
NM_005063	SCD	0	1	1	1	1	4
NM_005076	CNTN2	0	1	1	1	1	4
NM_005082	TRIM25	0	1	1	1	1	4
NM_005095	ZMYM4	1	1	1	0	1	4
NM_005109	OXSR1	1	1	1	0	1	4
NM_005188	CBL	0	1	1	1	1	4
NM_005189	CBX2	0	1	1	1	1	4
NM_005229	ELK1	0	1	1	1	1	4
NM_005246	FER	1	1	1	0	1	4
NM_005250	FOXL1	1	0	1	1	1	4
NM_005378	MYCN	0	1	1	1	1	4
NM_005444	CNOT9	0	1	1	1	1	4
NM_005445	SMC3	0	1	1	1	1	4
NM_005477	HCN4	1	0	1	1	1	4
NM_005545	ISLR	0	1	1	1	1	4
NM_005610	RBBP4	0	1	1	1	1	4
NM_005723	TSPAN5	0	1	1	1	1	4
NM_005735	ACTR1B	0	1	1	1	1	4
NM_005736	ACTR1A	0	1	1	1	1	4
NM_005793	NME6	0	1	1	1	1	4
NM_005895	GOLGA3	1	1	1	0	1	4
NM_005902	SMAD3	0	1	1	1	1	4
NM_005997	VPS72	1	1	0	1	1	4
NM_006000	TUBA4A	1	0	1	1	1	4
NM_006071	PKDREJ	0	1	1	1	1	4
NM_006096	NDRG1	1	0	1	1	1	4
NM_006177	NRL	0	1	1	1	1	4
NM_006180	NTRK2	0	1	1	1	1	4
NM_006208	ENPP1	0	1	1	1	1	4
NM_006317	BASP1	0	1	1	1	1	4
NM_006321	ARIH2	0	1	1	1	1	4
NM_006336	ZER1	0	1	1	1	1	4
NM_006464	TGOLN2	1	1	1	0	1	4
NM_006503	PSMC4	0	1	1	1	1	4
NM_006546	IGF2BP1	0	1	1	1	1	4
NM_006599	NFAT5	1	1	1	0	1	4
NM_006613	GRAP	0	1	1	1	1	4
NM_006659	TUBGCP2	1	1	0	1	1	4
NM_006820	IFI44L	0	1	1	1	1	4
NM_006914	RORB	1	1	1	0	1	4
NM_006943	SOX12	0	1	1	1	1	4
NM_006994	BTN3A3	0	1	1	1	1	4
NM_007032	TRIOBP	1	1	0	1	1	4
NM_007144	PCGF2	1	1	0	1	1	4
NM_007199	IRAK3	0	1	1	1	1	4
NM_007203	PALM2AKAP2	0	1	1	1	1	4
NM_007287	MME	1	1	0	1	1	4
NM_007288	MME	1	1	0	1	1	4
NM_007289	MME	1	1	0	1	1	4
NM_007348	ATF6	1	0	1	1	1	4
NM_012063	DNM1L	0	1	1	1	1	4
NM_012183	FOXD3	0	1	1	1	1	4
NM_012294	RAPGEF5	1	1	0	1	1	4
NM_012306	FAIM2	0	1	1	1	1	4
NM_012334	MYO10	0	1	1	1	1	4
NM_012400	PLA2G2D	0	1	1	1	1	4
NM_012420	IFIT5	0	1	1	1	1	4
NM_012448	STAT5B	1	0	1	1	1	4
NM_012458	TIMM13	0	1	1	1	1	4
NM_013272	SLCO3A1	1	0	1	1	1	4
NM_013277	RACGAP1	0	1	1	1	1	4
NM_013332	HILPDA	0	1	1	1	1	4
NM_013358	PADI1	1	0	1	1	1	4
NM_013443	ST6GALNAC6	0	1	1	1	1	4
NM_013974	DDAH2	1	1	0	1	1	4
NM_014165	NDUFAF4	0	1	1	1	1	4
NM_014292	CBX6	0	1	1	1	1	4
NM_014431	PALD1	0	1	1	1	1	4
NM_014496	RPS6KA6	0	1	1	1	1	4
NM_014508	APOBEC3C	1	1	1	0	1	4
NM_014604	TAX1BP3	1	1	1	0	1	4
NM_014655	SLC25A44	0	1	1	1	1	4
NM_014693	EEF1AKMT4-ECE2	1	0	1	1	1	4
NM_014737	RASSF2	0	1	1	1	1	4
NM_014836	RHOBTB1	0	1	1	1	1	4
NM_014840	NUAK1	1	0	1	1	1	4
NM_014891	PDAP1	0	1	1	1	1	4
NM_014911	AAK1	0	1	1	1	1	4
NM_014914	AGAP1	1	1	0	1	1	4
NM_014971	EFR3B	0	1	1	1	1	4
NM_015056	RRP1B	1	0	1	1	1	4
NM_015075	IQSEC2	0	1	1	1	1	4
NM_015111	N4BP3	0	1	1	1	1	4
NM_015132	SNX13	0	1	1	1	1	4
NM_015147	CEP68	1	0	1	1	1	4
NM_015157	PHLDB1	0	1	1	1	1	4
NM_015185	ARHGEF9	0	1	1	1	1	4
NM_015247	CYLD	1	1	0	1	1	4
NM_015305	ANGEL1	0	1	1	1	1	4
NM_015306	USP24	0	1	1	1	1	4
NM_015310	PSD3	1	1	1	0	1	4
NM_015315	LARP1	0	1	1	1	1	4
NM_015347	RIMBP2	0	1	1	1	1	4
NM_015352	POFUT1	1	0	1	1	1	4
NM_015373	CBY1	0	1	1	1	1	4
NM_015621	CCDC69	0	1	1	1	1	4
NM_015680	CNPPD1	1	0	1	1	1	4
NM_015833	ADARB1	0	1	1	1	1	4
NM_015837	FCN2	0	1	1	1	1	4
NM_015881	DKK3	0	1	1	1	1	4
NM_016120	RLIM	1	1	1	0	1	4
NM_016169	SUFU	0	1	1	1	1	4
NM_016201	AMOTL2	0	1	1	1	1	4
NM_016210	C3orf18	1	1	0	1	1	4
NM_016485	VTA1	0	1	1	1	1	4
NM_016605	FAM53C	0	1	1	1	1	4
NM_016848	SHC3	0	1	1	1	1	4
NM_016952	CDON	1	1	0	1	1	4
NM_017449	EPHB2	1	1	0	1	1	4
NM_017457	CYTH2	0	1	1	1	1	4
NM_017520	MPHOSPH8	1	0	1	1	1	4
NM_017650	PPP1R9A	1	1	0	1	1	4
NM_017670	OTUB1	0	1	1	1	1	4
NM_017712	PGPEP1	0	1	1	1	1	4
NM_017805	RASIP1	0	1	1	1	1	4
NM_017846	TRNAU1AP	0	1	1	1	1	4
NM_017851	PARP16	0	1	1	1	1	4
NM_017952	PTCD3	1	0	1	1	1	4
NM_018023	YEATS2	0	1	1	1	1	4
NM_018028	SAMD4B	0	1	1	1	1	4
NM_018085	IPO9	0	1	1	1	1	4
NM_018087	NDC1	0	1	1	1	1	4
NM_018208	ETNK2	0	1	1	1	1	4
NM_018265	INAVA	0	1	1	1	1	4
NM_018367	ACER3	0	1	1	1	1	4
NM_018388	MBNL3	1	1	0	1	1	4
NM_018706	DHTKD1	0	1	1	1	1	4
NM_018839	NSFL1C	0	1	1	1	1	4
NM_018998	FBXW5	0	1	1	1	1	4
NM_019000	RETREG1	0	1	1	1	1	4
NM_019018	OTULINL	1	0	1	1	1	4
NM_019020	TBC1D16	1	1	1	0	1	4
NM_019069	WDR5B	0	1	1	1	1	4
NM_019084	CCNJ	0	1	1	1	1	4
NM_019116	UBFD1	0	1	1	1	1	4
NM_020122	KCMF1	1	0	1	1	1	4
NM_020162	DHX33	0	1	1	1	1	4
NM_020170	NCLN	0	1	1	1	1	4
NM_020367	PARP11	1	1	0	1	1	4
NM_020377	CYSLTR2	1	1	1	0	1	4
NM_020645	NRIP3	0	1	1	1	1	4
NM_020696	KIAA1143	0	1	1	1	1	4
NM_020700	PPM1H	1	0	1	1	1	4
NM_020759	STARD9	0	1	1	1	1	4
NM_020846	SLAIN2	0	1	1	1	1	4
NM_020888	KIAA1522	0	1	1	1	1	4
NM_020933	ZNF317	1	1	1	0	1	4
NM_020947	MEAK7	0	1	1	1	1	4
NM_020964	EPG5	1	0	1	1	1	4
NM_021005	NR2F2	0	1	1	1	1	4
NM_021096	CACNA1I	0	1	1	1	1	4
NM_021138	TRAF2	0	1	1	1	1	4
NM_021161	KCNK10	1	1	1	0	1	4
NM_021167	GATAD1	0	1	1	1	1	4
NM_021189	CADM3	1	1	0	1	1	4
NM_021216	ZNF71	0	1	1	1	1	4
NM_021241	WIZ	1	1	0	1	1	4
NM_021615	CHST6	0	1	1	1	1	4
NM_021798	IL21R	1	1	0	1	1	4
NM_021828	HPSE2	0	1	1	1	1	4
NM_022095	ZNF335	0	1	1	1	1	4
NM_022143	LRRC4	0	1	1	1	1	4
NM_022153	VSIR	0	1	1	1	1	4
NM_022166	XYLT1	0	1	1	1	1	4
NM_022167	XYLT2	0	1	1	1	1	4
NM_022749	FHIP2B	0	1	1	1	1	4
NM_022771	TBC1D15	0	1	1	1	1	4
NM_022977	ACSL4	1	1	0	1	1	4
NM_023078	PYCR3	1	0	1	1	1	4
NM_024085	ATG9A	0	1	1	1	1	4
NM_024106	ZNF426	0	1	1	1	1	4
NM_024423	DSC3	0	1	1	1	1	4
NM_024430	PSTPIP2	0	1	1	1	1	4
NM_024516	PAGR1	0	1	1	1	1	4
NM_024611	ICE2	1	1	1	0	1	4
NM_024632	SAP30L	0	1	1	1	1	4
NM_024648	OGFOD3	0	1	1	1	1	4
NM_024707	GEMIN7	0	1	1	1	1	4
NM_024709	C1orf115	0	1	1	1	1	4
NM_024735	FBXO31	0	1	1	1	1	4
NM_024865	NANOG	1	0	1	1	1	4
NM_024949	WWC2	1	0	1	1	1	4
NM_025059	CCDC170	1	1	1	0	1	4
NM_025151	RAB11FIP1	1	1	1	0	1	4
NM_025152	NUBPL	1	1	1	0	1	4
NM_025194	ITPKC	0	1	1	1	1	4
NM_025219	DNAJC5	0	1	1	1	1	4
NM_025243	SLC19A3	1	1	1	0	1	4
NM_025250	TTYH3	0	1	1	1	1	4
NM_025260	MPIG6B	0	1	1	1	1	4
NM_030624	KLHL15	0	1	1	1	1	4
NM_030627	CPEB4	0	1	1	1	1	4
NM_030665	RAI1	0	1	1	1	1	4
NM_030764	FCRL2	0	1	1	1	1	4
NM_031301	APH1B	0	1	1	1	1	4
NM_031444	GUCD1	0	1	1	1	1	4
NM_031448	C19orf12	0	1	1	1	1	4
NM_031479	INHBE	0	1	1	1	1	4
NM_031895	CACNG8	1	1	1	0	1	4
NM_032123	KIRREL2	1	1	0	1	1	4
NM_032174	TOMM40L	1	1	0	1	1	4
NM_032251	CCDC88B	0	1	1	1	1	4
NM_032299	DCUN1D5	1	1	1	0	1	4
NM_032321	C2orf88	0	1	1	1	1	4
NM_032410	HOOK3	1	1	1	0	1	4
NM_032486	DCTN5	0	1	1	1	1	4
NM_032554	HCAR1	1	1	1	0	1	4
NM_032740	SFT2D3	0	1	1	1	1	4
NM_032815	NFATC2IP	0	1	1	1	1	4
NM_032960	MAPKAPK2	0	1	1	1	1	4
NM_032970	SEC22C	0	1	1	1	1	4
NM_033104		0	1	1	1	1	4
NM_033106	GALP	0	1	1	1	1	4
NM_033285	TP53INP1	0	1	1	1	1	4
NM_033303	ADRA1A	0	1	1	1	1	4
NM_033503	BMF	1	1	0	1	1	4
NM_033505	SELENOI	0	1	1	1	1	4
NM_052874	STX1B	0	1	1	1	1	4
NM_052897	MBD6	0	1	1	1	1	4
NM_052909	PLEKHG4B	1	1	1	0	1	4
NM_053056	CCND1	1	0	1	1	1	4
NM_054028	SLC35G5	1	0	1	1	1	4
NM_057177	PARD3B	1	1	0	1	1	4
NM_080607	VSTM2L	0	1	1	1	1	4
NM_080671	KCNE4	0	1	1	1	1	4
NM_080819	GPR78	0	1	1	1	1	4
NM_133374	ZNF618	0	1	1	1	1	4
NM_134261	RORA	1	0	1	1	1	4
NM_138273	MPIG6B	0	1	1	1	1	4
NM_138277	MPIG6B	0	1	1	1	1	4
NM_138316	PANK1	1	1	1	0	1	4
NM_138368	AP5B1	0	1	1	1	1	4
NM_138383	MTSS2	1	0	1	1	1	4
NM_138428	SMIM12	0	1	1	1	1	4
NM_138468	ICA1L	1	1	1	0	1	4
NM_138694	PKHD1	1	1	1	0	1	4
NM_138959	VANGL1	0	1	1	1	1	4
NM_138966	NETO1	0	1	1	1	1	4
NM_138980	MAPK10	0	1	1	1	1	4
NM_139015	SPPL3	0	1	1	1	1	4
NM_139158	CDK15	1	1	0	1	1	4
NM_139174	ADAD2	1	0	1	1	1	4
NM_139321	ATRN	1	1	1	0	1	4
NM_144571	CNOT6L	1	1	0	1	1	4
NM_144588	ZFYVE27	0	1	1	1	1	4
NM_144607	CYB5D1	1	0	1	1	1	4
NM_144682	SLFN13	0	1	1	1	1	4
NM_144690	ZNF582	1	1	0	1	1	4
NM_144973	DENND5B	0	1	1	1	1	4
NM_145011	ZNF25	0	1	1	1	1	4
NM_145206	VTI1A	0	1	1	1	1	4
NM_145231	EFCAB11	0	1	1	1	1	4
NM_145239	PRRT2	0	1	1	1	1	4
NM_145283	NXNL2	1	0	1	1	1	4
NM_145686	MAP4K4	1	1	0	1	1	4
NM_145687	MAP4K4	1	1	0	1	1	4
NM_145893	RBFOX1	1	0	1	1	1	4
NM_152270	SLFN11	1	1	0	1	1	4
NM_152310	ELOVL3	0	1	1	1	1	4
NM_152339	SPATA2L	0	1	1	1	1	4
NM_152414	BHLHE22	0	1	1	1	1	4
NM_152424	AMER1	0	1	1	1	1	4
NM_152526	PARD3B	1	1	0	1	1	4
NM_152658	THAP8	0	1	1	1	1	4
NM_152699	SENP5	0	1	1	1	1	4
NM_152879	DGKD	0	1	1	1	1	4
NM_153246		0	1	1	1	1	4
NM_153500	CAMKK2	0	1	1	1	1	4
NM_153810	CACUL1	1	1	1	0	1	4
NM_170710	WDR17	1	1	0	1	1	4
NM_170731	BDNF	1	1	0	1	1	4
NM_170732	BDNF	1	1	0	1	1	4
NM_170733	BDNF	1	1	0	1	1	4
NM_170734	BDNF	1	1	0	1	1	4
NM_170735	BDNF	1	1	0	1	1	4
NM_172173	CAMK2G	1	1	1	0	1	4
NM_172216	CAMKK2	0	1	1	1	1	4
NM_173174	PTK2B	0	1	1	1	1	4
NM_173485	TSHZ2	1	1	1	0	1	4
NM_173598	KSR2	0	1	1	1	1	4
NM_173728	ARHGEF15	0	1	1	1	1	4
NM_174913	NOP9	1	1	1	0	1	4
NM_174942	GAS2L3	0	1	1	1	1	4
NM_175623	RAB3IP	0	1	1	1	1	4
NM_175624	RAB3IP	0	1	1	1	1	4
NM_175736	FMNL3	0	1	1	1	1	4
NM_175902	OGFOD3	0	1	1	1	1	4
NM_177423	PPFIA1	1	1	1	0	1	4
NM_177457	LYNX1	1	1	0	1	1	4
NM_177476	LYNX1	1	1	0	1	1	4
NM_177477	LYNX1	1	1	0	1	1	4
NM_178000	PTPA	0	1	1	1	1	4
NM_178136	POLDIP3	0	1	1	1	1	4
NM_178155	FUT8	1	1	1	0	1	4
NM_178170	NEK8	0	1	1	1	1	4
NM_181078	IL21R	1	1	0	1	1	4
NM_181079	IL21R	1	1	0	1	1	4
NM_181265	WDR17	1	1	0	1	1	4
NM_181504	PIK3R1	1	1	0	1	1	4
NM_181521	CMTM4	0	1	1	1	1	4
NM_181524	PIK3R1	1	1	0	1	1	4
NM_182705	RFLNB	0	1	1	1	1	4
NM_182715	SYPL1	1	1	1	0	1	4
NM_183228	IKZF3	1	1	0	1	1	4
NM_183229	IKZF3	1	1	0	1	1	4
NM_183230	IKZF3	1	1	0	1	1	4
NM_183231	IKZF3	1	1	0	1	1	4
NM_183232	IKZF3	1	1	0	1	1	4
NM_183376	ARRDC4	0	1	1	1	1	4
NM_183415	UBE3B	1	1	1	0	1	4
NM_197964	FMC1	0	1	1	1	1	4
NM_198387	CACNA1G	0	1	1	1	1	4
NM_198486	RPL7L1	0	1	1	1	1	4
NM_198925	SEMA4B	0	1	1	1	1	4
NM_198926	INKA2	1	1	0	1	1	4
NM_198970	TLE5	1	1	0	1	1	4
NM_201628	KAZN	0	1	1	1	1	4
NM_203453	PLPP6	0	1	1	1	1	4
NM_205843	NFIC	0	1	1	1	1	4
NM_205863	PARD3B	1	1	0	1	1	4
NM_206833	CTXN1	0	1	1	1	1	4
NM_206964	FAM3B	1	1	0	1	1	4
NM_207118	GTF2H5	1	1	1	0	1	4

## Sheet: Enrich. Analysis miR-150-5p
Go term	GO name	GO namespace	P-value	Predicted Genes
GO:0060079	excitatory postsynaptic potential	biological_process	1.09e-05	MPP2;ADORA2A;MECP2;CHRNA3;GRIN2B;CHRNA5;GSK3B;CHRNB2;PPP1R9A;CHRND;ARRB2
GO:0032012	regulation of ARF protein signal transduction	biological_process	7.5e-05	IQSEC2;IQSEC3;PSD3;CYTH2;CYTH3
GO:0007271	synaptic transmission, cholinergic	biological_process	0.000115	ADORA2A;CHRNA3;CHRNA5;SLURP2;CHRNB2;CHRND
GO:0048280	vesicle fusion with Golgi apparatus	biological_process	0.000139	VTI1A;STX5;SEC22C;USO1
GO:0046777	protein autophosphorylation	biological_process	0.00014	AAK1;FER;TEK;IRAK1;MAP3K11;PTK2B;STK11;IRAK3;MAPKAPK2;CAMK2G;NTRK2;GSK3B;CAMKK2;IGF1R;WNK2
GO:0017015	regulation of transforming growth factor beta receptor signaling pathway	biological_process	0.00014	SMAD3;DKK3;ITGA3;ENG;ZEB1
GO:0006468	protein phosphorylation	biological_process	0.000156	STK38;PTK2B;STK11;CAMKK2;GRK3;NUAK1;CDK15;RASSF2;MAPKAPK2;PIK3R1;IRAK2;NEK8;WNK2;PRKAA2;KSR2;AAK1;FER;RPS6KA6;PRPF4B;IRAK1;MAP3K11;PRKCB;IRAK3;CCND1;OXSR1;MAPK10;MAP4K4;GSK3B
GO:0050884	neuromuscular process controlling posture	biological_process	0.000214	ADARB1;ATP8A2;GAA;PRRT2
GO:0090650	cellular response to oxygen-glucose deprivation	biological_process	0.000248	TSC1;DNM1L;CBL
GO:0086012	membrane depolarization during cardiac muscle cell action potential	biological_process	0.000313	SCN4B;CACNA1C;HCN4;SCN2B
GO:0043161	proteasome-mediated ubiquitin-dependent protein catabolic process	biological_process	0.000448	NSFL1C;SPOPL;UBXN1;CDC27;RAD23B;PSMC4;PSMD11;PSMC1;GSK3B;AMER1;ARRB2;CTNNB1;RLIM;FBXW5;UBE2R2;TP53
GO:0043524	negative regulation of neuron apoptotic process	biological_process	0.000569	BDNF;GABRB3;ADORA2A;PTK2B;DNAJC5;MECP2;AARS;VSTM2L;NTRK2;FAIM2;CPEB4;RETREG1
GO:0086091	regulation of heart rate by cardiac conduction	biological_process	0.000605	HCN4;CACNA1C;KCNJ3;CACNA1G;SCN2B;SCN4B
GO:0016579	protein deubiquitination	biological_process	0.000755	MBD6;OTUB1;CYLD;USP49;PSMC4;ATXN7;USP13;PSMC1;TRAF2;ESR1;TP53;FOXK2;SMAD3;ARRB2;BAP1;RAD23B;TRIM25;USP24;PSMD11
GO:0048102	autophagic cell death	biological_process	0.00083	TP53INP1;CDKN1B;SH3GLB1
GO:0035095	behavioral response to nicotine	biological_process	0.00083	CHRNA3;CHRNA5;CHRNB2
GO:1904761	negative regulation of myofibroblast differentiation	biological_process	0.000878	TP53INP1;PDCD4
GO:0035585	calcium-mediated signaling using extracellular calcium source	biological_process	0.000878	DMTN;CACNA1C
GO:2000182	regulation of progesterone biosynthetic process	biological_process	0.000878	DGKQ;EGR1
GO:0051389	inactivation of MAPKK activity	biological_process	0.000878	EPHB2;IGF1R
GO:0001666	response to hypoxia	biological_process	0.00105	TEK;CDKN1B;EGR1;PTK2B;PRKCB;MECP2;SMAD3;HSP90B1;MYOCD;MMP14;ARNT;UCP3;CHRNB2
GO:0086002	cardiac muscle cell action potential involved in contraction	biological_process	0.00105	CACNA1G;SCN4B;CACNA1C;SCN2B
GO:0070498	interleukin-1-mediated signaling pathway	biological_process	0.00105	IRAK2;IRAK3;IRAK1;EGR1
GO:0065009	regulation of molecular function	biological_process	0.00117	PSD3;PLEKHG4B;DENND5B;CYTH3;IQSEC3;RAPGEF5;CYTH2;SHC3;GRIN2B;CAMK2G;SPTB;IQSEC2;RAB3IP;ARHGEF28;ARHGEF9
GO:0002456	T cell mediated immunity	biological_process	0.0013	BTN3A3;GNL1;BTN3A2
GO:0046548	retinal rod cell development	biological_process	0.0013	RORB;NTRK2;NRL
GO:0016081	synaptic vesicle docking	biological_process	0.0013	STX3;BLOC1S6;STX1B
GO:0031497	chromatin assembly	biological_process	0.0013	RBBP4;TP53;GATAD1
GO:0045956	positive regulation of calcium ion-dependent exocytosis	biological_process	0.00134	CACNA1G;SYT7;CACNA1I;ARF1
GO:0007173	epidermal growth factor receptor signaling pathway	biological_process	0.00142	REPS2;CBL;PTK2B;SHC3;PIK3R1;EREG;DGKD
GO:0045821	positive regulation of glycolytic process	biological_process	0.00168	PFKFB3;PRKAA2;ARNT;IGF1
GO:0006888	ER to Golgi vesicle-mediated transport	biological_process	0.00242	VAPA;DCTN5;USO1;ACTR1A;COG5;GOLGA2;DYNC1H1;VTI1A;SPTB;STX5;SEC22C;ZW10
GO:0031116	positive regulation of microtubule polymerization	biological_process	0.00254	CDKN1B;ARL2;CDK5R1;SLAIN2
GO:0019218	regulation of steroid metabolic process	biological_process	0.00258	STAT5B;RORA
GO:0038171	cannabinoid signaling pathway	biological_process	0.00258	GPR55;CNR2
GO:0060084	synaptic transmission involved in micturition	biological_process	0.00258	CHRNA3;CHRNB2
GO:0046886	positive regulation of hormone biosynthetic process	biological_process	0.00258	ARNT;EGR1
GO:1905144	response to acetylcholine	biological_process	0.00258	CHRNA3;CHRNB2
GO:0002520	immune system development	biological_process	0.00258	SMAD3;CACNA1C
GO:0045899	positive regulation of RNA polymerase II transcriptional preinitiation complex assembly	biological_process	0.00266	PSMC4;ESR1;PSMC1
GO:0031571	mitotic G1 DNA damage checkpoint	biological_process	0.00266	CCND1;TP53;FBXO31
GO:0031122	cytoplasmic microtubule organization	biological_process	0.00269	HOOK3;CCDC88B;TUBGCP2;DYNC1H1;SLAIN2
GO:0008542	visual learning	biological_process	0.00282	RAG1;KMT2A;MECP2;NETO1;CHRNB2;CTNS
GO:0030111	regulation of Wnt signaling pathway	biological_process	0.00306	STK11;ESR1;FOXL1;ITGA3
GO:1903204	negative regulation of oxidative stress-induced neuron death	biological_process	0.00358	TSC1;TLDC1;CTNNB1
GO:0090161	Golgi ribbon formation	biological_process	0.00358	GOLGA2;VTI1A;STX6
GO:0097242	amyloid-beta clearance	biological_process	0.00358	IGF1R;LDLR;MME
GO:0048333	mesodermal cell differentiation	biological_process	0.00358	INHBA;ITGB3;ITGA3
GO:0048278	vesicle docking	biological_process	0.00366	STX3;STX5;STX6;STX1B
GO:0031175	neuron projection development	biological_process	0.00428	VAPA;MAP4;PTK2B;BLOC1S6;CDK5R1;GSK3B;PPP1R9A;STX3;ZFYVE27
GO:0001819	positive regulation of cytokine production	biological_process	0.00432	TMIGD2;CCDC88B;HILPDA;EREG
GO:2000463	positive regulation of excitatory postsynaptic potential	biological_process	0.00432	NETO1;PTK2B;NLGN2;STX1B
GO:0006397	mRNA processing	biological_process	0.00442	SMU1;CELF1;RBFOX1;RRP1B;ADARB1;EFTUD2;USB1;CELF5;MBNL3;CELF3;RBMY1F;CNOT6L
GO:0045944	positive regulation of transcription by RNA polymerase II	biological_process	0.00456	MYCN;ONECUT2;SOX12;IGF1;FOXD3;DCAF6;ARNT;IKZF3;ZEB1;KLF7;RRP1B;NRL;EGR1;NFATC3;FOXK2;ATXN7;EGR2;ASCL1;NFIC;PIK3R1;NANOG;ATAD2B;TRPS1;ESR1;DDN;KMT2A;RORA;RORB;MYOCD;ELK1;ATF6;SIN3A;PAX5;CTNNB1;CDC5L;MLXIP;NFATC2IP;NFAT5;ENG;PAGR1;FUBP3;CDON;INHBA;TP53;RAI1;SMAD3;STAT5B
GO:0048511	rhythmic process	biological_process	0.00466	MAPK10;RORB;CDK5R1;SIN3A;SUV39H1;PRKAA2
GO:0019233	sensory perception of pain	biological_process	0.00466	MECP2;NLGN2;CNR2;MME;CHRNB2;RETREG1
GO:0045860	positive regulation of protein kinase activity	biological_process	0.00466	PTK2B;RASSF2;CAMKK2;PPP1R9A;CACUL1;EREG
GO:1904706	negative regulation of vascular smooth muscle cell proliferation	biological_process	0.00467	MYOCD;PDCD4;CDKN1B
GO:0032695	negative regulation of interleukin-12 production	biological_process	0.00467	CMKLR1;ARRB2;IRAK3
GO:0006357	regulation of transcription by RNA polymerase II	biological_process	0.00479	MYCN;SOX12;ZEB1;ATF6;IKZF3;FOXK2;KLF7;NFATC3;INHBA;TSHZ2;NR2F2;ESR1;SMARCC2;SP5;DGKQ;PRKCB;BHLHE22;CHD3;CDC5L;ZMYM4;SMAD3;STAT5B;FOXL1
GO:0086016	AV node cell action potential	biological_process	0.00506	CACNA1G;SCN4B
GO:0031547	brain-derived neurotrophic factor receptor signaling pathway	biological_process	0.00506	BDNF;NTRK2
GO:0060742	epithelial cell differentiation involved in prostate gland development	biological_process	0.00506	CTNNB1;PSAPL1
GO:0051450	myoblast proliferation	biological_process	0.00506	ATOH8;IGF1
GO:1902953	positive regulation of ER to Golgi vesicle-mediated transport	biological_process	0.00506	SORL1;ARF1
GO:0046449	creatinine metabolic process	biological_process	0.00506	STAT5B;MME
GO:0098967	exocytic insertion of neurotransmitter receptor to postsynaptic membrane	biological_process	0.00506	STX3;STX1B
GO:0022009	central nervous system vasculogenesis	biological_process	0.00506	CTNNB1;ENG
GO:0014834	skeletal muscle satellite cell maintenance involved in skeletal muscle regeneration	biological_process	0.00506	FZD7;IGF1
GO:0032226	positive regulation of synaptic transmission, dopaminergic	biological_process	0.00506	ARRB2;CHRNB2
GO:0045759	negative regulation of action potential	biological_process	0.00506	CHRNB2;CNR2
GO:0051645	Golgi localization	biological_process	0.00506	HOOK3;STK11
GO:0051894	positive regulation of focal adhesion assembly	biological_process	0.00507	FMN1;TSC1;TEK;SMAD3
GO:0035235	ionotropic glutamate receptor signaling pathway	biological_process	0.00507	GRIN2B;PTK2B;CPEB4;CDK5R1
GO:0007274	neuromuscular synaptic transmission	biological_process	0.0059	ADARB1;CHRND;CHRNA5;CHRNB2
GO:0060996	dendritic spine development	biological_process	0.00594	EPHB2;SLC12A5;ACSL4
GO:0032230	positive regulation of synaptic transmission, GABAergic	biological_process	0.00594	NLGN2;ADRA1A;ADORA2A
GO:0015031	protein transport	biological_process	0.00625	CALCR;AP5B1;COG5;VPS53;ZW10;PARP11;ARRDC4;SNX30;VTA1;SFT2D3;HSP90B1;DGKD;ATG9A;ARF1;HOOK3;ARRB2;NDC1;AGAP1;SEC22C;RAB11FIP1
GO:0032088	negative regulation of NF-kappaB transcription factor activity	biological_process	0.0063	PKHD1;CYLD;IRAK1;IRAK2;IRAK3;CMKLR1;ARRB2
GO:0033077	T cell differentiation in thymus	biological_process	0.00681	RAG1;STAT5B;CTNNB1;FZD7
GO:0060291	long-term synaptic potentiation	biological_process	0.00699	MPP2;PTK2B;NTRK2;MECP2;STX3
GO:0048009	insulin-like growth factor receptor signaling pathway	biological_process	0.00739	IGF1R;IGF1;PIK3R1
GO:0071480	cellular response to gamma radiation	biological_process	0.00781	GTF2H5;ELK1;TP53;EGR1
GO:1901621	negative regulation of smoothened signaling pathway involved in dorsal/ventral neural tube patterning	biological_process	0.00827	GPR161;SUFU
GO:0034392	negative regulation of smooth muscle cell apoptotic process	biological_process	0.00827	ARRB2;IGF1
GO:0021631	optic nerve morphogenesis	biological_process	0.00827	EPHB2;CHRNB2
GO:0036006	cellular response to macrophage colony-stimulating factor stimulus	biological_process	0.00827	FER;PDE2A
GO:0044791	positive regulation by host of viral release from host cell	biological_process	0.00827	VAPA;SMC3
GO:1904885	beta-catenin destruction complex assembly	biological_process	0.00827	GSK3B;AMER1
GO:0086045	membrane depolarization during AV node cell action potential	biological_process	0.00827	CACNA1G;CACNA1C
GO:0086046	membrane depolarization during SA node cell action potential	biological_process	0.00827	CACNA1G;HCN4
GO:0007612	learning	biological_process	0.00855	EPHB2;ATXN1L;NTRK2;CNTN2;CHRNB2;SLC12A5
GO:1901216	positive regulation of neuron death	biological_process	0.0089	GRIN2B;ELK1;GSK3B;EGR1
GO:0030949	positive regulation of vascular endothelial growth factor receptor signaling pathway	biological_process	0.00904	ITGB3;PRKCB;ARNT
GO:1901215	negative regulation of neuron death	biological_process	0.00943	PSMC1;TRAF2;CBL;GSK3B;SORL1
GO:0007626	locomotory behavior	biological_process	0.00956	GRM6;ADORA2A;PEX13;MECP2;CHRNA3;GAA;CHRNB2
GO:0008285	negative regulation of cell proliferation	biological_process	0.00967	TP53INP1;TAX1BP3;INHBA;ADORA2A;ADARB1;PTK2B;STK11;ZEB1;RBBP4;TSC1;ATP8A2;MYOCD;CDKN1B;ADRA1A;EREG;KMT2A;WNK2;BAP1;CTNNB1;NDRG1;TP53
GO:0017148	negative regulation of translation	biological_process	0.00999	CELF1;CNOT9;LARP1;TSC1;IGF2BP1;SAMD4B
GO:0014069	postsynaptic density	cellular_component	2.09e-06	CACNG8;CHRNA3;PSD3;MPP2;MAP4;ADORA2A;NETO1;PTK2B;ARF1;CACNA1C;CAMK2G;NTRK2;CDK5R1;DMTN;PPP1R9A;GRIN2B;ARRB2;CPEB4;SH2D5;BSN
GO:0005829	cytosol	cellular_component	4.22e-06	EPHB2;TPM3;CDKN1B;CYLD;PALD1;DNM1L;DDAH2;AARS;TRAF2;DCAF6;AMER1;FAM185A;FBXO31;ZFYVE27;TP53INP1;KIF1A;DCTN5;DENND5B;MAP4;GLT1D1;RASSF2;MAPKAPK2;CYTH3;CYTH2;PPP1R12B;SPTB;KCMF1;ETF1;SYNPO2L;STK38;PSMC1;PDAP1;IRAK1;TTC1;MTMR1;DGKQ;PGPEP1;TSC1;CCND1;PSMD11;PFKFB3;TRIM25;TUBGCP2;HSP90B1;SLFN11;ADARB1;PANK1;TUB;MECP2;PDE2A;SHC3;FBXW5;PDCD4;STX1B;DUSP3;CHRND;STAT5B;BAP1;EIF5;EFTUD2;ADH6;TAX1BP3;METAP1;…
GO:0005654	nucleoplasm	cellular_component	9.16e-06	CDKN1B;SOX12;TRAF2;DCAF6;PCGF2;TRIM25;ZFYVE27;SMUG1;TP53INP1;DCTN5;RASSF2;RAPGEF5;MAPKAPK2;ATP8A2;NANOG;PPP1R12B;TRPS1;SYNPO2L;PSMC1;PSMC4;CHD3;PSMD11;DHX33;PFKFB3;TUBGCP2;PHF8;MBD6;HPSE;ADARB1;PPM1H;CHRND;STAT5B;BAP1;EFTUD2;STK11;FOXK2;CDK5R1;WIZ;NSFL1C;NUAK1;SENP6;XPO5;NFATC3;ATXN7;CBY1;ATAD2B;SUV39H1;ARIH2;GTF2H5;RPS6KA6;KMT2A;PIP4K2B;AKT2;KAZN;RRP1B;COG5;HILPDA;MAFK;GOLGA3;PADI1;SENP5;CBX2;RA…
GO:0005634	nucleus	cellular_component	6.35e-05	EPHB2;CDKN1B;MYCN;PALD1;PAGR1;ZNF346;HSP90B1;PDE2A;DCAF6;PCGF2;PIK3R1;TP53INP1;CCNJ;RRP1B;CDK15;TSHZ2;RASSF2;RAPGEF5;MAPKAPK2;ZNF317;ONECUT2;ESR1;TRPS1;SYNPO2L;CELF3;STK38;PSMC1;DDN;IRAK1;PSMC4;DGKQ;SUV39H1;TSC1;CBL;PSMD11;ARIH2;MBTD1;PHF8;ZNF25;MBD6;RBMY1F;RBFOX1;HPSE;PANK1;TUB;MECP2;PDCD4;STX1B;FAM212B;STAT5B;BAP1;ZNF71;ITGB3;ZNF250;PTK2B;STK11;FOXK2;CDK5R1;ADRA1A;EGR1;NCAPG;MEX3A;ZNF865;WIZ;NS…
GO:0035867	alphav-beta3 integrin-IGF-1-IGF1R complex	cellular_component	0.000101	IGF1R;ITGB3;IGF1
GO:0030054	cell junction	cellular_component	0.000163	GABRB3;CEP68;CACNG8;DSC3;NETO1;BASP1;SV2B;PPP1R9A;CPEB4;SYNPO2L;STON2;FER;PSD3;DNM1L;PARD3B;RIMBP2;NLGN2;GRIN2B;SYT2;CTNNB1;PRRT2;MYZAP;BSN;LRRC4;FAIM2;SYT7;CHRNA3;CHRNA5;CHRNB2;SH2D5;CHRND
GO:0045211	postsynaptic membrane	cellular_component	0.000206	GABRB3;FAIM2;LRRC4;NLGN2;IQSEC3;PSD3;CHRNA3;GRIN2B;CHRNA5;NTRK2;CHRNB2;ARF1;CHRND;ARRB2;CPEB4;CACNG8;SH2D5
GO:0031234	extrinsic component of cytoplasmic side of plasma membrane	cellular_component	0.000299	FER;CYLD;RACGAP1;PTK2B;CYTH3;CNR2;GRAP2;MYZAP;GRAP
GO:0000792	heterochromatin	cellular_component	0.000309	RRP1B;CBX6;MECP2;CBX2;SUV39H1
GO:0031201	SNARE complex	cellular_component	0.000567	STX1B;BLOC1S6;VTI1A;STX6;STX3;STX5;SEC22C
GO:0015630	microtubule cytoskeleton	cellular_component	0.000696	FER;VAPA;NUAK1;MAP4;SLAIN2;GAS2L3;FMN1;ACTR1A;ATXN7;TUBA4A;ACTR1B;NDRG1
GO:0005737	cytoplasm	cellular_component	0.000708	CCDC69;CDKN1B;NOLC1;ZNF346;AARS;PDE2A;PIK3R1;RASSF2;CACNA1C;MAPKAPK2;CYTH2;ESR1;IQSEC2;ETF1;HDAC8;STK38;DDN;IRAK1;MTMR1;DGKQ;TSC1;CHD3;DHX33;ST6GALNAC6;CCDC88B;PRKAA2;LRRC4;TUB;SNN;PDCD4;BDNF;PPM1H;GCSAM;STAT5B;BAP1;TAX1BP3;METAP1;ACSL4;PTK2B;STK11;IRAK2;PKHD1;UBE2R2;BLOC1S6;CDK5R1;ADRA1A;NCAPG;CLIC5;NUAK1;XPO5;NFATC3;FMN1;BASP1;STARD9;ARIH2;GRAP2;FBXW5;FER;RPS6KA6;MAP3K11;CACNA1G;CCR5;IFI44L;APO…
GO:0030426	growth cone	cellular_component	0.000721	ITGA3;CBL;ORAI2;PTK2B;CYTH2;TSC1;IGF2BP1;CDK5R1;BASP1;STX3;CPEB4
GO:0005892	acetylcholine-gated channel complex	cellular_component	0.00134	CHRND;CHRNA3;CHRNA5;CHRNB2
GO:0008021	synaptic vesicle	cellular_component	0.00189	KIF1A;SV2B;SYT7;DNAJC5;STX1B;MME;STX3;VTI1A;STON2
GO:0030425	dendrite	cellular_component	0.00241	EPHB2;N4BP3;ATXN1L;GRM6;ADORA2A;PTK2B;SYT7;CDK5R1;CHRNA3;KIF1A;ELK1;ARHGEF15;SLURP2;CNR2;UBXN1;MME;STX3;CPEB4;ZFYVE27;BSN
GO:0005576	extracellular region	cellular_component	0.0049	EPHB2;XYLT1;GALP;ERFE;HSP90B1;EREG;IGF1;ABHD18;INHBA;FCN2;ACTR1B;VSTM2L;KCMF1;GLT1D1;LYPD5;RFNG;FSTL4;PDAP1;MLN;PLA2G2D;FAM3B;PSMD11;ISLR;XPNPEP2;EPX;TEK;HPSE;TUB;TUBA4A;NETO1;DYNC1H1;BDNF;LTBP2
GO:0098794	postsynapse	cellular_component	0.00504	EPHB2;STX3;KIF1A;MECP2;GSK3B
GO:0016020	membrane	cellular_component	0.00571	MPP2;ACTR1B;ACSL4;ADORA2A;PRRT2;STK11;TOMM70;ATF6;BTN3A3;ECE1;CDK5R1;CCDC88B;NCAPG;IGF1R;IPO9;NDC1;PIK3R1;SFT2D3;KREMEN1;DSC3;CELF1;CTNNB1;DENND5B;USO1;CDC5L;SV2B;PARP16;CYTH2;PSMD11;SCD;PSMC4;CAMK2G;ESR1;SCARB2;CDS2;ZW10;CYP20A1;UGCG;STON2;SPPL3;DNM1L;PSMC1;HSP90B1;LARP1;MAP3K11;PEX13;DNAJC5;FUBP3;COG5;PARD3B;TSC1;CCND1;NLGN2;POFUT1;XPNPEP2;ATG9A;PSTPIP2;FUT1;TUBGCP2;NCLN;CNOT9;AARS;FUT8;CYP51A1…
GO:0005886	plasma membrane	cellular_component	0.00571	EPHB2;VAPA;CADM3;FCRL2;GABRB3;HSP90B1;XPNPEP2;PDE2A;AMER1;FAM168B;GPR68;KREMEN1;MAP4;RASSF2;CACNA1C;ENPP1;ATP8A2;CYTH2;ESR1;KIRREL2;HDAC8;HCAR1;GPR78;PDAP1;IRAK1;MTMR1;DGKQ;GPR55;HPSE2;TSC1;MPIG6B;SLC48A1;ITGA3;ST6GALNAC6;ITGB3;TUB;SHC3;CHRNA3;CHRNA5;STX1B;CHRNB2;CHRND;EIF5;SLC12A5;STIM1;TAX1BP3;FZD7;ADORA2A;BTN3A3;CDK5R1;ADRA1A;ATP8B2;STX3;GRK3;RHOBTB1;NSFL1C;FMN1;BASP1;ARHGEF7;SV2B;PIK3R1;KCNJ3…
GO:0060076	excitatory synapse	cellular_component	0.00681	NETO1;ITGA3;LRRC4;BSN
GO:0005801	cis-Golgi network	cellular_component	0.00775	HOOK3;GOLGA2;RETREG1;ANGEL1;PIK3R1
GO:0000139	Golgi membrane	cellular_component	0.00929	VAPA;XYLT1;XYLT2;ATF6;MGAT3;STX5;SH3GLB1;USO1;CYTH2;CYTH3;HS6ST1;MARCH9;SLC35A2;UGCG;CHST6;DNM1L;COG5;VTI1A;ST6GALNAC6;FUT8;GRM6;UST;GOLGA7B;GOLGA2;GOLGA3;STX6;ECE2;ARF1;SORL1
GO:0005515	protein binding	molecular_function	5.02e-06	EPHB2;TPM3;EREG;MAL;CACUL1;ZFYVE27;KREMEN1;TP53INP1;MAP4;ESR1;ETF1;SLC48A1;KIRREL2;ADARB1;FAM53C;MECP2;PDE2A;SHC3;KIAA1143;BAP1;AMER1;TBC1D16;TAX1BP3;FZD7;ADORA2A;PTK2B;SNX30;ADRA1A;CLIC5;XPO5;BASP1;ATXN7;FCN2;COA5;FER;MAP3K11;KMT2A;AFF1;PIP4K2B;AKT2;MME;AMOTL2;COG5;MMP14;SEL1L;CCDC170;MPP2;APOBEC3C;SLAIN2;IKZF3;DCUN1D5;POLDIP3;NANOG;PPFIA1;PPP1R9A;C2orf88;OTUB1;AAK1;RAD51AP1;VTA1;DGKD;FOXD3;TNRC…
GO:0003700	DNA binding transcription factor activity	molecular_function	0.000117	ZNF250;MYCN;PCGF2;FOXD3;ARNT;IKZF3;ZEB1;TRIM25;KLF7;EGR1;EGR2;FOXK2;ASCL1;NFIC;ZNF317;ATOH8;NANOG;TRPS1;ZNF189;ZNF611;ESR1;GATAD1;KMT2A;AFF1;RORA;ZNF213;ELK1;ATF6;SIN3A;CTNNB1;MLXIP;RORB;CBL;NFAT5;MAFK;NR2F2;ZNF829;MXD1;TP53;RAI1;SMAD3;STAT5B;ZNF71;FOXL1
GO:0003682	chromatin binding	molecular_function	0.000128	ZEB1;PCGF2;SMC3;EGR2;TSHZ2;ATXN7;ASCL1;ESR1;ATAD2B;SUV39H1;PRKAA2;HDAC8;KMT2A;PRKCB;ELK1;SIN3A;CTNNB1;PHF8;MBD6;TRPS1;MECP2;TP53;STAT5B;BAP1;CBX2
GO:0008270	zinc ion binding	molecular_function	0.000226	ADH6;CYLD;USP49;RAG1;ZCWPW1;USP13;TRAF2;TIMM13;ZEB1;TRIM25;KLF7;EGR1;MARCH8;ZMYM4;ENPP1;ESR1;SUV39H1;KCMF1;ARIH2;TRPS1;PRICKLE2;ADAMTS15;SAP30L;GATAD1;KMT2A;PRKCB;RORA;RORB;SMAD3;CHD3;APOBEC3C;MME;GRIN2B;MARCH9;ZNF346;PHF8;ECE1;MMP14;NR2F2;TP53;MBTD1;DNPEP
GO:0005086	ARF guanyl-nucleotide exchange factor activity	molecular_function	0.000241	IQSEC2;IQSEC3;PSD3;CYTH2;CYTH3
GO:0019901	protein kinase binding	molecular_function	0.000319	CDKN1B;CYLD;CNPPD1;CEP68;TRAF2;CDK5R1;CACUL1;ARHGEF7;ESR1;PPP1R12B;DUSP3;PPP1R9A;FAM212B;FBXW5;RACGAP1;SMAD3;CCND1;CTNNB1;CDC5L;SUFU;TUBA4A;GOLGA2;STX1B;GSK3B;TP53;GCSAM
GO:0000978	RNA polymerase II proximal promoter sequence-specific DNA binding	molecular_function	0.000527	MYCN;ONECUT2;ATF6;FOXK2;KLF7;NRL;NFATC3;RBBP4;ASCL1;NFIC;ESR1;ZNF335;DDN;SMARCC2;RORB;ELK1;EGR2;PAX5;CTNNB1;NFAT5;FUBP3;MXD1;SMAD3;STAT5B
GO:0001077	transcriptional activator activity, RNA polymerase II proximal promoter sequence-specific DNA binding	molecular_function	0.000799	KLF7;NRL;NFAT5;EGR1;NFATC3;FOXK2;SOX12;FUBP3;ATF6;RORB;MYOCD;ELK1;ESR1;NFIC;PAX5;EGR2;STAT5B;ONECUT2;MYCN
GO:0005484	SNAP receptor activity	molecular_function	0.000815	STX1B;VTI1A;STX6;STX3;STX5;SEC22C
GO:0071791	chemokine (C-C motif) ligand 5 binding	molecular_function	0.000878	CCR5;CCR1
GO:0030305	heparanase activity	molecular_function	0.000878	HPSE2;HPSE
GO:0005072	transforming growth factor beta receptor, cytoplasmic mediator activity	molecular_function	0.000878	CDKN1B;ENG
GO:0022848	acetylcholine-gated cation-selective channel activity	molecular_function	0.00105	CHRND;CHRNA3;CHRNA5;CHRNB2
GO:0042166	acetylcholine binding	molecular_function	0.00134	CHRND;CHRNA3;CHRNA5;CHRNB2
GO:0004674	protein serine/threonine kinase activity	molecular_function	0.00236	AAK1;STK38;RPS6KA6;NUAK1;CDK15;IRAK1;MAP3K11;STK11;PRKCB;IRAK2;IRAK3;MAPKAPK2;AKT2;MAP4K4;CAMK2G;GSK3B;NEK8;OXSR1;WNK2;PRKAA2;KSR2
GO:0086056	voltage-gated calcium channel activity involved in AV node cell action potential	molecular_function	0.00258	CACNA1G;CACNA1C
GO:0048403	brain-derived neurotrophic factor binding	molecular_function	0.00258	FSTL4;NTRK2
GO:0004949	cannabinoid receptor activity	molecular_function	0.00258	GPR55;CNR2
GO:0008332	low voltage-gated calcium channel activity	molecular_function	0.00258	CACNA1G;CACNA1I
GO:0030158	protein xylosyltransferase activity	molecular_function	0.00258	XYLT1;XYLT2
GO:0008013	beta-catenin binding	molecular_function	0.00274	TAX1BP3;SUFU;RORA;CBY1;ESR1;GSK3B;AMER1;SMAD3
GO:0005524	ATP binding	molecular_function	0.00293	EPHB2;NOLC1;ACSL4;STK38;ACTR1B;PTK2B;STK11;DHX33;IRAK2;UBE2R2;ITPKC;AARS;PTPA;CAMKK2;NME6;IGF1R;ENPP1;GRK3;KIF1A;CDK15;SMC3;PSMC4;SLFN13;MAPKAPK2;STARD9;ATP8A2;CAMK2G;NTRK2;ATAD2B;ACTR1A;ETNK2;WNK2;PRKAA2;KSR2;AAK1;FER;RPS6KA6;PRPF4B;PSMC1;NEK8;IRAK1;MAP3K11;DGKQ;PRKCB;PIP4K2B;IRAK3;DGKD;AKT2;CHD3;NUAK1;SLFN11;PFKFB3;NUBPL;HSP90B1;TEK;ATP8B2;MAP4K4;PANK1;OXSR1;DYNC1H1;GSK3B;TP53;MAPK10
GO:0019903	protein phosphatase binding	molecular_function	0.00363	CDKN1B;CDC27;PIK3R1;HSP90B1;TRAF2;TP53;CTNNB1
GO:0005158	insulin receptor binding	molecular_function	0.00366	IGF1R;PIK3R1;IGF1;ENPP1
GO:0005248	voltage-gated sodium channel activity	molecular_function	0.00366	CACNA1G;SCN4B;HCN4;CACNA1I
GO:0004683	calmodulin-dependent protein kinase activity	molecular_function	0.00366	PTK2B;CAMK2G;CAMKK2;MAPKAPK2
GO:0000976	transcription regulatory region sequence-specific DNA binding	molecular_function	0.00424	EGR1;MAFK;SOX12;ATF6;SIN3A;SUV39H1
GO:0017025	TBP-class protein binding	molecular_function	0.00432	PSMC4;YEATS2;ESR1;PSMC1
GO:0031625	ubiquitin protein ligase binding	molecular_function	0.00481	SPOPL;OTUB1;TRIOBP;EGR2;PTK2B;DNM1L;SMAD3;ATF6;USP13;MPHOSPH8;TRAF2;GSK3B;TP53;CACUL1;ARRB2;UBXN1;DBT;UBE2R2
GO:0045159	myosin II binding	molecular_function	0.00506	GCSAM;TRIOBP
GO:0004407	histone deacetylase activity	molecular_function	0.00564	RBBP4;CHD3;HDAC8;SIN3A;SAP30L
GO:0015464	acetylcholine receptor activity	molecular_function	0.00594	CHRNA3;CHRNA5;CHRNB2
GO:0010385	double-stranded methylated DNA binding	molecular_function	0.00827	MECP2;EGR1
GO:0000182	rDNA binding	molecular_function	0.00827	GTF2H5;DHX33
GO:0086006	voltage-gated sodium channel activity involved in cardiac muscle cell action potential	molecular_function	0.00827	SCN4B;SCN2B
GO:0043559	insulin binding	molecular_function	0.00827	IGF1R;PIK3R1
GO:0001046	core promoter sequence-specific DNA binding	molecular_function	0.00856	KMT2A;ESR1;TP53;RORA;MYOCD
GO:0035326	enhancer binding	molecular_function	0.00904	SMAD3;ARNT;RAI1

## Sheet: Pred. miR-1246
Target	Gene Name	PITA	RNAhybrid	TargetScan	miRanda	miRmap	Consensus
NM_001035511	SDHC	1	1	1	1	1	5
NM_001099294	SHISAL1	1	1	1	1	1	5
NM_001114734	PABPC4L	1	1	1	1	1	5
NM_001142395	PRRG1	1	1	1	1	1	5
NM_001185100	CD22	1	1	1	1	1	5
NM_001185101	CD22	1	1	1	1	1	5
NM_001193375	NDUFA11	1	1	1	1	1	5
NM_001242894	ZKSCAN3	1	1	1	1	1	5
NM_001271643	THADA	1	1	1	1	1	5
NM_001276379	LZTFL1	1	1	1	1	1	5
NM_003001	SDHC	1	1	1	1	1	5
NM_003866	INPP4B	1	1	1	1	1	5
NM_006961	ZNF19	1	1	1	1	1	5
NM_014877	HELZ	1	1	1	1	1	5
NM_014932	NLGN1	1	1	1	1	1	5
NM_015060	AVL9	1	1	1	1	1	5
NM_016006	ABHD5	1	1	1	1	1	5
NM_020347	LZTFL1	1	1	1	1	1	5
NM_021634	RXFP1	1	1	1	1	1	5
NM_024102	WDR77	1	1	1	1	1	5
NM_024898	DENND1C	1	1	1	1	1	5
NM_024901	DENND2D	1	1	1	1	1	5
NM_138716	MSR1	1	1	1	1	1	5
NM_152737	RNF182	1	1	1	1	1	5
NM_170769	RNF39	1	1	1	1	1	5
NM_183040	DTNBP1	1	1	1	1	1	5
NM_000037	ANK1	1	1	1	0	1	4
NM_000185	SERPIND1	1	1	1	0	1	4
NM_000330	RS1	1	1	1	0	1	4
NM_000406	GNRHR	1	1	1	0	1	4
NM_000501	ELN	1	1	1	0	1	4
NM_000529	MC2R	1	1	1	0	1	4
NM_000719	CACNA1C	1	1	1	0	1	4
NM_000738	CHRM1	1	1	1	0	1	4
NM_000914	OPRM1	1	1	1	0	1	4
NM_000950	PRRG1	1	1	0	1	1	4
NM_001001661	ZNF425	1	1	1	0	1	4
NM_001002911	GPR139	1	1	1	0	1	4
NM_001002912	ERICH3	1	1	1	0	1	4
NM_001003788	STRADA	1	1	1	0	1	4
NM_001012763	GNRHR	1	1	1	0	1	4
NM_001012994	SNX30	1	1	1	0	1	4
NM_001025233		1	1	1	0	1	4
NM_001029875	RGS7BP	1	1	1	0	1	4
NM_001035512	SDHC	1	1	0	1	1	4
NM_001035513	SDHC	1	1	0	1	1	4
NM_001037494	DYNLL1	1	1	1	0	1	4
NM_001042603	KDM5A	1	1	1	0	1	4
NM_001078173	RTL8B	1	1	1	0	1	4
NM_001080546	TMEM218	1	1	0	1	1	4
NM_001101669	INPP4B	1	1	0	1	1	4
NM_001128161	UBP1	1	1	1	0	1	4
NM_001134773	STX16	1	1	1	0	1	4
NM_001146686	GMNC	0	1	1	1	1	4
NM_001164644	SFTPA1	1	1	1	0	1	4
NM_001165032	RNF182	1	1	0	1	1	4
NM_001165033	RNF182	1	1	0	1	1	4
NM_001165034	RNF182	1	1	0	1	1	4
NM_001165970	STRADA	1	1	1	0	1	4
NM_001170807	FHL5	1	1	1	0	1	4
NM_001173489	PRRG1	1	1	0	1	1	4
NM_001173490	PRRG1	1	1	0	1	1	4
NM_001185099	CD22	1	1	0	1	1	4
NM_001191322	GREM1	1	1	1	0	1	4
NM_001242895	ZKSCAN3	1	1	0	1	1	4
NM_001243	TNFRSF8	1	1	1	0	1	4
NM_001243193	BPIFA1	1	1	1	0	1	4
NM_001244962	FRMD3	1	1	1	0	1	4
NM_001252030	TRPM1	1	1	1	0	1	4
NM_001253727	RXFP1	1	1	0	1	1	4
NM_001253728	RXFP1	1	1	0	1	1	4
NM_001253729	RXFP1	1	1	0	1	1	4
NM_001253730	RXFP1	1	1	0	1	1	4
NM_001253732	RXFP1	1	1	0	1	1	4
NM_001253733	RXFP1	1	1	0	1	1	4
NM_001258238	TMEM218	1	1	0	1	1	4
NM_001258239	TMEM218	1	1	0	1	1	4
NM_001258240	TMEM218	1	1	0	1	1	4
NM_001258241	TMEM218	1	1	0	1	1	4
NM_001258242	TMEM218	1	1	0	1	1	4
NM_001258243	TMEM218	1	1	0	1	1	4
NM_001258244	TMEM218	1	1	0	1	1	4
NM_001258245	TMEM218	1	1	0	1	1	4
NM_001258246	TMEM218	1	1	0	1	1	4
NM_001258247	TMEM218	1	1	0	1	1	4
NM_001271833	DENND2D	1	1	0	1	1	4
NM_001276378	LZTFL1	1	1	0	1	1	4
NM_001278172	SDHC	1	1	0	1	1	4
NM_001278253	PIP5K1B	1	1	1	0	1	4
NM_001278310	DNAJB14	1	1	1	0	1	4
NM_001278417	CD22	1	1	0	1	1	4
NM_001278433	PRKAR1A	1	1	1	0	1	4
NM_001286534	RAD9B	1	1	1	0	1	4
NM_001286843	PHF19	1	1	1	0	1	4
NM_001289111	RPF2	1	1	1	0	1	4
NM_001290331	DENND1C	1	1	0	1	1	4
NM_001300975	ANKRD42	1	1	1	0	1	4
NM_001304825	TSACC	1	1	1	0	1	4
NM_001317062	WDR77	1	1	0	1	1	4
NM_001317063	WDR77	1	1	0	1	1	4
NM_001317064	WDR77	1	1	0	1	1	4
NM_001737	C9	1	1	1	0	1	4
NM_001771	CD22	1	1	0	1	1	4
NM_001918	DBT	0	1	1	1	1	4
NM_002061	GCLM	1	1	1	0	1	4
NM_002077	GOLGA1	1	1	1	0	1	4
NM_002235	KCNA6	1	1	1	0	1	4
NM_002552	ORC4	1	1	1	0	1	4
NM_002677	PMP2	1	1	1	0	1	4
NM_002867	RAB3B	1	1	1	0	1	4
NM_003106	SOX2	0	1	1	1	1	4
NM_003558	PIP5K1B	1	1	1	0	1	4
NM_003659	AGPS	1	1	1	0	1	4
NM_003679	KMO	1	1	1	0	1	4
NM_004354	CCNG2	1	1	1	0	1	4
NM_004392	DACH1	1	1	0	1	1	4
NM_004519	KCNQ3	1	1	1	0	1	4
NM_004523	KIF11	1	1	1	0	1	4
NM_004529	MLLT3	1	1	1	0	1	4
NM_004721	MAP3K13	1	1	1	0	1	4
NM_005475	SH2B3	1	1	1	0	1	4
NM_005901	SMAD2	1	1	1	0	1	4
NM_005941	MMP16	1	1	1	0	1	4
NM_006380	APPBP2	1	1	1	0	1	4
NM_006506	RASA2	1	1	1	0	1	4
NM_006612	KIF1C	1	1	1	0	1	4
NM_006785	MALT1	1	1	1	0	1	4
NM_006838	METAP2	1	1	1	0	1	4
NM_007199	IRAK3	1	1	1	0	1	4
NM_007365	PADI2	1	1	1	0	1	4
NM_007367	RALY	1	1	1	0	1	4
NM_007375	TARDBP	1	1	1	0	1	4
NM_012316	KPNA6	1	1	1	0	1	4
NM_012426	SF3B3	1	1	1	0	1	4
NM_013252	CLEC5A	1	1	1	0	1	4
NM_014265	ADAM28	1	1	1	0	1	4
NM_014454	SESN1	1	1	1	0	1	4
NM_014613	FAF2	1	1	1	0	1	4
NM_014646	LPIN2	1	1	1	0	1	4
NM_014692	SEC14L5	1	1	1	0	1	4
NM_014832	TBC1D4	1	1	1	0	1	4
NM_014906	PPM1E	1	1	1	0	1	4
NM_015139	SLC35D1	1	1	1	0	1	4
NM_015163	TRIM9	1	1	1	0	1	4
NM_015568	PPP1R16B	1	1	1	0	1	4
NM_017577	GRAMD1C	1	1	1	0	1	4
NM_018222	PARVA	1	1	1	0	1	4
NM_019099	INKA2	1	1	1	0	1	4
NM_019891	ERO1B	1	1	1	0	1	4
NM_020459	PAIP2B	1	1	1	0	1	4
NM_020477	ANK1	1	1	1	0	1	4
NM_020766	PCDH19	1	1	1	0	1	4
NM_020805	KLHL14	1	1	1	0	1	4
NM_020836	BEGAIN	1	1	1	0	1	4
NM_020888	KIAA1522	1	1	1	0	1	4
NM_020897	HCN3	1	1	1	0	1	4
NM_021061	ZNF250	0	1	1	1	1	4
NM_021648	TSPYL4	1	1	1	0	1	4
NM_022483	TMEM267	1	1	0	1	1	4
NM_022740	HIPK2	1	1	1	0	1	4
NM_022835	PLEKHG2	1	1	1	0	1	4
NM_023935	DDRGK1	1	1	1	0	1	4
NM_024081	PRRG4	1	1	1	0	1	4
NM_024493	ZKSCAN3	1	1	0	1	1	4
NM_024734	CLMN	1	1	1	0	1	4
NM_024915	GRHL2	1	1	1	0	1	4
NM_024928	STN1	1	1	1	0	1	4
NM_025000	DCAF17	1	1	1	0	1	4
NM_025041		1	1	1	0	1	4
NM_025236	RNF39	1	1	0	1	1	4
NM_030650	LNPK	1	1	1	0	1	4
NM_031282	FCRL4	1	1	1	0	1	4
NM_031915	SETDB2	1	1	1	0	1	4
NM_032117	MND1	1	1	1	0	1	4
NM_032208	ANTXR1	1	1	1	0	1	4
NM_052885	SLC2A13	1	1	1	0	1	4
NM_052937	PCMTD1	1	1	1	0	1	4
NM_080759	DACH1	1	1	0	1	1	4
NM_080760	DACH1	1	1	0	1	1	4
NM_130852	BPIFA1	1	1	1	0	1	4
NM_133326	ATP6V1G3	1	1	1	0	1	4
NM_138484	SGO1	1	1	1	0	1	4
NM_138715	MSR1	1	1	0	1	1	4
NM_139245	PPM1L	1	1	1	0	1	4
NM_145307	RTKN2	1	1	1	0	1	4
NM_152313	SLC36A4	1	1	1	0	1	4
NM_152421	DIPK1B	1	1	1	0	1	4
NM_152504	SHLD1	1	1	1	0	1	4
NM_152791	ZNF555	1	1	1	0	1	4
NM_152909	ZNF548	1	1	1	0	1	4
NM_153335	STRADA	1	1	1	0	1	4
NM_170744	UNC5B	1	1	1	0	1	4
NM_173076	ABCA12	1	1	1	0	1	4
NM_174900	ZFP42	1	1	1	0	1	4
NM_175852	TXLNA	1	1	1	0	1	4
NM_175929	FGF14	1	1	1	0	1	4
NM_176072	P2RY2	1	1	1	0	1	4
NM_178313	SPTBN1	1	1	1	0	1	4
NM_181698	CCNY	1	1	1	0	1	4
NM_181783	TMTC3	1	1	1	0	1	4
NM_182603	ANKRD42	1	1	1	0	1	4
NM_198449	EMB	1	1	1	0	1	4
NM_198510	ITIH6	1	1	1	0	1	4
NM_198904	GABRG2	1	1	1	0	1	4
NM_198990	NAPEPLD	1	1	1	0	1	4
NM_199351	ILDR2	1	1	1	0	1	4
NM_206594	ESRRG	1	1	1	0	1	4
NM_207118	GTF2H5	1	1	1	0	1	4
NM_207386	SHISA6	1	1	1	0	1	4
NM_207444		1	1	1	0	1	4

## Sheet: Enrich. Analysis miR-1246
Go term	GO name	GO namespace	P-value	Gene names
GO:1905050	positive regulation of metallopeptidase activity	biological_process	0.000566	ANTXR1;DDRGK1
GO:0007182	common-partner SMAD protein phosphorylation	biological_process	0.000845	SMAD2;SPTBN1
GO:1905050	positive regulation of metallopeptidase activity	biological_process	0.000566	ANTXR1;DDRGK1
GO:0007182	common-partner SMAD protein phosphorylation	biological_process	0.000845	SMAD2;SPTBN1
GO:0007585	respiratory gaseous exchange	biological_process	0.00182	DACH1;SFTPA1;ELN
GO:0048701	embryonic cranial skeleton morphogenesis	biological_process	0.00182	GRHL2;MMP16;SMAD2
GO:0060402	calcium ion transport into cytosol	biological_process	0.00361	TRPM1;CACNA1C
GO:0051092	positive regulation of NF-kappaB transcription factor activity	biological_process	0.00424	DDRGK1;GREM1;MALT1;IRAK3;MAP3K13
GO:0070848	response to growth factor	biological_process	0.00565	SOX2;OPRM1
GO:2000310	regulation of NMDA receptor activity	biological_process	0.00565	OPRM1;NLGN1
GO:0031532	actin cytoskeleton reorganization	biological_process	0.00688	ANTXR1;PARVA;DTNBP1
GO:1901800	positive regulation of proteasomal protein catabolic process	biological_process	0.00725	DDRGK1;TMTC3
GO:0001906	cell killing	biological_process	0.0076	C9
GO:0098942	retrograde trans-synaptic signaling by trans-synaptic protein complex	biological_process	0.0076	NLGN1
GO:0045556	positive regulation of TRAIL biosynthetic process	biological_process	0.0076	TNFRSF8
GO:0035229	positive regulation of glutamate-cysteine ligase activity	biological_process	0.0076	GCLM
GO:0043244	regulation of protein complex disassembly	biological_process	0.0076	IRAK3
GO:1901202	negative regulation of extracellular matrix assembly	biological_process	0.0076	ANTXR1
GO:1901624	negative regulation of lymphocyte chemotaxis	biological_process	0.0076	PADI2
GO:1904556	L-tryptophan transmembrane transport	biological_process	0.0076	SLC36A4
GO:0010933	positive regulation of macrophage tolerance induction	biological_process	0.0076	IRAK3
GO:0044550	secondary metabolite biosynthetic process	biological_process	0.0076	KMO
GO:0001923	B-1 B cell differentiation	biological_process	0.0076	MALT1
GO:0071788	endoplasmic reticulum tubular network maintenance	biological_process	0.0076	LNPK
GO:0090132	epithelium migration	biological_process	0.0076	GRHL2
GO:0002395	immune response in nasopharyngeal-associated lymphoid tissue	biological_process	0.0076	BPIFA1
GO:1905520	positive regulation of presynaptic active zone assembly	biological_process	0.0076	NLGN1
GO:0035733	hepatic stellate cell activation	biological_process	0.0076	GCLM
GO:1903568	negative regulation of protein localization to ciliary membrane	biological_process	0.0076	LZTFL1
GO:1903565	negative regulation of protein localization to cilium	biological_process	0.0076	LZTFL1
GO:0050828	regulation of liquid surface tension	biological_process	0.0076	BPIFA1
GO:1901726	negative regulation of histone deacetylase activity	biological_process	0.0076	KDM5A
GO:0048789	cytoskeletal matrix organization at active zone	biological_process	0.0076	NLGN1
GO:0015787	UDP-glucuronic acid transmembrane transport	biological_process	0.0076	SLC35D1
GO:1904271	L-proline import across plasma membrane	biological_process	0.0076	SLC36A4
GO:0061358	negative regulation of Wnt protein secretion	biological_process	0.0076	OPRM1
GO:0097115	neurexin clustering involved in presynaptic membrane assembly	biological_process	0.0076	NLGN1
GO:0071765	nuclear inner membrane organization	biological_process	0.0076	TARDBP
GO:1905636	positive regulation of RNA polymerase II regulatory region sequence-specific DNA binding	biological_process	0.0076	DDRGK1
GO:0035304	regulation of protein dephosphorylation	biological_process	0.0076	PPP1R16B
GO:0014066	regulation of phosphatidylinositol 3-kinase signaling	biological_process	0.00902	PIP5K1B;PPP1R16B
GO:0014731	spectrin-associated cytoskeleton	cellular_component	0.00156	ANK1;SPTBN1
GO:0032590	dendrite membrane	cellular_component	0.00492	OPRM1;GABRG2
GO:0030673	axolemma	cellular_component	0.00643	ANK1;SPTBN1
GO:0045273	respiratory chain complex II	cellular_component	0.0076	SDHC
GO:0043754	dihydrolipoyllysine-residue (2-methylpropanoyl)transferase activity	molecular_function	0.0076	DBT
GO:0035226	glutamate-cysteine ligase catalytic subunit binding	molecular_function	0.0076	GCLM
GO:0004502	kynurenine 3-monooxygenase activity	molecular_function	0.0076	KMO
GO:0005461	UDP-glucuronic acid transmembrane transporter activity	molecular_function	0.0076	SLC35D1
GO:0030372	high molecular weight B cell growth factor receptor binding	molecular_function	0.0076	TXLNA
GO:0005366	myo-inositol:proton symporter activity	molecular_function	0.0076	SLC2A13
GO:0038047	morphine receptor activity	molecular_function	0.0076	OPRM1
GO:0004978	corticotropin receptor activity	molecular_function	0.0076	MC2R
GO:0004979	beta-endorphin receptor activity	molecular_function	0.0076	OPRM1
GO:0008609	alkylglycerone-phosphate synthase activity	molecular_function	0.0076	AGPS
GO:0034040	lipid-transporting ATPase activity	molecular_function	0.0076	ABCA12
GO:0102200	N-acetylphosphatidylethanolamine-hydrolysing phospholipas activity	molecular_function	0.0076	NAPEPLD
GO:0015196	L-tryptophan transmembrane transporter activity	molecular_function	0.0076	SLC36A4
GO:0005319	lipid transporter activity	molecular_function	0.00902	ABCA12;SFTPA1
GO:0071949	FAD binding	molecular_function	0.00998	KMO;AGPS
